# Supplementary material for: Quantitative urinary proteome analysis reveals potential biomarkers for disease activity of Behcet’s disease uveitis
Source: BMC Ophthalmol. 2024 Jul 9;24:277. doi: 10.1186/s12886-024-03557-9 (PMC11232131; doi:10.1186/s12886-024-03557-9)
Supplement: Supplementary file 1 — Supplementary Material 1 [file 12886_2024_3557_MOESM1_ESM.xlsx]

## Sheet: S1
Table S1: The identification and quantitation details of DDA analysis
																							average intensities
Accession	Description	Peptide count	1	1_2	2	2_2	3	3_2	5	5_2	6	6_2	7	7_2	8	8_2	10	10_2	11	11_2	12	12_2	quiescent Group	active Group	Fold.Change	p value
1433B_HUMAN	14-3-3 protein beta/alpha OS=Homo sapiens GN=YWHAB PE=1 SV=3	4	71214.7	74239.8	1.4347e+06	1.24886e+06	433278	490470	561251	627130	339882	305052	780298	1.50598e+10	1.15607e+10	1.14438e+10	1.2424e+10	1.2527e+10	1.19182e+10	1.26642e+10	1.74888e+10	1.76982e+10	558608	1.22786e+10	0.64	0.334885
1433E_HUMAN	14-3-3 protein epsilon OS=Homo sapiens GN=YWHAE PE=1 SV=1	5	252209	434463	1.79127e+06	1.97856e+06	1.0217e+06	1.28855e+06	669981	773282	572565	619835	1.83307e+06	8.32784e+07	3.59141e+09	3.66156e+09	1.14042e+08	1.17362e+08	8.43461e+07	8.64818e+07	1.03883e+08	1.04197e+08	940241	7.94839e+08	1.07	0.816235
1433S_HUMAN;1433F_HUMAN	14-3-3 protein sigma OS=Homo sapiens GN=SFN PE=1 SV=1	9	215746	194468	5.11639e+06	4.4067e+06	510187	591008	533034	522755	391844	440437	3.719e+06	8.85208e+07	8.86065e+07	8.74166e+07	2.04271e+08	2.17045e+08	5.93878e+07	6.31717e+07	1.35697e+08	1.35823e+08	1.29226e+06	1.08366e+08	1.22	0.658918
1433T_HUMAN	14-3-3 protein theta OS=Homo sapiens GN=YWHAQ PE=1 SV=1	4	85071.4	145220	413751	436358	178352	218380	176764	149604	212283	160540	226976	1.07651e+08	1.19952e+08	1.32078e+08	2.96557e+08	3.25963e+08	7.53181e+07	7.98551e+07	1.57264e+08	1.62216e+08	217632	1.45708e+08	0.7	0.177101
1433Z_HUMAN	14-3-3 protein zeta/delta OS=Homo sapiens GN=YWHAZ PE=1 SV=1	8	592676	600284	6.83511e+06	8.54039e+06	2.66132e+06	3.10885e+06	2.77548e+06	2.99079e+06	2.34706e+06	2.24528e+06	6.10918e+06	7.69642e+08	5.06934e+08	4.93816e+08	6.07185e+08	7.37829e+08	5.25956e+08	5.41864e+08	2.20946e+08	2.13839e+08	3.26972e+06	4.62412e+08	1.17	0.575269
1A23_HUMAN	HLA class I histocompatibility antigen, A-23 alpha chain OS=Homo sapiens GN=HLA-A PE=1 SV=1	3	9532.06	12851	112685	123763	342944	288407	8944.32	6277.31	5510.19	8279.54	109607	3.57399e+07	5.42987e+07	5.62643e+07	4.55125e+07	5.03828e+07	2.21544e+07	2.54159e+07	1.11734e+08	1.1781e+08	91919.5	5.19422e+07	1.24	0.725096
1A36_HUMAN	HLA class I histocompatibility antigen, A-36 alpha chain OS=Homo sapiens GN=HLA-A PE=1 SV=1	3	192476	136549	20146	16619.8	199999	317001	168413	90039.1	323906	295021	196283	1.93987e+07	6.28427e+09	6.42221e+09	2.06198e+07	2.32796e+07	2.02681e+07	2.01283e+07	2.03866e+07	2.1603e+07	176017	1.28524e+09	0.84	0.41986
2AAA_HUMAN	Serine/threonine-protein phosphatase 2A 65 kDa regulatory subunit A alpha isoform OS=Homo sapiens GN=PPP2R1A PE=1 SV=4	1	1331.97	259.08	8424.51	10188.5	47137	54307.5	24261.6	26414.6	7121.89	4064.35	20727.6	3.75967e+07	2.78439e+09	2.77092e+09	3.95171e+07	4.10956e+07	1.76816e+07	1.43445e+07	1.29109e+08	1.30627e+08	18351.1	5.9653e+08	1.04	0.923372
2ABA_HUMAN	Serine/threonine-protein phosphatase 2A 55 kDa regulatory subunit B alpha isoform OS=Homo sapiens GN=PPP2R2A PE=1 SV=1	1	1795.43	926.024	19284.4	26567.8	14723.2	12751.1	22950.1	22174	9674.23	5429.36	16740.7	2.24169e+08	2.67395e+08	2.69064e+08	2.00521e+08	2.12243e+08	5.76486e+08	6.01221e+08	5.72458e+08	5.73164e+08	13627.6	3.49674e+08	0.6	0.247817
3HAO_HUMAN	3-hydroxyanthranilate 3,4-dioxygenase OS=Homo sapiens GN=HAAO PE=1 SV=2	1	441.702	120.278	29314	30953.3	3660.25	3623.15	3005.23	3536.95	1116.87	827.443	1905.33	4.20182e+09	8.12533e+09	8.85231e+09	3.93061e+09	4.24287e+09	2.11596e+10	2.1972e+10	4.20381e+09	4.42725e+09	7659.92	8.11156e+09	0.28	0.200778
3HIDH_HUMAN	3-hydroxyisobutyrate dehydrogenase, mitochondrial OS=Homo sapiens GN=HIBADH PE=1 SV=2	6	15618	34087.9	80362.4	76414.2	129857	123393	46601.8	24950	142374	189538	2.80996e+06	5.45905e+07	1.30656e+10	1.2869e+10	4.3705e+07	4.80564e+07	4.39898e+07	4.90153e+07	4.20666e+07	4.48631e+07	86319.7	2.62637e+09	7.42	0.180675
4F2_HUMAN	4F2 cell-surface antigen heavy chain OS=Homo sapiens GN=SLC3A2 PE=1 SV=3	12	951089	1.2172e+06	3.74476e+06	3.88116e+06	7.10381e+06	7.40745e+06	6.57093e+06	6.59914e+06	7.07371e+06	7.09804e+06	5.7323e+06	1.10363e+07	2.07934e+07	2.02599e+07	4.29452e+07	4.41142e+07	5.87369e+06	6.05884e+06	9.24805e+07	1.0132e+08	5.16473e+06	3.50614e+07	1.11	0.497103
6PGD_HUMAN	6-phosphogluconate dehydrogenase, decarboxylating OS=Homo sapiens GN=PGD PE=1 SV=3	6	2641.58	17681.9	969013	1.06177e+06	220715	128185	241496	237212	104713	200972	805218	4.56479e+08	1.71464e+08	1.72447e+08	4.24924e+08	4.48704e+08	4.45065e+08	4.23848e+08	4.97574e+08	4.75867e+08	318440	3.51718e+08	0.98	0.973105
6PGL_HUMAN	6-phosphogluconolactonase OS=Homo sapiens GN=PGLS PE=1 SV=2	10	663316	796997	4.35909e+06	4.64633e+06	1.51468e+07	1.56837e+07	1.62785e+07	1.65698e+07	2.39951e+07	2.50727e+07	4.49724e+06	1.15195e+07	8.36531e+08	8.7595e+08	1.1865e+07	1.27508e+07	1.1657e+07	1.50333e+07	1.5851e+07	1.31581e+07	1.23212e+07	1.80881e+08	0.78	0.279281
8ODP_HUMAN	7,8-dihydro-8-oxoguanine triphosphatase OS=Homo sapiens GN=NUDT1 PE=1 SV=3	2	0	60253.8	472018	547295	1.06337e+06	1.16737e+06	1.09012e+06	1.2727e+06	1.28776e+06	1.16292e+06	553016	8.46245e+07	8.12436e+07	8.60356e+07	9.68259e+07	1.02882e+08	6.12632e+07	6.29756e+07	8.72811e+07	8.99566e+07	812380	7.53641e+07	0.8	0.388746
A1AG1_HUMAN	Alpha-1-acid glycoprotein 1 OS=Homo sapiens GN=ORM1 PE=1 SV=1	14	4.11354e+09	4.31084e+09	1.41152e+08	1.35557e+08	8.65469e+08	8.70594e+08	7.67129e+08	7.57954e+08	3.93398e+08	4.25446e+08	1.58872e+08	1.89288e+08	9.40171e+07	9.18778e+07	3.6854e+08	3.51454e+08	9.98471e+07	1.00336e+08	2.04498e+08	1.99737e+08	1.27811e+09	1.85847e+08	1.11	0.8907
A1AG2_HUMAN	Alpha-1-acid glycoprotein 2 OS=Homo sapiens GN=ORM2 PE=1 SV=2	15	6.09257e+08	6.36131e+08	4.18961e+07	3.94853e+07	2.65526e+08	3.06578e+08	2.14372e+08	2.15126e+08	1.07889e+08	1.10133e+08	4.21842e+07	1.5003e+07	1.98979e+07	1.90059e+07	1.0482e+07	9.45833e+06	1.41241e+07	1.39638e+07	6.04856e+06	6.3997e+06	2.54639e+08	1.56567e+07	0.71	0.495565
A1AT_HUMAN	Alpha-1-antitrypsin OS=Homo sapiens GN=SERPINA1 PE=1 SV=3	36	5.01193e+07	5.22425e+07	2.2672e+08	1.90405e+08	1.98718e+08	1.90925e+08	2.13963e+08	2.19367e+08	1.43949e+08	1.36498e+08	2.06376e+08	3.35756e+07	1.83692e+07	1.84684e+07	4.82849e+07	4.80108e+07	2.42845e+07	2.0279e+07	2.86364e+07	2.65788e+07	1.62291e+08	4.72864e+07	1.52	0.0187776
A1ATR_HUMAN	Putative alpha-1-antitrypsin-related protein OS=Homo sapiens GN=SERPINA2 PE=1 SV=1	1	0	0	146824	119122	213.962	255.649	1579.06	160.805	645.409	1680.08	40525.4	1.40053e+07	9.14814e+06	8.51948e+06	2.11623e+07	2.32083e+07	1.23865e+07	1.53772e+07	1.32048e+07	1.40569e+07	27048.1	1.31109e+07	0.33	0.380842
A1BG_HUMAN	Alpha-1B-glycoprotein OS=Homo sapiens GN=A1BG PE=1 SV=4	18	4.3349e+07	4.63808e+07	2.23335e+07	2.29393e+07	1.43066e+08	1.60055e+08	9.6333e+07	1.04698e+08	1.30221e+08	1.27317e+08	3.05851e+07	2.1404e+07	1.72569e+07	1.83332e+07	2.52127e+07	2.69194e+07	3.42952e+07	3.53495e+07	1.24054e+07	1.15186e+07	8.96693e+07	2.3328e+07	1.41	0.301556
A2AP_HUMAN	Alpha-2-antiplasmin OS=Homo sapiens GN=SERPINF2 PE=1 SV=3	14	3.30218e+06	3.50562e+06	1.83482e+07	1.81624e+07	9.85201e+06	9.79914e+06	1.63354e+07	1.51795e+07	9.00723e+06	8.85802e+06	1.73988e+07	1.41423e+10	6.07084e+08	6.15325e+08	5.01312e+09	5.05163e+09	2.9122e+09	2.98731e+09	4.56741e+10	4.7439e+10	1.1235e+07	1.2446e+10	1.45	0.0135862
A2GL_HUMAN	Leucine-rich alpha-2-glycoprotein OS=Homo sapiens GN=LRG1 PE=1 SV=2	11	2.57848e+07	2.98769e+07	9.84873e+06	9.84487e+06	1.63852e+08	1.79337e+08	1.1128e+08	1.22029e+08	9.80015e+07	1.08664e+08	1.60116e+07	2.69236e+07	6.09259e+07	6.14824e+07	4.22817e+07	4.66524e+07	2.22538e+08	2.39754e+08	1.79923e+08	2.10951e+08	8.58519e+07	1.10744e+08	2.1	0.248377
A2MG_HUMAN;PZP_HUMAN	Alpha-2-macroglobulin OS=Homo sapiens GN=A2M PE=1 SV=3	38	3.7983e+06	4.42803e+06	7.87437e+06	7.8801e+06	4.44261e+06	4.71231e+06	8.47916e+06	8.68771e+06	7.10384e+06	4.89484e+06	6.93118e+06	4.02645e+09	1.41678e+09	1.37626e+09	1.79292e+09	1.74822e+09	1.26886e+09	1.33645e+09	1.7601e+09	1.82447e+09	6.23013e+06	1.65574e+09	1.79	0.103605
A2ML1_HUMAN	Alpha-2-macroglobulin-like protein 1 OS=Homo sapiens GN=A2ML1 PE=1 SV=3	25	1.28715e+06	1.01365e+06	2.71858e+07	3.08936e+07	1.5829e+06	1.54961e+06	4.13182e+06	4.01625e+06	1.06513e+07	1.005e+07	3.62529e+07	2.57113e+06	4.47118e+06	4.34607e+06	1.42739e+06	1.53417e+06	7.75374e+06	9.4024e+06	1.63479e+06	1.84228e+06	9.23621e+06	7.1236e+06	1.27	0.704322
A4_HUMAN	Amyloid beta A4 protein OS=Homo sapiens GN=APP PE=1 SV=3	10	2.26217e+07	2.30267e+07	1.58177e+07	1.65644e+07	1.20614e+07	1.19497e+07	1.35733e+07	1.40074e+07	9.73729e+06	9.42243e+06	1.74787e+07	8.61158e+07	1.10808e+08	1.09177e+08	9.52155e+07	9.68345e+07	1.84722e+08	2.31272e+08	1.6343e+08	1.80951e+08	1.48782e+07	1.276e+08	0.88	0.407285
AACT_HUMAN	Alpha-1-antichymotrypsin OS=Homo sapiens GN=SERPINA3 PE=1 SV=2	25	9.77078e+07	1.02347e+08	2.21217e+07	2.26045e+07	1.09433e+08	1.11218e+08	7.99691e+07	7.91748e+07	1.09811e+08	1.12151e+08	3.64446e+07	2.18735e+08	2.36431e+08	2.43544e+08	1.85003e+08	1.90112e+08	2.37909e+08	2.34746e+08	3.57478e+08	3.50732e+08	8.46537e+07	2.29113e+08	1.5	0.382073
AATC_HUMAN	Aspartate aminotransferase, cytoplasmic OS=Homo sapiens GN=GOT1 PE=1 SV=3	10	936673	1.4521e+06	2.4909e+06	2.52151e+06	3.52805e+06	3.7245e+06	3.26986e+06	3.80436e+06	3.55768e+06	3.5995e+06	4.20582e+06	1.71776e+08	1.89667e+09	1.77432e+09	2.37149e+08	2.33491e+08	1.76003e+08	1.78108e+08	2.58393e+08	2.42152e+08	2.88851e+06	5.17227e+08	1.21	0.246207
AATM_HUMAN	Aspartate aminotransferase, mitochondrial OS=Homo sapiens GN=GOT2 PE=1 SV=3	3	55924.7	71083.9	101565	72615.6	260749	262071	51122.6	48712.5	257935	294940	1.9669e+06	2.48745e+08	4.09083e+07	5.99532e+07	6.56048e+06	7.52847e+06	7.67804e+07	6.22921e+07	1.6211e+07	1.00359e+07	147672	5.30982e+07	2.81	0.308437
ABHDA_HUMAN	Mycophenolic acid acyl-glucuronide esterase, mitochondrial OS=Homo sapiens GN=ABHD10 PE=1 SV=1	2	4795.56	6611.37	6322.41	4789.91	14573.1	4373.14	7450.27	6074.21	4804.97	1488.8	302673	5.32541e+07	2.80784e+07	2.67667e+07	6.42827e+07	6.75449e+07	4.68593e+07	4.96666e+07	3.28997e+07	4.0083e+07	6128.37	4.09738e+07	12.63	0.108365
ABHEB_HUMAN	Protein ABHD14B OS=Homo sapiens GN=ABHD14B PE=1 SV=1	6	884744	975840	2.59949e+06	2.36316e+06	1.03408e+07	1.12528e+07	8.26088e+06	8.89746e+06	5.04081e+06	5.05942e+06	2.3241e+06	4.36763e+08	1.85774e+08	1.8943e+08	2.89817e+08	3.36185e+08	2.22489e+08	2.31825e+08	3.81344e+08	4.03362e+08	5.56754e+06	2.67931e+08	1.06	0.818989
ABRAL_HUMAN	Costars family protein ABRACL OS=Homo sapiens GN=ABRACL PE=1 SV=1	1	1.14318e+06	1.32638e+06	162523	160751	83273.4	80500.6	98435.9	109427	108279	116906	124654	1.78233e+07	7.81112e+06	7.79484e+06	2.15e+07	2.03814e+07	1.11082e+07	1.19339e+07	9.39032e+06	1.05026e+07	338965	1.1837e+07	0.37	0.185717
ACBP_HUMAN	Acyl-CoA-binding protein OS=Homo sapiens GN=DBI PE=1 SV=2	4	3.57793e+06	3.98916e+06	7.88253e+06	7.17901e+06	2.77306e+06	2.77666e+06	3.4704e+06	3.32925e+06	5.07594e+06	4.99121e+06	8.79609e+06	4.52169e+07	4.50543e+07	4.71201e+07	8.49376e+07	8.36726e+07	4.35794e+07	4.64229e+07	4.44125e+07	4.74209e+07	4.50452e+06	4.96633e+07	1.43	0.20227
ACE_HUMAN	Angiotensin-converting enzyme OS=Homo sapiens GN=ACE PE=1 SV=1	11	338431	509599	1.07681e+06	1.18464e+06	938038	989923	1.59505e+06	1.66576e+06	1.87251e+06	1.89377e+06	1.30425e+06	2.44258e+08	2.52923e+08	2.46312e+08	3.91814e+08	3.92696e+08	2.69125e+08	2.88818e+08	4.52961e+08	4.74408e+08	1.20645e+06	3.01462e+08	1.85	0.255715
ACE2_HUMAN	Angiotensin-converting enzyme 2 OS=Homo sapiens GN=ACE2 PE=1 SV=2	9	50231.9	74690	1.06622e+06	1.21607e+06	1.71254e+06	1.54308e+06	1.25179e+06	1.27088e+06	3.62488e+06	3.43756e+06	751039	2.62866e+08	1.13639e+08	1.21161e+08	1.74255e+08	1.75119e+08	1.06865e+08	1.1288e+08	1.67948e+08	1.78065e+08	1.52479e+06	1.41355e+08	0.67	0.177627
ACOC_HUMAN	Cytoplasmic aconitate hydratase OS=Homo sapiens GN=ACO1 PE=1 SV=3	3	7628.91	25449.9	218779	195450	456450	450875	607222	616155	239822	229956	464174	1.58882e+08	5.45957e+08	5.2743e+08	9.2515e+08	1.00895e+09	1.23293e+08	1.24787e+08	5.76858e+08	6.06585e+08	304779	4.59835e+08	1	0.988821
ACON_HUMAN	Aconitate hydratase, mitochondrial OS=Homo sapiens GN=ACO2 PE=1 SV=2	4	27837	24715.5	45920.2	54623.2	256809	260912	69847.5	100675	227998	242508	281669	7.2592e+06	6.71328e+06	6.39121e+06	2.31213e+07	2.51562e+07	5.83966e+06	4.82731e+06	1.22494e+07	1.28201e+07	131185	1.04659e+07	1.04	0.928813
ACPH_HUMAN	Acylamino-acid-releasing enzyme OS=Homo sapiens GN=APEH PE=1 SV=4	2	8103.73	13262	175569	209864	210169	256997	219619	206751	160417	166988	379685	7.49207e+07	3.41762e+07	3.59308e+07	7.72658e+07	8.08354e+07	7.39823e+07	7.87146e+07	5.07367e+07	5.43186e+07	162774	5.61261e+07	1	0.996915
ACPM_HUMAN	Acyl carrier protein, mitochondrial OS=Homo sapiens GN=NDUFAB1 PE=1 SV=3	2	14325.8	9332.99	13838	4948.87	65222.6	72564.6	22600.7	15161.2	33867.7	44791.5	1.41877e+06	5.84783e+07	1.73606e+08	1.73018e+08	1.28504e+08	1.37544e+08	4.02289e+08	4.43373e+08	7.04552e+07	7.43499e+07	29665.4	1.66304e+08	9.04	0.188634
ACTB_HUMAN;ACTBM_HUMAN;POTEE_HUMAN;POTEF_HUMAN;POTEI_HUMAN;POTEJ_HUMAN	Actin, cytoplasmic 1 OS=Homo sapiens GN=ACTB PE=1 SV=1	25	1.44935e+07	1.75171e+07	7.8705e+07	8.87468e+07	6.61225e+07	6.8342e+07	7.92403e+07	7.88568e+07	4.99342e+07	5.11143e+07	7.47786e+07	3.15304e+07	5.74864e+07	6.34145e+07	5.97483e+07	6.37762e+07	1.38914e+08	1.54029e+08	3.9815e+07	4.18985e+07	5.93073e+07	7.25391e+07	0.93	0.720102
ACTC_HUMAN;ACTA_HUMAN	Actin, alpha cardiac muscle 1 OS=Homo sapiens GN=ACTC1 PE=1 SV=1	15	4.9199e+06	4.87701e+06	2.12481e+07	1.9928e+07	1.29946e+07	1.29718e+07	1.75802e+07	1.89932e+07	1.23282e+07	1.31896e+07	2.60681e+07	6.65164e+06	2.63902e+07	2.58788e+07	1.65952e+07	1.61152e+07	5.87067e+06	7.63927e+06	3.83172e+07	4.21321e+07	1.39031e+07	2.11658e+07	1.38	0.157845
ACTN1_HUMAN	Alpha-actinin-1 OS=Homo sapiens GN=ACTN1 PE=1 SV=2	9	164402	211507	203900	196886	178703	1.36963e+06	3.76267e+06	2.61265e+06	144195	1.65554e+06	173433	1.44947e+08	3.59744e+08	3.58473e+08	8.90795e+07	9.49516e+07	6.77982e+08	7.64553e+08	1.30853e+08	1.47459e+08	1.05001e+06	2.76821e+08	0.53	0.354388
ACTN4_HUMAN;ACTN2_HUMAN;ACTN3_HUMAN;SPTN4_HUMAN	Alpha-actinin-4 OS=Homo sapiens GN=ACTN4 PE=1 SV=2	21	319215	308178	5.3129e+06	4.92086e+06	2.38409e+06	2.23698e+06	2.11095e+06	1.98185e+06	2.15997e+06	2.03794e+06	1.01248e+07	2.45411e+08	3.91579e+08	4.11444e+08	3.32539e+08	3.47864e+08	5.70016e+08	5.53628e+08	3.33208e+08	3.41013e+08	2.3773e+06	3.53683e+08	1.37	0.587484
ACV1B_HUMAN	Activin receptor type-1B OS=Homo sapiens GN=ACVR1B PE=1 SV=1	2	8.61926e+06	9.26386e+06	4.86068e+06	4.92459e+06	1.97461e+06	2.40725e+06	7.73509e+06	8.19907e+06	1.79946e+07	1.79022e+07	7.39278e+06	7.70733e+07	3.23244e+08	3.27854e+08	1.1398e+08	1.15767e+08	8.1293e+08	8.7733e+08	7.44537e+08	7.80962e+08	8.38811e+06	4.18107e+08	0.72	0.270875
ACVR1_HUMAN	Activin receptor type-1 OS=Homo sapiens GN=ACVR1 PE=1 SV=1	1	46910.6	258363	0	7322.76	0	0	14599.9	11403.2	18620.9	8635.45	5958.33	1.01069e+09	3.98865e+08	4.19067e+08	6.19069e+08	7.72535e+08	3.62433e+08	4.19085e+08	6.41595e+08	7.06609e+08	36585.6	5.34995e+08	0.11	0.233206
ACY1_HUMAN	Aminoacylase-1 OS=Homo sapiens GN=ACY1 PE=1 SV=1	15	465365	590005	1.39207e+07	1.36691e+07	1.44801e+07	1.5527e+07	1.96278e+07	2.02431e+07	9.62303e+06	9.78122e+06	1.49893e+07	2.04224e+08	1.81743e+08	2.69596e+08	1.45512e+08	1.48401e+08	2.54278e+08	2.80331e+08	2.94656e+08	3.20471e+08	1.17928e+07	2.1142e+08	0.78	0.400768
ACY2_HUMAN	Aspartoacylase OS=Homo sapiens GN=ASPA PE=1 SV=1	1	0	193.436	6549.16	9929.68	2604.68	0	8257.91	2942.04	271.474	360.571	5067.98	6.23513e+08	5.83455e+08	6.00614e+08	7.35265e+08	7.90738e+08	8.21441e+08	8.541e+08	4.33301e+08	4.18927e+08	3110.9	5.86136e+08	0.41	0.227699
ACY3_HUMAN	N-acyl-aromatic-L-amino acid amidohydrolase (carboxylate-forming) OS=Homo sapiens GN=ACY3 PE=1 SV=1	1	0	0	30514.4	0	0	4439.8	21907.7	18552.2	3341.93	0	0	6.91943e+07	4.50796e+07	4.55305e+07	4.53327e+07	4.67366e+07	3.45679e+07	3.75539e+07	5.13672e+07	5.67484e+07	7875.61	4.32111e+07	0.55	0.506369
ADA10_HUMAN	Disintegrin and metalloproteinase domain-containing protein 10 OS=Homo sapiens GN=ADAM10 PE=1 SV=1	1	2117.28	0	12270.5	18297.1	0	0	5995.58	9467.54	5878.84	0	0	4.7429e+07	3.35587e+07	3.29294e+07	4.60654e+07	4.68253e+07	2.78179e+07	3.30145e+07	3.17145e+07	3.48911e+07	5402.68	3.34246e+07	5.28	0.167054
ADAM8_HUMAN	Disintegrin and metalloproteinase domain-containing protein 8 OS=Homo sapiens GN=ADAM8 PE=1 SV=2	1	4.46142e+06	4.45111e+06	499208	491635	767497	857295	942503	1.05956e+06	906150	1.03019e+06	762985	7.3127e+06	4.2689e+06	5.20866e+06	2.14253e+07	2.37855e+07	4.61226e+06	5.49495e+06	1.19193e+07	1.21128e+07	1.54666e+06	9.69034e+06	0.61	0.269798
ADAM9_HUMAN	Disintegrin and metalloproteinase domain-containing protein 9 OS=Homo sapiens GN=ADAM9 PE=1 SV=1	3	744327	923281	1.69948e+06	1.27518e+06	252777	275397	602962	513383	634430	699748	701115	5.99198e+07	4.20075e+06	4.08132e+06	1.3344e+07	1.35017e+07	1.82862e+07	2.08952e+07	1.5384e+07	1.5509e+07	762096	1.65823e+07	1.14	0.516992
ADHX_HUMAN	Alcohol dehydrogenase class-3 OS=Homo sapiens GN=ADH5 PE=1 SV=4	2	16963.6	6950.1	659506	876942	274239	166575	107756	219090	159631	179599	342039	9.92515e+07	1.28227e+08	1.2877e+08	1.2492e+08	1.30671e+08	1.19687e+08	1.28207e+08	5.11834e+07	5.25969e+07	266725	9.63855e+07	0.9	0.781201
ADIPO_HUMAN	Adiponectin OS=Homo sapiens GN=ADIPOQ PE=1 SV=1	1	495352	503275	38356.6	35541.7	348294	474333	157098	194011	255456	223354	134193	2.29227e+08	6.84978e+08	6.70743e+08	2.46005e+08	2.54686e+08	4.90205e+08	5.50034e+08	2.57432e+08	2.90565e+08	272507	3.67401e+08	1.48	0.492108
ADIRF_HUMAN	Adipogenesis regulatory factor OS=Homo sapiens GN=ADIRF PE=1 SV=1	2	335065	319841	9569.64	14265.1	43686	46228.1	36390.7	85322.6	446374	409027	24614.1	7.08806e+07	6.38365e+07	6.33857e+07	4.83834e+07	4.80999e+07	3.97481e+07	4.6845e+07	4.46311e+07	5.24959e+07	174577	4.78331e+07	0.6	0.260886
ADSV_HUMAN	Adseverin OS=Homo sapiens GN=SCIN PE=1 SV=4	2	16309.3	54581.8	98295.8	102648	122991	113853	66550.1	50029.6	59808.9	49204.3	138142	3.78611e+07	9.89117e+07	9.64826e+07	2.90423e+07	3.35854e+07	1.51711e+07	1.82421e+07	2.14681e+07	2.18102e+07	73427.2	3.72713e+07	1.33	0.358484
ADX_HUMAN	Adrenodoxin, mitochondrial OS=Homo sapiens GN=FDX1 PE=1 SV=1	1	455065	545254	10568.2	11325.6	103462	59895.8	38461.8	35556.7	144126	124659	29500.3	1.7198e+07	1.48762e+07	1.44486e+07	7.75257e+07	7.82728e+07	1.37222e+07	1.52643e+07	4.12035e+07	4.6612e+07	152837	3.19153e+07	0.37	0.186323
AFAM_HUMAN	Afamin OS=Homo sapiens GN=AFM PE=1 SV=1	13	9.07426e+06	1.00381e+07	4.82167e+06	4.64248e+06	3.22736e+06	3.17135e+06	5.80849e+06	6.3035e+06	6.51146e+06	6.42318e+06	3.80093e+06	1.60743e+07	1.67468e+07	1.63952e+07	9.66559e+07	1.15363e+08	1.79847e+07	1.89755e+07	6.39355e+07	5.7028e+07	6.00218e+06	4.22959e+07	1.15	0.475596
AGAL_HUMAN	Alpha-galactosidase A OS=Homo sapiens GN=GLA PE=1 SV=1	8	8.82426e+06	1.02142e+07	4.12078e+06	4.29734e+06	3.14959e+06	3.16471e+06	6.53241e+06	6.97638e+06	5.5459e+06	6.06897e+06	1.66262e+06	3.73707e+07	1.1037e+07	1.07008e+07	3.24863e+07	3.51341e+07	2.35324e+07	2.40642e+07	1.20079e+07	1.30777e+07	5.88945e+06	2.01074e+07	0.66	0.112636
AGR2_HUMAN	Anterior gradient protein 2 homolog OS=Homo sapiens GN=AGR2 PE=1 SV=1	1	5942.54	2598.44	4257.51	3720.71	2117.23	3644.82	5178.7	1877.36	38814.6	26293.9	3031.95	6.11898e+07	4.25867e+06	4.66465e+06	1.55825e+06	2.08049e+06	1.42749e+06	2.33556e+06	2.37517e+06	2.32525e+06	9444.58	8.22184e+06	0.36	0.192325
AGRF5_HUMAN	Adhesion G protein-coupled receptor F5 OS=Homo sapiens GN=ADGRF5 PE=1 SV=3	7	1.06733e+06	1.32778e+06	1.69358e+06	1.88273e+06	1.34019e+06	1.21636e+06	892296	866738	2.04735e+06	1.83606e+06	1.8927e+06	5.34467e+07	9.51176e+06	8.73899e+06	1.01174e+07	1.01936e+07	1.78636e+08	1.78302e+08	2.41411e+07	2.36751e+07	1.41704e+06	4.98655e+07	1.14	0.354076
AGRG1_HUMAN	Adhesion G-protein coupled receptor G1 OS=Homo sapiens GN=ADGRG1 PE=1 SV=2	5	2.46742e+06	2.56376e+06	1.27871e+06	1.02234e+06	1.6412e+06	1.49612e+06	2.33633e+06	2.20176e+06	2.9363e+06	2.68018e+06	3.95087e+06	1.83686e+07	5.31005e+08	5.2568e+08	2.24737e+08	2.28276e+08	6.07107e+07	6.03135e+07	4.64316e+08	4.08495e+08	2.06241e+06	2.52585e+08	1.24	0.117518
AGRG6_HUMAN	Adhesion G-protein coupled receptor G6 OS=Homo sapiens GN=ADGRG6 PE=1 SV=3	2	144456	157443	320018	359192	216025	225431	207702	256773	288659	318300	150717	1.13647e+08	7.98053e+07	8.46854e+07	1.10797e+08	1.21711e+08	6.74493e+07	6.61862e+07	5.02369e+07	5.28158e+07	249400	7.47484e+07	0.63	0.0484662
AGRIN_HUMAN	Agrin OS=Homo sapiens GN=AGRN PE=1 SV=5	21	1.05329e+07	1.12271e+07	7.76634e+06	7.20339e+06	2.83548e+07	3.10694e+07	1.40304e+07	1.48353e+07	2.13908e+07	2.32558e+07	1.1638e+07	3.22132e+07	1.11514e+08	1.17044e+08	4.66817e+07	5.66293e+07	2.8596e+08	3.11816e+08	1.35009e+08	1.39094e+08	1.69666e+07	1.2476e+08	1.15	0.667353
AGRL1_HUMAN	Adhesion G protein-coupled receptor L1 OS=Homo sapiens GN=ADGRL1 PE=1 SV=1	8	2.86951e+06	2.95104e+06	2.39901e+06	2.50303e+06	1.23399e+06	1.43718e+06	1.26233e+06	1.34516e+06	1.56682e+06	1.68809e+06	1.94692e+06	588433	557715	741467	1.30291e+06	1.40713e+06	1.39202e+06	903611	1.07567e+06	1.27462e+06	1.92561e+06	1.11905e+06	0.76	0.106766
AHNK_HUMAN	Neuroblast differentiation-associated protein AHNAK OS=Homo sapiens GN=AHNAK PE=1 SV=2	22	1.72663e+06	1.55833e+06	9.11296e+06	7.91013e+06	2.04461e+06	2.20273e+06	1.30334e+06	1.47649e+06	1.12936e+06	1.07566e+06	5.53464e+06	4.64531e+08	5.43985e+08	5.64567e+08	4.03762e+08	4.46767e+08	5.30479e+08	5.81122e+08	1.94592e+08	2.1144e+08	2.95402e+06	3.94678e+08	0.72	0.49979
AHSA1_HUMAN	Activator of 90 kDa heat shock protein ATPase homolog 1 OS=Homo sapiens GN=AHSA1 PE=1 SV=1	1	1831.22	2379.44	108661	102016	55498.6	35149.6	49114.4	40975	15950.9	16837	113789	4.41313e+07	2.50758e+08	2.85272e+08	4.48517e+07	4.58504e+07	6.76945e+07	7.34538e+07	4.78728e+07	5.23259e+07	42841.4	9.12324e+07	1.07	0.886902
AIF1L_HUMAN	Allograft inflammatory factor 1-like OS=Homo sapiens GN=AIF1L PE=1 SV=1	1	33077.8	34377.5	62865.9	74371.3	39685.4	41634.1	18261	13160	17060.1	18302.1	91512.4	3.5477e+07	3.94695e+07	4.07394e+07	4.60135e+07	5.043e+07	1.92691e+07	2.03573e+07	7.53671e+07	8.4502e+07	35279.5	4.11717e+07	0.92	0.832094
AJAP1_HUMAN	Adherens junction-associated protein 1 OS=Homo sapiens GN=AJAP1 PE=1 SV=1	1	63610.7	39846.5	96908.8	73897.2	15743	8761.23	3463.87	18606.7	46915.1	31527.2	109970	3.31002e+08	1.26653e+08	1.33063e+08	5.86827e+08	5.99357e+08	1.37403e+09	1.71546e+09	4.62425e+08	5.38778e+08	39928	5.86771e+08	0.86	0.765674
AK1A1_HUMAN;AKCL2_HUMAN	Alcohol dehydrogenase [NADP(+)] OS=Homo sapiens GN=AKR1A1 PE=1 SV=3	9	385362	520256	2.75714e+06	2.82605e+06	4.02997e+06	3.88878e+06	2.7336e+06	2.88306e+06	2.67441e+06	2.52567e+06	5.91157e+06	3.98908e+07	6.60778e+07	7.00661e+07	2.14416e+07	2.25949e+07	7.31205e+07	7.92825e+07	3.45294e+07	3.19711e+07	2.52243e+06	4.44886e+07	1.2	0.539198
AK1C3_HUMAN;AK1C1_HUMAN;AK1C2_HUMAN	Aldo-keto reductase family 1 member C3 OS=Homo sapiens GN=AKR1C3 PE=1 SV=4	4	69500.6	77033.9	403750	512886	562856	586014	1.25829e+06	1.3313e+06	515594	552009	918572	3.86378e+07	8.33932e+07	8.35323e+07	3.63338e+07	3.71554e+07	3.93553e+08	3.73695e+08	1.00913e+08	8.91324e+07	586924	1.23726e+08	0.93	0.823835
AKAP9_HUMAN	A-kinase anchor protein 9 OS=Homo sapiens GN=AKAP9 PE=1 SV=3	1	9890.78	9489.92	206648	285510	282688	286812	311775	392122	227000	213553	412833	2.61315e+08	2.04878e+08	2.1207e+08	2.68268e+08	2.82128e+08	2.7431e+08	2.75387e+08	2.38642e+08	2.39328e+08	222549	2.25674e+08	1.29	0.458416
AL1A1_HUMAN;AL1A2_HUMAN	Retinal dehydrogenase 1 OS=Homo sapiens GN=ALDH1A1 PE=1 SV=2	12	490058	603659	5.41233e+06	5.33268e+06	5.00526e+06	5.39223e+06	3.60606e+06	4.04813e+06	2.4237e+06	2.5184e+06	4.62134e+06	1.30376e+06	1.79223e+06	1.53795e+06	2.47489e+06	2.31245e+06	699355	842736	1.09965e+06	1.50485e+06	3.48325e+06	1.81892e+06	0.9	0.649499
AL1L1_HUMAN	Cytosolic 10-formyltetrahydrofolate dehydrogenase OS=Homo sapiens GN=ALDH1L1 PE=1 SV=2	2	7019.34	6309.74	69996.7	85406.6	141813	100792	150571	152435	25984.3	27459.3	127257	2.5312e+07	1.45162e+06	1.55015e+06	3.51261e+06	3.51451e+06	1.10338e+06	1.19475e+06	3.16674e+06	3.68429e+06	76778.7	4.46173e+06	0.94	0.85204
AL7A1_HUMAN	Alpha-aminoadipic semialdehyde dehydrogenase OS=Homo sapiens GN=ALDH7A1 PE=1 SV=5	2	20872.9	21346.8	37525.3	33319	78464.4	60682.6	96270.6	10846.4	57380.9	57978.8	113368	1.24159e+07	7.18379e+06	7.53531e+06	1.17283e+07	1.17104e+07	1.86599e+07	1.61252e+07	1.39978e+07	1.2912e+07	47468.8	1.12382e+07	1.09	0.786945
AL9A1_HUMAN	4-trimethylaminobutyraldehyde dehydrogenase OS=Homo sapiens GN=ALDH9A1 PE=1 SV=3	4	35888.5	47065.2	944643	794406	625275	555784	481185	510288	592241	468538	729156	2.11088e+07	4.32015e+07	4.32316e+07	2.67561e+07	2.77008e+07	3.12097e+07	3.471e+07	2.72741e+07	2.91798e+07	505531	2.85102e+07	1.58	0.255217
ALBU_HUMAN	Serum albumin OS=Homo sapiens GN=ALB PE=1 SV=2	69	9.87033e+09	1.10522e+10	7.96525e+09	8.41693e+09	1.31008e+10	1.35314e+10	1.56645e+10	1.62214e+10	1.18124e+10	1.18833e+10	1.53082e+10	7.34698e+07	3.41339e+07	3.50761e+07	6.64201e+07	7.10475e+07	5.41042e+07	5.64466e+07	7.5315e+07	8.48606e+07	1.19519e+10	1.5859e+09	1.16	0.152927
ALDH2_HUMAN	Aldehyde dehydrogenase, mitochondrial OS=Homo sapiens GN=ALDH2 PE=1 SV=2	7	25183.9	67628.1	212435	247725	340378	359933	573770	577349	959256	1.09143e+06	1.55092e+06	3.56615e+07	1.16888e+08	1.135e+08	1.69521e+08	1.85785e+08	6.59903e+07	6.85316e+07	4.29139e+08	4.72493e+08	445509	1.65906e+08	1.39	0.500971
ALDOA_HUMAN	Fructose-bisphosphate aldolase A OS=Homo sapiens GN=ALDOA PE=1 SV=2	13	277875	358996	9.38044e+06	1.11074e+07	3.32231e+06	3.7494e+06	2.96903e+06	2.87202e+06	5.22087e+06	5.5396e+06	1.33303e+07	1.9114e+08	1.43112e+08	1.47212e+08	2.88305e+08	3.14721e+08	9.83996e+07	9.8385e+07	2.2669e+08	2.39008e+08	4.47979e+06	1.7603e+08	1.1	0.841781
ALDOB_HUMAN	Fructose-bisphosphate aldolase B OS=Homo sapiens GN=ALDOB PE=1 SV=2	14	2.91233e+06	3.47298e+06	2.84734e+07	2.76409e+07	2.84662e+07	2.5689e+07	3.8331e+07	3.96511e+07	2.66926e+07	2.54342e+07	3.96715e+07	2.79145e+07	1.07507e+06	1.07571e+06	3.70686e+06	3.96837e+06	1.81922e+06	1.97413e+06	2.11757e+06	2.48693e+06	2.46764e+07	8.58098e+06	0.99	0.978296
ALDOC_HUMAN	Fructose-bisphosphate aldolase C OS=Homo sapiens GN=ALDOC PE=1 SV=2	3	76494.2	39517.6	1.12365e+06	1.44959e+06	2.42167e+06	3.23092e+06	226682	315910	489054	529724	1.27751e+06	1.72473e+08	5.80177e+08	6.1551e+08	7.54176e+07	7.69727e+07	5.53461e+09	5.70923e+09	5.99694e+08	6.03952e+08	990321	1.39693e+09	0.5	0.299543
ALDR_HUMAN;AK1BF_HUMAN	Aldose reductase OS=Homo sapiens GN=AKR1B1 PE=1 SV=3	7	203624	240151	2.82069e+06	2.77334e+06	2.37863e+06	2.33443e+06	606408	683774	1.01121e+06	1.10198e+06	3.41464e+06	1.26017e+08	2.61112e+08	2.70694e+08	2.48302e+08	2.5704e+08	1.2314e+08	1.34124e+08	2.30724e+08	2.18979e+08	1.41542e+06	1.87355e+08	1.06	0.887897
ALS_HUMAN	Insulin-like growth factor-binding protein complex acid labile subunit OS=Homo sapiens GN=IGFALS PE=1 SV=1	13	127137	134639	2.94988e+06	3.23455e+06	1.99632e+06	2.02986e+06	2.31062e+06	2.42664e+06	6.42842e+06	7.15901e+06	4.40362e+06	2.53326e+07	1.44392e+07	1.46983e+07	2.96874e+07	3.04361e+07	1.72546e+07	1.93947e+07	2.1737e+07	2.38772e+07	2.87971e+06	2.01261e+07	1.33	0.515464
AMBP_HUMAN	Protein AMBP OS=Homo sapiens GN=AMBP PE=1 SV=1	34	3.19081e+10	3.69207e+10	1.82196e+09	2.12493e+09	1.02218e+10	1.03631e+10	9.24249e+09	1.02454e+10	1.85937e+10	1.89606e+10	3.97843e+09	1.87587e+08	2.00307e+08	2.00714e+08	6.41051e+07	6.61585e+07	8.49835e+08	8.57276e+08	5.89577e+07	5.8283e+07	1.50403e+10	6.52165e+08	0.57	0.227077
AMD_HUMAN	Peptidyl-glycine alpha-amidating monooxygenase OS=Homo sapiens GN=PAM PE=1 SV=2	4	74587.7	88007.6	1.53696e+06	1.60941e+06	755960	743367	841805	809834	920458	959377	1.81828e+06	6.16548e+06	3.35543e+06	3.4029e+06	2.03396e+07	1.84882e+07	6.40033e+06	7.39291e+06	5.26279e+06	6.15566e+06	833978	7.87816e+06	1.14	0.685263
AMPE_HUMAN	Glutamyl aminopeptidase OS=Homo sapiens GN=ENPEP PE=1 SV=3	23	3.19704e+06	3.17054e+06	5.31752e+06	5.29269e+06	2.61529e+07	2.66659e+07	1.06522e+07	1.08418e+07	1.01495e+07	1.05292e+07	6.45057e+06	5.01457e+06	2.8449e+06	2.99719e+06	5.81978e+06	6.60333e+06	3.23029e+06	2.97995e+06	8.42107e+06	8.68684e+06	1.11969e+07	5.30485e+06	0.75	0.390525
AMPH_HUMAN	Amphiphysin OS=Homo sapiens GN=AMPH PE=1 SV=1	1	53453.1	44701.2	18758.6	35231.3	28567	26732.9	4749.56	5889.94	16396.1	15849.6	7544.38	8.01167e+06	6.72091e+06	6.58707e+06	1.57021e+07	1.62954e+07	6.23877e+06	6.89786e+06	5.22613e+07	5.37992e+07	25032.9	1.72522e+07	0.47	0.0445868
AMPL_HUMAN	Cytosol aminopeptidase OS=Homo sapiens GN=LAP3 PE=1 SV=3	2	23176.8	23340.7	33288.4	61788.4	380698	434541	240874	209539	88901.4	97849.4	304002	5.02154e+07	7.215e+07	7.31216e+07	4.76355e+07	4.74286e+07	1.10598e+08	1.16713e+08	6.22493e+07	6.65933e+07	159400	6.47008e+07	1.3	0.585282
AMPN_HUMAN	Aminopeptidase N OS=Homo sapiens GN=ANPEP PE=1 SV=4	44	1.08009e+07	1.2328e+07	5.49316e+07	5.28687e+07	1.02785e+08	1.06131e+08	8.82365e+07	8.9252e+07	8.67429e+07	8.80144e+07	8.65622e+07	1.18638e+07	2.43237e+07	2.54951e+07	9.45745e+06	9.81577e+06	3.68447e+07	4.22839e+07	1.10605e+07	1.19477e+07	6.92091e+07	2.69655e+07	1.21	0.234148
AMY1_HUMAN	Alpha-amylase 1 OS=Homo sapiens GN=AMY1A PE=1 SV=2	28	343132	402003	1.32085e+07	1.3645e+07	2.20988e+07	2.38101e+07	2.49249e+07	2.61377e+07	1.32833e+07	1.34115e+07	2.11542e+07	3.14357e+07	4.75827e+07	5.13252e+07	2.1471e+07	2.35123e+07	2.77979e+07	4.09225e+07	1.1999e+07	1.33437e+07	1.51265e+07	2.90544e+07	1.48	0.0189618
AMY2B_HUMAN	Alpha-amylase 2B OS=Homo sapiens GN=AMY2B PE=1 SV=1	28	151763	122316	9.43552e+06	9.06332e+06	1.067e+07	1.11818e+07	1.43708e+07	1.41251e+07	8.41963e+06	9.18518e+06	1.37151e+07	2.16061e+08	5.40297e+08	5.72589e+08	4.39603e+08	4.37185e+08	4.77732e+08	5.54519e+08	2.09738e+08	2.17601e+08	8.67255e+06	3.67904e+08	1.67	0.0160273
AMYP_HUMAN	Pancreatic alpha-amylase OS=Homo sapiens GN=AMY2A PE=1 SV=2	27	174092	165705	2.97868e+07	2.60843e+07	2.71551e+07	3.32017e+07	1.96187e+07	1.99739e+07	1.55722e+07	1.59254e+07	3.77822e+07	2.59736e+08	1.40487e+08	1.43989e+08	3.26393e+08	3.24383e+08	1.86722e+08	2.45562e+08	2.52299e+08	2.95109e+08	1.87658e+07	2.21246e+08	1.62	0.0476664
ANAG_HUMAN;TMCC1_HUMAN	Alpha-N-acetylglucosaminidase OS=Homo sapiens GN=NAGLU PE=1 SV=2	24	4.05569e+06	4.47429e+06	5.70085e+07	5.98764e+07	6.23151e+07	6.7583e+07	6.10878e+07	6.05921e+07	7.17881e+07	7.38466e+07	7.17654e+07	2.02207e+07	3.67714e+06	4.77932e+06	3.87954e+06	4.53366e+06	2.99605e+06	3.72943e+06	5.95768e+06	6.2531e+06	5.22628e+07	1.27792e+07	1.21	0.348763
ANGL2_HUMAN;ANGL1_HUMAN	Angiopoietin-related protein 2 OS=Homo sapiens GN=ANGPTL2 PE=2 SV=1	15	839095	953730	1.08234e+07	9.97185e+06	1.99271e+07	2.02373e+07	2.80275e+07	2.94749e+07	1.33164e+07	1.30062e+07	2.0166e+07	2.76321e+08	1.06393e+08	1.04506e+08	9.59733e+07	9.56109e+07	5.91082e+07	6.55137e+07	1.01055e+08	1.09084e+08	1.46577e+07	1.03373e+08	1.11	0.638631
ANGL3_HUMAN	Angiopoietin-related protein 3 OS=Homo sapiens GN=ANGPTL3 PE=1 SV=1	1	8710.51	12636.5	69381.7	40290	0	2838.32	14301.7	4971.12	3506.24	1368.46	18901	1.79725e+07	1.13769e+07	1.15736e+07	1.53323e+07	1.65761e+07	9.435e+06	1.0455e+07	9.46751e+06	1.00591e+07	15800.5	1.12267e+07	0.79	0.68317
ANGL6_HUMAN	Angiopoietin-related protein 6 OS=Homo sapiens GN=ANGPTL6 PE=1 SV=1	4	594.783	749.653	19709.3	29894.7	25754.9	39136.4	96006.9	91089.4	101163	90731.3	270027	4.76016e+07	2.69359e+06	2.61859e+06	1.52471e+06	1.47622e+06	1.06898e+06	1.36087e+06	2.51065e+06	2.89513e+06	49483	6.40204e+06	3.56	0.126944
ANGT_HUMAN	Angiotensinogen OS=Homo sapiens GN=AGT PE=1 SV=1	9	943751	1.01153e+06	7.72694e+06	7.7792e+06	1.36894e+07	1.38231e+07	1.43388e+07	1.47056e+07	1.8285e+07	1.79613e+07	1.25316e+07	9.55932e+06	4.54373e+06	5.278e+06	5.59431e+06	5.29782e+06	3.25163e+06	3.42135e+06	1.07438e+07	1.00764e+07	1.10265e+07	7.0298e+06	2.01	0.137116
ANPRC_HUMAN	Atrial natriuretic peptide receptor 3 OS=Homo sapiens GN=NPR3 PE=1 SV=2	3	23837.1	37581.1	482311	476381	110521	98048.2	190240	201981	174845	191333	223889	2.66714e+07	3.9664e+06	2.89183e+06	1.15503e+07	1.02202e+07	5.13701e+07	4.86707e+07	4.18985e+07	4.42091e+07	198708	2.41672e+07	0.87	0.735461
ANT3_HUMAN	Antithrombin-III OS=Homo sapiens GN=SERPINC1 PE=1 SV=1	26	3.05981e+07	3.46311e+07	5.77044e+07	6.69157e+07	3.73921e+07	3.91707e+07	4.553e+07	4.69902e+07	4.06401e+07	4.04746e+07	4.21e+07	2.07152e+09	9.25881e+09	9.26041e+09	3.60104e+09	3.64061e+09	1.55852e+10	1.84575e+10	2.37568e+09	2.67626e+09	4.40047e+07	6.69692e+09	2.17	0.0780144
ANTR1_HUMAN	Anthrax toxin receptor 1 OS=Homo sapiens GN=ANTXR1 PE=1 SV=2	8	1.66601e+06	1.76161e+06	587481	474693	5.8198e+06	5.52072e+06	2.53139e+06	2.68628e+06	1.73682e+06	1.74089e+06	475706	2.16935e+07	7.79963e+07	7.8032e+07	1.97289e+07	1.96449e+07	9.66618e+07	1.17737e+08	7.77078e+07	8.517e+07	2.45257e+06	5.94848e+07	0.94	0.857156
ANX10_HUMAN	Annexin A10 OS=Homo sapiens GN=ANXA10 PE=1 SV=3	2	82933.1	129668	7856.43	8184.78	24838.3	46748.1	27863.7	34628.1	37895.1	39158.8	88116.9	3.27238e+07	2.23118e+07	2.21233e+07	2.59468e+07	3.09908e+07	1.31019e+07	1.2609e+07	2.83948e+07	2.77501e+07	43977.5	2.1604e+07	0.72	0.0598097
ANX11_HUMAN	Annexin A11 OS=Homo sapiens GN=ANXA11 PE=1 SV=1	10	7.12177e+06	7.89038e+06	1.03784e+07	1.04565e+07	6.7788e+06	7.54019e+06	4.61046e+07	4.45619e+07	1.52383e+07	1.39933e+07	1.54484e+07	3.5418e+07	6.16562e+06	6.23787e+06	8.45665e+06	7.95171e+06	2.39055e+06	3.39297e+06	5.62012e+06	5.04016e+06	1.70064e+07	9.61221e+06	1.5	0.514463
ANXA1_HUMAN	Annexin A1 OS=Homo sapiens GN=ANXA1 PE=1 SV=2	18	3.12195e+06	2.26981e+06	7.2318e+07	7.18297e+07	1.89279e+06	2.10745e+06	6.75406e+06	6.68485e+06	5.89533e+06	2.71587e+06	3.21186e+07	1.32452e+07	1.14835e+07	1.85668e+07	1.22046e+07	1.05853e+07	7.83392e+06	1.18199e+07	1.2884e+07	1.46021e+07	1.7559e+07	1.45344e+07	0.77	0.694666
ANXA2_HUMAN;AXA2L_HUMAN	Annexin A2 OS=Homo sapiens GN=ANXA2 PE=1 SV=2	20	1.29934e+06	1.2703e+06	6.22904e+07	6.24874e+07	3.61497e+06	3.87312e+06	4.41658e+06	4.51248e+06	3.2979e+06	3.67134e+06	2.13057e+07	1.21991e+08	5.44091e+07	5.54043e+07	4.51657e+07	4.72539e+07	1.76587e+07	1.73624e+07	3.90458e+07	3.63737e+07	1.50734e+07	4.55971e+07	0.51	0.426877
ANXA3_HUMAN	Annexin A3 OS=Homo sapiens GN=ANXA3 PE=1 SV=3	8	116396	111004	3.02919e+06	3.21047e+06	256180	203389	316542	407867	110126	145448	649947	8.92411e+06	191107	259989	207902	308663	84779.5	133160	5.92664e+06	5.03748e+06	790661	2.17238e+06	0.48	0.352678
ANXA4_HUMAN	Annexin A4 OS=Homo sapiens GN=ANXA4 PE=1 SV=4	5	45525.7	67196.6	1.26281e+06	1.37625e+06	807199	852878	1.10934e+06	1.05464e+06	194273	230937	2.35511e+06	3.46357e+07	1.49601e+07	1.39065e+07	1.00388e+07	9.56092e+06	1.32447e+06	1.68186e+06	7.2252e+06	1.04775e+07	700105	1.06166e+07	1.77	0.223787
ANXA5_HUMAN	Annexin A5 OS=Homo sapiens GN=ANXA5 PE=1 SV=2	8	451042	626071	2.83022e+06	2.94594e+06	4.00503e+06	4.31856e+06	2.76481e+06	2.80778e+06	465960	480584	3.17729e+06	4.48422e+07	1.79324e+08	1.73709e+08	2.56277e+07	2.59232e+07	4.9325e+08	4.9434e+08	1.67794e+08	1.68322e+08	2.1696e+06	1.77631e+08	1.46	0.247653
ANXA6_HUMAN	Annexin A6 OS=Homo sapiens GN=ANXA6 PE=1 SV=3	3	9236.92	5927.64	102055	89469.4	173554	183994	186320	225807	42523.5	26772.7	144404	7.93994e+06	5.7612e+06	6.43964e+06	8.62012e+06	9.18187e+06	4.65815e+06	5.49158e+06	6.06777e+06	6.40593e+06	104566	6.07106e+06	0.89	0.782344
ANXA7_HUMAN	Annexin A7 OS=Homo sapiens GN=ANXA7 PE=1 SV=3	2	26948.8	24058.8	217548	330642	177116	131381	239040	250671	189127	212011	459356	5.91953e+06	1.34933e+08	1.36297e+08	1.50701e+06	1.62293e+06	5.00516e+06	5.85464e+06	5.65775e+06	5.4489e+06	179854	3.02705e+07	1.15	0.733927
AOC1_HUMAN	Amiloride-sensitive amine oxidase [copper-containing] OS=Homo sapiens GN=AOC1 PE=1 SV=4	17	386205	506796	2.89333e+06	3.50624e+06	5.6529e+06	5.5123e+06	1.2961e+06	1.3229e+06	7.68302e+06	7.1306e+06	7.32574e+06	4.07296e+08	5.26915e+08	4.77871e+08	8.10296e+08	8.13969e+08	4.47242e+08	4.49091e+08	3.33149e+08	4.01985e+08	3.58904e+06	4.67514e+08	2.46	5.08969e-05
AOXA_HUMAN	Aldehyde oxidase OS=Homo sapiens GN=AOX1 PE=1 SV=2	2	2363.16	8667.5	130556	104619	198146	158871	125904	114243	41720.1	53383.4	119464	1.67507e+07	1.25135e+08	1.33412e+08	1.25052e+07	1.41689e+07	6.44227e+08	6.22302e+08	1.09346e+08	1.06997e+08	93847.3	1.78496e+08	0.96	0.873332
AP1B1_HUMAN	AP-1 complex subunit beta-1 OS=Homo sapiens GN=AP1B1 PE=1 SV=2	1	1410.54	735.489	34644.3	30603.2	56301.9	45953.8	27010.3	29224.8	12345.5	14166.9	57056.7	2.01319e+07	4.16849e+07	4.31222e+07	5.38879e+07	6.06395e+07	3.40563e+07	4.04529e+07	3.40326e+07	4.0869e+07	25239.7	3.68934e+07	1.24	0.485286
AP2E_HUMAN	Transcription factor AP-2-epsilon OS=Homo sapiens GN=TFAP2E PE=2 SV=1	1	98325.5	95692.2	26520.6	12580	163529	166548	62200.8	73054.6	112565	118807	55243.3	4.22338e+07	2.24245e+07	2.14176e+07	2.85943e+07	3.06631e+07	1.94108e+07	2.00144e+07	4.88766e+07	4.4666e+07	92982.3	2.78356e+07	0.73	0.334481
APLP2_HUMAN	Amyloid-like protein 2 OS=Homo sapiens GN=APLP2 PE=1 SV=2	9	987836	1.0403e+06	585052	624552	985928	942961	896614	965193	906279	896501	1.2067e+06	6.57848e+06	3.42935e+07	3.32667e+07	2.90194e+07	3.02162e+07	1.71051e+07	1.48059e+07	3.2529e+07	3.27369e+07	883122	2.31758e+07	1.23	0.0529742
APOA_HUMAN	Apolipoprotein(a) OS=Homo sapiens GN=LPA PE=1 SV=1	6	1.87451e+07	2.18677e+07	1.85467e+07	2.09923e+07	1.09051e+07	1.18521e+07	1.13258e+07	1.19727e+07	1.06627e+07	9.45369e+06	1.84937e+07	6.29426e+06	1.31722e+07	1.29719e+07	5.86366e+06	6.12144e+06	6.27123e+06	6.24814e+06	6.1873e+06	7.28407e+06	1.46324e+07	8.89079e+06	1.27	0.403019
APOA1_HUMAN	Apolipoprotein A-I OS=Homo sapiens GN=APOA1 PE=1 SV=1	21	3.21372e+06	3.71959e+06	3.15567e+07	3.05781e+07	2.79247e+07	2.95022e+07	3.63587e+07	3.66108e+07	1.12578e+07	1.12342e+07	3.4447e+07	1.83278e+07	2.3591e+07	2.41142e+07	2.38338e+07	2.46549e+07	1.59933e+07	1.7838e+07	1.92999e+07	2.01571e+07	2.21956e+07	2.22257e+07	2.01	0.0406862
APOA2_HUMAN	Apolipoprotein A-II OS=Homo sapiens GN=APOA2 PE=1 SV=1	3	102902	99450.8	485667	467324	914506	873794	1.27363e+06	1.4221e+06	1.14255e+06	1.05984e+06	774163	5.42669e+06	577539	640395	2.75772e+06	2.29225e+06	305006	311047	291117	361872	784176	1.37378e+06	2.89	0.0553419
APOA4_HUMAN	Apolipoprotein A-IV OS=Homo sapiens GN=APOA4 PE=1 SV=3	23	3.19042e+06	3.86609e+06	6.62417e+06	6.83475e+06	5.16028e+06	5.23089e+06	9.77135e+06	1.17208e+07	1.11546e+07	1.15806e+07	1.24345e+07	2.95777e+07	7.3759e+06	8.68934e+06	1.39549e+07	1.42247e+07	9.18283e+06	1.07119e+07	7.0074e+06	6.43091e+06	7.5134e+06	1.1959e+07	1.66	0.00139493
APOB_HUMAN	Apolipoprotein B-100 OS=Homo sapiens GN=APOB PE=1 SV=2	42	218632	260235	376624	427130	433286	561423	467525	525756	276099	393859	568349	1.05056e+07	2.95852e+07	2.95777e+07	1.81474e+07	1.91705e+07	1.53717e+07	1.90285e+07	1.72902e+07	1.76114e+07	394057	1.76857e+07	2.49	0.000152512
APOC1_HUMAN	Apolipoprotein C-I OS=Homo sapiens GN=APOC1 PE=1 SV=1	3	54846.7	40771.3	321436	422871	141439	185192	117046	135475	98164.9	92951.6	580888	1.50853e+08	1.72672e+08	1.80916e+08	1.42687e+08	1.77758e+08	1.11512e+08	1.11571e+08	1.7574e+08	1.79419e+08	161019	1.40371e+08	1.29	0.643301
APOC3_HUMAN	Apolipoprotein C-III OS=Homo sapiens GN=APOC3 PE=1 SV=1	3	278961	316054	733291	805026	657081	760317	898300	907111	1.04992e+06	1.43316e+06	779455	2.33246e+07	4.51945e+07	4.47572e+07	1.55048e+07	1.64132e+07	1.11534e+07	1.21051e+07	1.87344e+07	1.92726e+07	783922	2.07239e+07	1.49	0.0338988
APOD_HUMAN	Apolipoprotein D OS=Homo sapiens GN=APOD PE=1 SV=1	12	1.22137e+09	1.37946e+09	5.2157e+08	6.25526e+08	1.4391e+09	1.43515e+09	1.09305e+09	1.22241e+09	1.41994e+09	1.32354e+09	7.00044e+08	2.99695e+07	2.20015e+07	2.13535e+07	6.51031e+07	6.2794e+07	1.67213e+07	1.68413e+07	5.58415e+07	5.63047e+07	1.16811e+09	1.04697e+08	1.05	0.69379
APOE_HUMAN	Apolipoprotein E OS=Homo sapiens GN=APOE PE=1 SV=1	20	1.18014e+06	1.44533e+06	3.05707e+07	3.26581e+07	8.82836e+06	9.39995e+06	9.22963e+06	9.39948e+06	5.89179e+06	5.86423e+06	2.56063e+07	2.3173e+07	5.00608e+06	5.26878e+06	1.86809e+07	2.01631e+07	1.16281e+07	1.32485e+07	2.58869e+07	2.66278e+07	1.14468e+07	1.75289e+07	1.53	0.33198
APOH_HUMAN	Beta-2-glycoprotein 1 OS=Homo sapiens GN=APOH PE=1 SV=3	15	2.19011e+08	2.29058e+08	2.60042e+07	3.10944e+07	1.76752e+08	1.89954e+08	1.7184e+08	1.72668e+08	2.35386e+08	2.28512e+08	1.4676e+08	2.87457e+07	1.98786e+07	2.20929e+07	2.60195e+07	2.48448e+07	2.80278e+07	2.83397e+07	3.08556e+07	3.41464e+07	1.68028e+08	3.89712e+07	0.92	0.647117
APOM_HUMAN	Apolipoprotein M OS=Homo sapiens GN=APOM PE=1 SV=2	3	634694	746986	189636	196465	417594	375189	354047	363555	295110	265291	109665	3.05972e+07	4.03165e+06	6.67791e+06	3.26589e+06	3.43437e+06	769609	943240	2.46038e+06	2.5522e+06	383857	5.48421e+06	0.54	0.0320673
APT_HUMAN	Adenine phosphoribosyltransferase OS=Homo sapiens GN=APRT PE=1 SV=2	3	152372	177118	227207	197501	202955	243985	173130	146952	125899	168759	188008	5.9113e+07	2.21104e+07	2.1962e+07	3.15789e+07	3.36983e+07	4.14673e+07	4.28829e+07	1.99537e+07	1.97634e+07	181588	2.92718e+07	1.1	0.297683
AQP1_HUMAN	Aquaporin-1 OS=Homo sapiens GN=AQP1 PE=1 SV=3	2	30426.3	81962.7	2.10252e+06	2.92441e+06	771292	905033	1.77913e+06	1.82864e+06	490875	706511	1.60093e+06	4.12299e+06	1.86129e+07	1.92193e+07	6.43254e+06	6.94933e+06	8.1012e+07	9.39753e+07	8.14604e+06	8.20244e+06	1.16208e+06	2.48274e+07	0.68	0.427619
AQP2_HUMAN	Aquaporin-2 OS=Homo sapiens GN=AQP2 PE=1 SV=1	1	1.192e+07	9.38399e+06	3.39276e+06	2.43736e+06	233125	203300	999114	997514	251821	277601	1.68139e+06	6.8709e+06	1.15575e+07	1.23809e+07	6.46164e+06	6.87688e+06	9.33158e+06	1.0039e+07	7.02948e+06	7.43375e+06	3.00966e+06	7.96631e+06	0.41	0.21064
ARCH_HUMAN	Protein archease OS=Homo sapiens GN=ZBTB8OS PE=1 SV=2	1	0	1215.51	2446.01	4563.16	41025.6	46124.3	16271.7	19692.4	29428.4	30118.7	5820.54	2.80799e+08	1.05409e+08	1.0821e+08	1.56573e+08	1.64849e+08	1.38103e+08	1.39877e+08	8.33721e+08	9.19808e+08	19088.6	2.84735e+08	0.69	0.454083
ARF1_HUMAN;ARF5_HUMAN	ADP-ribosylation factor 1 OS=Homo sapiens GN=ARF1 PE=1 SV=2	3	294142	253168	1.19052e+06	1.2215e+06	94907	168850	192324	150806	334447	412678	852493	4.6062e+07	6.56465e+07	6.21298e+07	8.73827e+07	8.48467e+07	1.21842e+08	1.22383e+08	3.89959e+07	4.47755e+07	431334	6.74916e+07	0.92	0.828029
ARGI1_HUMAN	Arginase-1 OS=Homo sapiens GN=ARG1 PE=1 SV=2	3	11712.4	11467.5	57125.4	57708.7	120708	44551.1	42133.8	37662.7	1.88931e+06	2.55172e+06	27458.5	2.39411e+08	1.21903e+07	1.31931e+07	1.46806e+07	1.78077e+07	6.18788e+06	6.75412e+06	3.05576e+07	3.30318e+07	482410	3.73841e+07	0.19	0.219762
ARK73_HUMAN	Aflatoxin B1 aldehyde reductase member 3 OS=Homo sapiens GN=AKR7A3 PE=1 SV=2	2	16568.1	10130.9	332797	309141	267580	203025	431454	427829	168695	189855	152422	3.28296e+07	7.6436e+07	7.9704e+07	9.38392e+07	9.72625e+07	9.09839e+07	8.32192e+07	1.12305e+08	1.13981e+08	235707	7.80713e+07	0.73	0.385425
ARLY_HUMAN	Argininosuccinate lyase OS=Homo sapiens GN=ASL PE=1 SV=4	1	0	0	66070.3	130371	15589.9	7882.55	18228.3	14825.3	7388.77	13269.6	102572	3.16254e+08	4.78721e+08	4.83239e+08	4.11183e+08	4.2426e+08	6.9283e+08	6.82112e+08	9.23015e+07	9.72825e+07	27362.6	3.67829e+08	0.62	0.606193
ARP2_HUMAN	Actin-related protein 2 OS=Homo sapiens GN=ACTR2 PE=1 SV=1	1	0	9573.01	159714	139382	98300.2	101702	151187	137656	80895.3	152564	217604	6.73273e+08	1.2673e+09	1.17074e+09	1.33134e+09	1.23867e+09	1.39144e+09	1.50284e+09	1.49286e+09	1.49438e+09	103097	1.15631e+09	0.94	0.879987
ARP3_HUMAN	Actin-related protein 3 OS=Homo sapiens GN=ACTR3 PE=1 SV=3	1	73438.6	87037.9	144089	144489	107004	103533	162689	174270	96013.8	131118	195720	1.40912e+07	1.85931e+07	1.94078e+07	1.34056e+07	1.29371e+07	2.133e+07	2.09406e+07	3.43108e+07	3.4622e+07	122368	1.89834e+07	1.55	0.22883
ARPC2_HUMAN	Actin-related protein 2/3 complex subunit 2 OS=Homo sapiens GN=ARPC2 PE=1 SV=1	4	208643	166198	413010	386494	158391	181166	243308	197719	102021	132074	642432	9.59799e+06	3.17498e+07	3.2156e+07	1.39537e+07	1.45779e+07	4.04988e+07	4.45855e+07	1.72911e+07	1.83357e+07	218903	2.23389e+07	2.12	0.205193
ARPC3_HUMAN	Actin-related protein 2/3 complex subunit 3 OS=Homo sapiens GN=ARPC3 PE=1 SV=3	2	3572.5	1675.63	165256	201449	83066.1	93383.9	165389	164381	130003	119850	228790	4.27976e+07	2.03628e+07	2.25787e+07	2.30666e+07	2.43737e+07	2.09388e+07	2.38104e+07	1.38467e+07	1.34801e+07	112803	2.05484e+07	1.02	0.954266
ARPC5_HUMAN	Actin-related protein 2/3 complex subunit 5 OS=Homo sapiens GN=ARPC5 PE=1 SV=3	1	6260.28	12399.6	136826	149669	26557.6	20474.8	51392.4	87680.3	28995.1	41722.3	68016.4	2.09354e+07	1.27012e+07	1.33655e+07	1.45809e+07	1.50994e+07	1.41274e+07	1.54147e+07	1.65297e+07	1.93376e+07	56197.7	1.4216e+07	0.74	0.585224
ARRD1_HUMAN	Arrestin domain-containing protein 1 OS=Homo sapiens GN=ARRDC1 PE=1 SV=1	1	0	0	165792	101366	32117.8	18768.3	20634.9	21075.6	60168.3	22961.5	95442.2	1.0587e+07	1.36728e+06	2.52624e+06	1.80762e+06	1.7235e+06	995171	1.11148e+06	1.28579e+06	1.0342e+06	44288.4	2.25338e+06	1.17	0.79817
ARSA_HUMAN	Arylsulfatase A OS=Homo sapiens GN=ARSA PE=1 SV=3	9	810731	975601	7.85171e+06	9.21852e+06	2.68605e+07	2.77525e+07	2.09492e+07	2.18735e+07	2.71803e+07	2.8457e+07	7.50241e+06	4.53191e+06	3.29858e+07	2.88286e+07	7.27478e+06	7.44603e+06	1.91332e+07	1.86446e+07	1.19642e+07	1.25514e+07	1.71929e+07	1.50863e+07	1.26	0.00859651
ARSB_HUMAN	Arylsulfatase B OS=Homo sapiens GN=ARSB PE=1 SV=1	3	17238.9	8361.28	196010	167068	32751.2	24652.3	133355	116189	22054.5	23710.5	42466.3	6.49617e+06	1.18675e+06	1.08339e+06	1.24544e+06	1.31711e+06	971232	814415	1.24262e+06	1.05161e+06	74139.1	1.54512e+06	0.94	0.910225
ARSF_HUMAN	Arylsulfatase F OS=Homo sapiens GN=ARSF PE=1 SV=4	2	7972.2	2838.89	316096	344025	49156.7	46989.5	84002.5	62207	6799.47	6799.98	175985	5.27664e+06	852052	689147	1.11214e+06	1.07596e+06	280545	325515	869862	1.16516e+06	92688.8	1.1823e+06	1.43	0.535676
ASAH1_HUMAN	Acid ceramidase OS=Homo sapiens GN=ASAH1 PE=1 SV=5	19	5.57973e+07	6.4303e+07	3.23398e+07	3.62604e+07	3.49637e+07	3.41411e+07	3.76689e+07	3.70252e+07	2.08744e+07	2.14823e+07	2.23373e+07	4.16213e+07	1.1863e+08	1.29369e+08	3.55341e+07	4.04478e+07	7.56879e+07	8.51196e+07	1.42736e+08	1.52002e+08	3.74856e+07	8.43485e+07	1	0.98418
ASC_HUMAN	Apoptosis-associated speck-like protein containing a CARD OS=Homo sapiens GN=PYCARD PE=1 SV=2	1	0	406.969	24821.7	26136.4	863.208	466.899	2373.7	1483.15	1010.2	2664.36	4259.13	334085	1.34973e+06	1.29905e+06	2.14108e+06	1.95888e+06	1.96892e+06	2.07708e+06	491410	559908	6022.65	1.21844e+06	0.36	0.322788
ASGL1_HUMAN	Isoaspartyl peptidase/L-asparaginase OS=Homo sapiens GN=ASRGL1 PE=1 SV=2	1	3800.9	0	0	0	5600.77	21635.4	9187.26	18889	6713.18	4593.09	0	5.42347e+06	5.55518e+06	5.58844e+06	1.04997e+06	1.09589e+06	644456	691935	1.19879e+06	1.1998e+06	7041.96	2.24479e+06	0.83	0.707343
ASGR2_HUMAN	Asialoglycoprotein receptor 2 OS=Homo sapiens GN=ASGR2 PE=1 SV=2	5	1.20139e+07	1.25854e+07	3.51524e+06	3.61082e+06	4.23216e+06	3.99239e+06	2.86787e+06	2.64491e+06	2.78888e+06	2.2573e+06	3.08057e+06	2.13309e+07	1.63922e+07	1.70921e+07	2.34161e+07	2.36086e+07	6.17833e+06	7.4116e+06	1.84362e+07	2.02689e+07	5.05088e+06	1.57216e+07	0.61	0.145642
ASM_HUMAN	Sphingomyelin phosphodiesterase OS=Homo sapiens GN=SMPD1 PE=1 SV=4	3	217773	200480	316977	370862	287882	348851	311453	318784	174916	203237	245946	5.56044e+06	1.62842e+07	1.75208e+07	2.8053e+07	2.40396e+07	1.45567e+07	1.45726e+07	2.09598e+07	1.77229e+07	275122	1.59516e+07	1.64	0.175034
ASM3A_HUMAN	Acid sphingomyelinase-like phosphodiesterase 3a OS=Homo sapiens GN=SMPDL3A PE=1 SV=2	1	17069.1	14004.4	19874.7	28187.1	12994.3	8914.89	18907.5	20140.6	41845.5	43453.3	45869.4	2.56432e+07	1.03543e+07	1.06486e+07	2.21058e+07	2.06373e+07	1.87705e+07	1.94012e+07	1.60876e+07	1.72781e+07	22539.1	1.60972e+07	12.49	0.159599
ASM3B_HUMAN	Acid sphingomyelinase-like phosphodiesterase 3b OS=Homo sapiens GN=SMPDL3B PE=1 SV=2	2	582.045	1159.84	126317	112036	211500	224406	118080	104937	59315.4	41202.3	132188	7.89344e+06	1.17318e+07	1.06704e+07	9.8899e+06	1.07191e+07	3.19215e+06	3.22392e+06	6.61569e+06	6.59389e+06	99953.4	7.06625e+06	1.27	0.464232
ASPG_HUMAN	N(4)-(beta-N-acetylglucosaminyl)-L-asparaginase OS=Homo sapiens GN=AGA PE=1 SV=2	1	0	0	43499.2	67981.7	98691.8	64809.6	56248.8	55766.5	85829.7	54610.5	55886.4	6.87435e+06	2.70039e+07	2.65786e+07	1.91292e+07	1.90267e+07	4.10013e+07	4.56364e+07	2.86011e+07	3.12819e+07	52743.8	2.45189e+07	1.2	0.602467
ASSY_HUMAN	Argininosuccinate synthase OS=Homo sapiens GN=ASS1 PE=1 SV=2	8	693844	865567	2.99495e+06	2.86305e+06	3.93166e+06	4.12552e+06	5.65992e+06	5.81981e+06	2.01784e+06	2.02516e+06	4.1904e+06	9.05268e+06	9.94567e+06	1.14307e+07	9.5042e+06	1.08802e+07	1.25407e+07	1.45278e+07	4.6052e+06	4.58165e+06	3.09973e+06	9.12592e+06	0.96	0.878874
AT10A_HUMAN	Probable phospholipid-transporting ATPase VA OS=Homo sapiens GN=ATP10A PE=2 SV=2	1	35323.8	44446.8	2100.22	0	106073	112644	63588.5	56720.8	2414.31	4470.69	8413.27	1.45349e+07	8.43314e+06	8.54716e+06	9.79365e+06	1.09645e+07	8.52102e+06	8.68061e+06	3.76476e+06	4.0174e+06	42778.3	7.72656e+06	0.63	0.358986
AT1B1_HUMAN	Sodium/potassium-transporting ATPase subunit beta-1 OS=Homo sapiens GN=ATP1B1 PE=1 SV=1	2	237852	209267	529896	591174	225455	165458	578644	437145	198356	261646	995931	2.34908e+07	4.03367e+07	3.87101e+07	3.27369e+07	3.38745e+07	3.42048e+07	3.56352e+07	3.02783e+07	3.31255e+07	343489	3.03389e+07	1.25	0.5525
ATAD2_HUMAN	ATPase family AAA domain-containing protein 2 OS=Homo sapiens GN=ATAD2 PE=1 SV=1	1	3.42665e+06	3.76096e+06	242433	188315	5.76354e+06	6.13187e+06	2.9299e+06	2.82067e+06	3.5123e+06	3.78932e+06	696154	1.74611e+07	1.89271e+07	1.84281e+07	1.09339e+07	1.10252e+07	1.92728e+07	2.12919e+07	1.34637e+07	1.41445e+07	3.2566e+06	1.45644e+07	0.83	0.629693
ATF6B_HUMAN	Cyclic AMP-dependent transcription factor ATF-6 beta OS=Homo sapiens GN=ATF6B PE=1 SV=2	1	83134.3	116526	44177.1	91065.8	34639.5	25662.1	37660.7	49112.4	45952.6	68976.1	96111	7.71909e+06	6.05821e+06	6.76606e+06	6.72504e+06	6.21948e+06	8.68632e+06	9.48446e+06	1.0162e+07	1.20109e+07	59690.7	7.39276e+06	0.83	0.461984
ATL2_HUMAN	ADAMTS-like protein 2 OS=Homo sapiens GN=ADAMTSL2 PE=1 SV=1	2	862449	778689	1.68653e+06	1.86845e+06	412954	414135	713321	634915	813111	777103	1.46847e+06	2.58162e+07	2.65471e+07	2.84307e+07	1.38712e+07	1.34364e+07	7.06273e+06	9.23448e+06	2.01507e+07	2.07052e+07	896165	1.66723e+07	1.99	0.104839
ATL4_HUMAN	ADAMTS-like protein 4 OS=Homo sapiens GN=ADAMTSL4 PE=1 SV=2	2	1.943e+06	2.43783e+06	516510	497550	963007	926846	816721	897418	1.17756e+06	904000	697726	4.2992e+07	1.68399e+07	1.89453e+07	3.28248e+07	3.52887e+07	1.38626e+07	1.38235e+07	3.0743e+07	2.81641e+07	1.10804e+06	2.34182e+07	0.57	0.0485095
ATOX1_HUMAN	Copper transport protein ATOX1 OS=Homo sapiens GN=ATOX1 PE=1 SV=1	4	2.97756e+06	3.57213e+06	265272	352090	1.27946e+06	1.21522e+06	572492	552310	807461	892080	527779	4.99803e+07	2.92447e+07	3.17013e+07	5.73654e+07	6.45081e+07	3.70033e+07	4.07565e+07	3.03577e+07	3.14636e+07	1.24861e+06	3.72909e+07	0.71	0.502366
ATPA_HUMAN	ATP synthase subunit alpha, mitochondrial OS=Homo sapiens GN=ATP5A1 PE=1 SV=1	8	132817	130276	1.1435e+06	974642	1.5768e+06	1.60784e+06	495344	454712	740233	704580	4.85756e+06	1.89784e+07	5.0286e+06	5.49869e+06	9.68244e+06	1.08413e+07	6.57236e+06	7.07817e+06	4.93583e+06	5.19637e+06	796075	7.86697e+06	1.75	0.417393
ATPB_HUMAN	ATP synthase subunit beta, mitochondrial OS=Homo sapiens GN=ATP5B PE=1 SV=3	14	1.39503e+06	1.65024e+06	1.89996e+06	2.09975e+06	5.97072e+06	6.8214e+06	1.76301e+06	2.36101e+06	6.38468e+06	6.88827e+06	1.66847e+07	1.23339e+07	1.38227e+07	1.40835e+07	1.18874e+07	1.22413e+07	1.71099e+07	1.92563e+07	1.18424e+07	1.22099e+07	3.72341e+06	1.41472e+07	1.48	0.507156
ATPG_HUMAN	ATP synthase subunit gamma, mitochondrial OS=Homo sapiens GN=ATP5C1 PE=1 SV=1	1	180.356	2392.27	0	0	15633.3	21005.4	3276	4273.46	4064.04	0	67671.9	8.1108e+06	4.47136e+06	4.69144e+06	3.6921e+06	4.02166e+06	3.04852e+06	2.77462e+06	1.98353e+06	2.16714e+06	5082.48	3.50288e+06	2.47	0.414971
ATPO_HUMAN	ATP synthase subunit O, mitochondrial OS=Homo sapiens GN=ATP5O PE=1 SV=1	2	1302.9	752.057	5798.63	9306.13	70565.5	96528.3	18404.6	19914.7	11213.7	17492.4	157798	1.12876e+07	2.7401e+07	2.55263e+07	5.05014e+07	5.43036e+07	2.61059e+07	2.99057e+07	3.17317e+07	2.99283e+07	25127.9	2.86849e+07	1.86	0.489095
ATR_HUMAN	Serine/threonine-protein kinase ATR OS=Homo sapiens GN=ATR PE=1 SV=3	1	0	5259.31	96303.3	69005.6	30961.4	53586	50765.5	37771.1	31855.5	27431.7	87729	1.13605e+07	5.06672e+06	4.68121e+06	6.71142e+06	6.71396e+06	5.79209e+06	6.55161e+06	3.81277e+06	4.47028e+06	40293.9	5.52483e+06	0.84	0.740213
ATRN_HUMAN	Attractin OS=Homo sapiens GN=ATRN PE=1 SV=2	31	4.09828e+07	4.67585e+07	5.11242e+07	5.70864e+07	3.56161e+07	3.72122e+07	3.78998e+07	3.91927e+07	3.99943e+07	4.07965e+07	5.02497e+07	2.05732e+07	1.39793e+07	1.39726e+07	2.93605e+07	3.02328e+07	2.61725e+07	3.1298e+07	3.02253e+07	3.30925e+07	4.26663e+07	2.79156e+07	0.9	0.286276
ATS1_HUMAN	A disintegrin and metalloproteinase with thrombospondin motifs 1 OS=Homo sapiens GN=ADAMTS1 PE=1 SV=4	3	619180	588168	344034	411610	645404	707033	390160	481610	442093	471636	490848	7.55985e+06	1.24142e+06	1.08359e+06	308535	418506	295461	317266	345756	270813	510093	1.2332e+06	1.03	0.897859
ATS7_HUMAN	A disintegrin and metalloproteinase with thrombospondin motifs 7 OS=Homo sapiens GN=ADAMTS7 PE=1 SV=2	1	1.65209e+06	1.6576e+06	1.74342e+06	1.49875e+06	1.87136e+06	1.76613e+06	2.35923e+06	2.84551e+06	3.05228e+06	2.47637e+06	1.33362e+06	4.02208e+07	1.33646e+07	1.43301e+07	1.43272e+07	1.40884e+07	1.66124e+07	1.74805e+07	6.11239e+06	6.37928e+06	2.09227e+06	1.44249e+07	1.12	0.397768
ATTY_HUMAN	Tyrosine aminotransferase OS=Homo sapiens GN=TAT PE=1 SV=1	1	0	0	16588.8	11103.9	3270.91	7198.65	10188.2	7747.89	1182.38	504.088	15751.2	8.87017e+06	477490	553419	267593	438814	356753	358356	524863	474149	5778.49	1.23374e+06	0.98	0.973134
AUHM_HUMAN	Methylglutaconyl-CoA hydratase, mitochondrial OS=Homo sapiens GN=AUH PE=1 SV=1	2	0	0	39029.7	31417.5	17313.6	10055.4	3716.13	6699.59	17275.5	12576.4	184165	5.58099e+06	6.30817e+06	6.19704e+06	9.87393e+06	1.01298e+07	2.85868e+07	3.21762e+07	3.77162e+06	3.81882e+06	13808.4	1.06628e+07	2.91	0.353942
AVR2B_HUMAN	Activin receptor type-2B OS=Homo sapiens GN=ACVR2B PE=1 SV=3	1	85704.8	95834.2	49282.3	117260	26435.8	27202.1	53220.3	42339.4	28908.5	43722.5	69221.6	2.02425e+07	1.35513e+07	1.34678e+07	2.07315e+07	2.42545e+07	1.65927e+07	1.90109e+07	7.21125e+06	8.00067e+06	56991	1.43132e+07	0.91	0.761881
B2MG_HUMAN	Beta-2-microglobulin OS=Homo sapiens GN=B2M PE=1 SV=1	4	5.42578e+08	6.32303e+08	7.52477e+07	5.99689e+07	1.02198e+08	1.08372e+08	8.06626e+07	7.83887e+07	1.12051e+08	1.05419e+08	5.11576e+07	1.16364e+07	3.40684e+06	3.34469e+06	5.42634e+06	5.72945e+06	1.15413e+06	1.24062e+06	6.17822e+06	6.9522e+06	1.89719e+08	9.62265e+06	0.98	0.976609
B3GL1_HUMAN	UDP-GalNAc:beta-1,3-N-acetylgalactosaminyltransferase 1 OS=Homo sapiens GN=B3GALNT1 PE=1 SV=1	2	21451.1	12493.1	101645	56762.2	20282.8	6078.37	9354.2	13652.2	4679.61	2886.56	69300.7	9.72069e+06	5.81181e+06	5.96776e+06	1.03701e+07	1.05977e+07	6.08854e+06	5.57433e+06	8.19746e+06	9.00843e+06	24928.5	7.14061e+06	1.07	0.908587
B3GN2_HUMAN	N-acetyllactosaminide beta-1,3-N-acetylglucosaminyltransferase 2 OS=Homo sapiens GN=B3GNT2 PE=1 SV=2	7	514066	628016	1.4353e+06	1.58713e+06	704751	816402	1.98568e+06	2.02706e+06	1.56376e+06	1.57673e+06	1.54791e+06	2.48172e+06	4.83169e+07	5.00894e+07	5.67103e+06	5.95889e+06	3.08858e+07	2.60071e+07	1.24561e+07	1.2835e+07	1.28389e+06	1.9625e+07	0.94	0.796145
B4GA1_HUMAN	Beta-1,4-glucuronyltransferase 1 OS=Homo sapiens GN=B4GAT1 PE=1 SV=1	11	162876	156903	8.07236e+06	8.50494e+06	5.26496e+06	5.27792e+06	5.56969e+06	5.85252e+06	8.315e+06	8.82852e+06	5.49357e+06	1.05585e+07	2.67276e+07	2.57513e+07	2.12376e+07	2.04784e+07	4.47378e+07	5.3674e+07	1.83753e+07	1.89985e+07	5.60057e+06	2.46033e+07	1	0.991432
B4GT1_HUMAN;B4GT5_HUMAN	Beta-1,4-galactosyltransferase 1 OS=Homo sapiens GN=B4GALT1 PE=1 SV=5	7	199919	205454	8.39781e+06	8.19679e+06	2.45603e+06	2.60418e+06	5.19882e+06	5.11742e+06	5.0657e+06	5.40012e+06	6.14085e+06	1.44194e+08	8.23971e+07	8.46641e+07	1.66533e+08	1.91494e+08	9.73274e+07	9.13597e+07	7.4248e+07	7.78943e+07	4.28422e+06	1.01625e+08	1.27	0.284215
BAF_HUMAN	Barrier-to-autointegration factor OS=Homo sapiens GN=BANF1 PE=1 SV=1	2	524699	703796	234476	282878	735078	804869	404742	338305	732756	661286	1.66073e+06	1.74023e+07	6.75086e+06	6.98649e+06	1.43508e+07	1.57029e+07	6.26008e+06	6.51727e+06	6.31007e+06	6.41608e+06	542288	8.83577e+06	1.36	0.233082
BAIP2_HUMAN	Brain-specific angiogenesis inhibitor 1-associated protein 2 OS=Homo sapiens GN=BAIAP2 PE=1 SV=1	4	34760.4	28446.8	258971	314205	129093	114269	143371	131583	102937	105465	202075	5.80935e+07	2.24153e+07	2.3835e+07	8.19588e+07	8.80712e+07	4.31856e+07	4.76898e+07	2.43246e+07	2.65594e+07	136310	4.16335e+07	1.14	0.683273
BAMBI_HUMAN	BMP and activin membrane-bound inhibitor homolog OS=Homo sapiens GN=BAMBI PE=1 SV=1	3	8.47949e+06	9.22791e+06	2.69411e+06	3.35735e+06	3.11401e+06	3.5898e+06	4.47683e+06	3.58398e+06	6.55304e+06	6.16796e+06	4.24747e+06	2.26655e+07	5.18182e+07	5.33879e+07	4.15156e+07	4.33639e+07	3.25137e+07	3.69536e+07	3.29701e+07	3.59649e+07	5.12445e+06	3.55401e+07	0.7	0.178638
BASI_HUMAN	Basigin OS=Homo sapiens GN=BSG PE=1 SV=2	5	1.36968e+07	1.40482e+07	1.99692e+06	1.76017e+06	3.12315e+06	3.46331e+06	2.79076e+06	2.67073e+06	4.89194e+06	5.32841e+06	2.96379e+06	3.28333e+06	4.98886e+06	5.23963e+06	2.14915e+07	2.22668e+07	4.64233e+06	5.0992e+06	4.55877e+06	4.67765e+06	5.37704e+06	7.92119e+06	0.59	0.177147
BASP1_HUMAN	Brain acid soluble protein 1 OS=Homo sapiens GN=BASP1 PE=1 SV=2	3	1.49678e+06	1.74108e+06	611590	763909	430268	449910	644842	502256	939355	1.03177e+06	599687	1.00954e+07	8.54105e+06	5.6157e+06	1.35666e+07	1.87442e+07	5.37024e+06	8.75899e+06	6.30378e+06	6.82673e+06	861176	8.44223e+06	0.93	0.734812
BCAM_HUMAN	Basal cell adhesion molecule OS=Homo sapiens GN=BCAM PE=1 SV=2	12	4.31578e+06	4.74934e+06	9.81326e+06	9.63927e+06	6.4246e+06	6.73389e+06	6.99364e+06	7.002e+06	9.10053e+06	9.32957e+06	1.13334e+07	4.13092e+07	5.58836e+07	4.34765e+07	5.8373e+07	6.14752e+07	1.70578e+07	2.00004e+07	1.62099e+07	1.7241e+07	7.41019e+06	3.4236e+07	0.9	0.61095
BCAT2_HUMAN	Branched-chain-amino-acid aminotransferase, mitochondrial OS=Homo sapiens GN=BCAT2 PE=1 SV=2	5	213179	288773	53257	84733	219402	254244	123351	125813	149667	134390	1.2263e+06	1.12975e+07	1.29446e+07	1.3175e+07	1.94304e+07	1.85161e+07	1.64254e+07	1.89703e+07	1.17509e+07	1.22616e+07	164681	1.35998e+07	3.05	0.0283058
BDH2_HUMAN	3-hydroxybutyrate dehydrogenase type 2 OS=Homo sapiens GN=BDH2 PE=1 SV=2	4	149155	296631	719890	678218	534288	549482	904606	788022	238008	274646	703530	4.7588e+07	5.86892e+07	5.57111e+07	6.01253e+07	6.4761e+07	8.91272e+07	8.60199e+07	2.96892e+07	3.23801e+07	513295	5.24794e+07	1.06	0.758645
BGAL_HUMAN;GLB1L_HUMAN	Beta-galactosidase OS=Homo sapiens GN=GLB1 PE=1 SV=2	18	3.54834e+06	4.18116e+06	2.66419e+07	2.64994e+07	3.62073e+07	3.82062e+07	4.33931e+07	4.45334e+07	3.6863e+07	3.81311e+07	2.05036e+07	5.51455e+08	2.28389e+09	2.4364e+09	9.34577e+08	9.06348e+08	2.87738e+09	3.15846e+09	6.50605e+08	6.9187e+08	2.98205e+07	1.45115e+09	1.31	0.0310704
BGLR_HUMAN	Beta-glucuronidase OS=Homo sapiens GN=GUSB PE=1 SV=2	7	1.33415e+06	1.03862e+06	724303	799800	6.63483e+06	6.12178e+06	3.635e+06	3.59657e+06	7.78727e+06	8.78314e+06	6.68101e+06	2.77414e+06	2.85197e+06	2.72539e+06	2.52977e+06	2.69941e+06	4.25204e+06	5.16389e+06	4.75423e+06	4.80068e+06	4.04555e+06	3.92325e+06	1.43	0.167986
BHMT1_HUMAN	Betaine--homocysteine S-methyltransferase 1 OS=Homo sapiens GN=BHMT PE=1 SV=2	16	2.29995e+06	1.62322e+06	2.68237e+07	2.47988e+07	1.49833e+07	1.60357e+07	2.34228e+07	2.50259e+07	1.06184e+07	1.05259e+07	2.7191e+07	7.49762e+06	2.51137e+06	3.41089e+06	5.17339e+06	5.68729e+06	3.98321e+06	3.51344e+06	2.68474e+06	3.15436e+06	1.56158e+07	6.48073e+06	0.86	0.684688
BHMT2_HUMAN	S-methylmethionine--homocysteine S-methyltransferase BHMT2 OS=Homo sapiens GN=BHMT2 PE=1 SV=1	8	3.86348e+06	4.29371e+06	4.15219e+06	4.69104e+06	2.59962e+06	3.01184e+06	1.74353e+06	1.42407e+06	1.4016e+06	1.40153e+06	6.24657e+06	3.71436e+07	3.90629e+07	4.15198e+07	1.70429e+07	1.82671e+07	1.83243e+07	1.78176e+07	5.49685e+07	5.15483e+07	2.85826e+06	3.01942e+07	1.81	0.275355
BICL2_HUMAN	BICD family-like cargo adapter 2 OS=Homo sapiens GN=BICDL2 PE=1 SV=2	1	0	0	0	0	0	0	80342.3	86029.9	7840.28	0	0	1.63459e+07	2.76794e+06	2.42496e+06	4.30611e+06	5.43738e+06	1.68797e+06	2.09063e+06	6.51857e+07	7.01228e+07	17421.2	1.70369e+07	0.04	0.16974
BID_HUMAN	BH3-interacting domain death agonist OS=Homo sapiens GN=BID PE=1 SV=1	4	828237	958380	781326	843756	578590	536512	565244	439455	561691	482929	437817	3.80053e+07	4.52254e+07	4.70991e+07	5.93798e+07	6.69344e+07	8.67535e+07	9.80156e+07	6.11336e+07	6.87069e+07	657612	5.71691e+07	0.6	0.0125688
BIN1_HUMAN	Myc box-dependent-interacting protein 1 OS=Homo sapiens GN=BIN1 PE=1 SV=1	1	132425	274968	3274.32	12806.3	19031.4	19229.3	10190.3	11871.4	41690.3	34751.2	16865.5	8.90494e+06	6.61243e+06	5.90604e+06	5.52821e+06	5.86731e+06	3.43643e+06	4.43208e+06	5.17955e+06	5.84524e+06	56023.8	5.17291e+06	0.26	0.15939
BLVRB_HUMAN	Flavin reductase (NADPH) OS=Homo sapiens GN=BLVRB PE=1 SV=3	4	149784	133709	406372	451141	1.32753e+06	1.47965e+06	934833	808079	616965	518454	662312	1.21292e+07	1.2188e+07	1.26072e+07	6.1918e+06	6.03093e+06	6.62826e+07	6.2623e+07	1.53035e+07	1.56928e+07	682652	2.09711e+07	0.74	0.315457
BMP2K_HUMAN	BMP-2-inducible protein kinase OS=Homo sapiens GN=BMP2K PE=1 SV=2	1	7.024e+06	6.67164e+06	1.56516e+06	1.60442e+06	2.43092e+06	2.57982e+06	2.45731e+06	2.27412e+06	2.97229e+06	2.82527e+06	3.27652e+06	4.07537e+06	6.62858e+06	6.32511e+06	2.9788e+06	3.65321e+06	5.80248e+06	6.63481e+06	5.30201e+06	6.01505e+06	3.2405e+06	5.06919e+06	0.84	0.314923
BOC_HUMAN	Brother of CDO OS=Homo sapiens GN=BOC PE=1 SV=1	1	161467	146937	54021.7	57866.2	61179.5	59870.9	50259.2	57336.8	45416.9	55877.7	59767	1.86973e+07	4.9252e+06	4.58041e+06	1.06405e+06	1.67369e+06	1.9362e+06	2.8661e+06	1.34059e+06	1.48776e+06	75023.3	3.86311e+06	8.48	0.175032
BODG_HUMAN	Gamma-butyrobetaine dioxygenase OS=Homo sapiens GN=BBOX1 PE=1 SV=1	1	10514.4	47782.1	145168	165682	132631	95596.2	210275	230721	70284.5	62803.5	104737	1.79121e+07	1.2782e+07	1.27291e+07	1.52569e+07	1.62248e+07	5.41941e+06	4.70891e+06	6.01099e+07	6.31812e+07	117146	2.08429e+07	0.84	0.485671
BPIB1_HUMAN	BPI fold-containing family B member 1 OS=Homo sapiens GN=BPIFB1 PE=1 SV=1	4	433218	631756	3.56288e+06	3.41205e+06	2.66001e+06	2.61085e+06	5.45428e+06	4.73915e+06	1.93192e+06	1.6224e+06	5.02051e+06	7.91442e+06	5.63525e+06	5.0628e+06	2.34152e+07	2.28792e+07	6.52367e+06	6.23397e+06	8.34761e+06	7.59756e+06	2.70585e+06	9.86302e+06	1.2	0.599475
BPIB2_HUMAN	BPI fold-containing family B member 2 OS=Homo sapiens GN=BPIFB2 PE=1 SV=2	7	230526	162986	259882	229160	228095	261350	910083	889265	1.30834e+07	1.35109e+07	497810	3.84435e+07	5.3303e+06	6.83566e+06	974761	1.02061e+06	721893	891188	1.07235e+06	1.1828e+06	2.97657e+06	5.69708e+06	0.79	0.766844
BROX_HUMAN	BRO1 domain-containing protein BROX OS=Homo sapiens GN=BROX PE=1 SV=1	8	243159	254373	4.70517e+06	4.50184e+06	3.97268e+06	4.19697e+06	3.2664e+06	3.60159e+06	2.62131e+06	2.60117e+06	4.57383e+06	9.40062e+07	9.24829e+07	9.11063e+07	2.43351e+08	2.28725e+08	2.43054e+08	2.36752e+08	1.77284e+08	1.80658e+08	2.99647e+06	1.59199e+08	1.22	0.394073
BSSP4_HUMAN	Brain-specific serine protease 4 OS=Homo sapiens GN=PRSS22 PE=1 SV=1	1	0	0	30509	32291.9	15447.5	0	25283.5	0	9552.55	7041.14	33662.7	3.34282e+07	2.50039e+07	2.68737e+07	3.08713e+07	3.35704e+07	8.17987e+06	9.77415e+06	1.64278e+07	1.7212e+07	12012.6	2.01375e+07	2.89	0.127559
BST1_HUMAN	ADP-ribosyl cyclase/cyclic ADP-ribose hydrolase 2 OS=Homo sapiens GN=BST1 PE=1 SV=2	5	1.38087e+06	1.80933e+06	853428	946254	2.10527e+06	2.26634e+06	1.04142e+06	1.08838e+06	495790	429113	1.11748e+06	1.19004e+07	520487	522397	1.32745e+06	1.363e+06	453019	457955	444181	500614	1.24162e+06	1.8607e+06	0.8	0.408231
BST2_HUMAN	Bone marrow stromal antigen 2 OS=Homo sapiens GN=BST2 PE=1 SV=1	1	763468	925852	30440.1	25194.8	165563	327376	63396.7	111555	50661.4	15768.3	46610	1.5638e+07	2.46357e+07	2.48244e+07	2.2096e+07	2.53313e+07	3.36593e+07	3.84702e+07	1.96929e+07	2.07358e+07	247927	2.2513e+07	0.55	0.411988
BT2A1_HUMAN	Butyrophilin subfamily 2 member A1 OS=Homo sapiens GN=BTN2A1 PE=1 SV=3	8	2.31951e+07	2.6072e+07	1.09087e+07	1.03406e+07	9.53314e+06	9.60547e+06	9.37321e+06	9.36382e+06	1.06705e+07	1.08872e+07	1.43964e+07	3.49975e+07	6.82798e+06	6.11913e+06	1.45364e+06	2.50476e+06	3.26e+06	7.60978e+06	1.88897e+06	2.81981e+06	1.2995e+07	8.1878e+06	0.77	0.124606
BTAF1_HUMAN	TATA-binding protein-associated factor 172 OS=Homo sapiens GN=BTAF1 PE=1 SV=2	1	4345.75	2225.19	0	0	409584	494081	13724.2	12159.7	5415.43	3783.99	9148.22	7.38871e+08	3.45836e+08	3.90166e+08	3.536e+08	3.66245e+08	6.10173e+08	5.7438e+08	3.93361e+08	4.15835e+08	94531.9	4.18848e+08	0.74	0.748767
BTD_HUMAN	Biotinidase OS=Homo sapiens GN=BTD PE=1 SV=2	10	6.50136e+06	7.08744e+06	1.28908e+07	1.30931e+07	2.14117e+07	2.32121e+07	1.53641e+07	1.59381e+07	1.73704e+07	1.73595e+07	1.57665e+07	2.14518e+07	1.01987e+07	1.06067e+07	1.06877e+07	1.12442e+07	8.38295e+06	9.61533e+06	1.09339e+07	1.20767e+07	1.50229e+07	1.20965e+07	1.14	0.354581
BTG3_HUMAN	Protein BTG3 OS=Homo sapiens GN=BTG3 PE=1 SV=3	1	80202	113438	120536	92774.6	49210.8	34509.7	65929.7	68735.9	72867.9	60179.2	86375.2	6.81227e+06	6.06112e+07	6.25898e+07	8.09916e+06	8.89545e+06	1.17717e+07	1.14102e+07	4.17053e+06	4.22658e+06	75838.4	1.78673e+07	0.89	0.721855
BTLA_HUMAN	B- and T-lymphocyte attenuator OS=Homo sapiens GN=BTLA PE=1 SV=3	1	323151	328550	516267	549089	316596	308262	325265	261624	94403.9	62708.1	406579	4.29508e+07	1.37831e+07	1.47603e+07	3.93927e+07	4.49267e+07	2.74392e+07	3.63996e+07	1.77782e+07	2.05203e+07	308592	2.58357e+07	0.78	0.0590516
C163A_HUMAN	Scavenger receptor cysteine-rich type 1 protein M130 OS=Homo sapiens GN=CD163 PE=1 SV=2	3	1.4098e+06	1.31577e+06	325137	226186	460759	460485	462488	514722	344728	358351	291034	51875.4	58526.5	11850.3	195358	215022	263640	313677	266042	153958	587843	182098	0.51	0.0577533
C1QBP_HUMAN	Complement component 1 Q subcomponent-binding protein, mitochondrial OS=Homo sapiens GN=C1QBP PE=1 SV=1	1	0	0	24540.5	31467.5	4874.18	18792.5	9296.15	10862.9	0	0	945620	2.70146e+07	1.64328e+07	1.65002e+07	2.64438e+07	2.71652e+07	2.28292e+07	2.54554e+07	2.6173e+07	2.89071e+07	9983.37	2.17867e+07	18.06	0.173246
C1QC_HUMAN	Complement C1q subcomponent subunit C OS=Homo sapiens GN=C1QC PE=1 SV=3	1	95166.5	42431.6	45258.3	47444.7	299038	367281	250104	202802	181544	234470	132054	6.23669e+07	2.94019e+07	3.05452e+07	4.72798e+07	5.25499e+07	2.91196e+07	2.95807e+07	4.5922e+07	4.69776e+07	176554	3.73876e+07	0.91	0.708176
C1QR1_HUMAN	Complement component C1q receptor OS=Homo sapiens GN=CD93 PE=1 SV=3	2	529911	645557	6845.8	66966.2	203510	21881.9	232036	169272	191688	164019	49541.9	6.61304e+06	6.09026e+07	6.7554e+07	5.52393e+06	5.41619e+06	2.95927e+06	3.00771e+06	3.83598e+06	4.21968e+06	223169	1.60082e+07	0.58	0.267223
C1QT1_HUMAN	Complement C1q tumor necrosis factor-related protein 1 OS=Homo sapiens GN=C1QTNF1 PE=1 SV=1	1	0	0	0	0	0	0	0	0	0	0	0	2.8771e+08	1.65826e+07	1.62345e+07	1.92434e+08	1.9176e+08	3.12415e+07	3.3138e+07	2.32276e+07	2.41539e+07	0	8.16482e+07	#VALUE!	0.174104
C1R_HUMAN	Complement C1r subcomponent OS=Homo sapiens GN=C1R PE=1 SV=2	3	341.107	3376.5	70723.5	123708	79716.3	106100	108747	108060	81981.6	89329	47079.8	2.07813e+07	1.36192e+09	1.43567e+09	2.79312e+07	2.76791e+07	1.74527e+07	1.9277e+07	2.0215e+07	1.72308e+07	77208.3	2.94821e+08	1.18	0.4344
C1RL_HUMAN	Complement C1r subcomponent-like protein OS=Homo sapiens GN=C1RL PE=1 SV=2	10	1.13707e+07	1.24169e+07	1.58827e+07	1.55396e+07	2.52233e+07	2.52572e+07	1.93805e+07	1.98343e+07	2.28202e+07	2.10608e+07	1.77614e+07	2.73196e+07	1.33439e+07	1.42437e+07	4.51745e+07	4.37137e+07	1.61844e+07	1.77389e+07	2.65958e+07	2.94325e+07	1.88786e+07	2.51509e+07	1.05	0.617955
C1S_HUMAN	Complement C1s subcomponent OS=Homo sapiens GN=C1S PE=1 SV=1	6	709458	775952	921818	1.1244e+06	1.72435e+06	2.12524e+06	1.36679e+06	1.44723e+06	1.25751e+06	1.27596e+06	974191	1.6836e+07	1.87806e+07	2.09367e+07	3.94971e+07	4.22562e+07	2.26442e+07	2.29879e+07	2.55271e+07	2.59073e+07	1.27287e+06	2.36347e+07	1.57	0.211543
C1TC_HUMAN	C-1-tetrahydrofolate synthase, cytoplasmic OS=Homo sapiens GN=MTHFD1 PE=1 SV=3	1	6972.71	2803.74	55999.1	69000.4	134747	116720	100187	90149.8	31947.3	31602	39058.5	3.93274e+07	1.77322e+07	1.62184e+07	4.49652e+07	4.49972e+07	2.82896e+07	3.28046e+07	4.07451e+07	4.36664e+07	64012.9	3.08785e+07	0.75	0.21008
C3AR_HUMAN	C3a anaphylatoxin chemotactic receptor OS=Homo sapiens GN=C3AR1 PE=1 SV=2	2	8.15501e+06	9.07684e+06	464438	592429	1.53424e+06	1.60646e+06	938237	839558	1.13398e+06	1.10487e+06	480175	1.99171e+07	6.57657e+06	7.42548e+06	1.49244e+07	1.63381e+07	7.75499e+06	9.17144e+06	1.33088e+07	1.61502e+07	2.54461e+06	1.12047e+07	0.29	0.128029
C4BPA_HUMAN	C4b-binding protein alpha chain OS=Homo sapiens GN=C4BPA PE=1 SV=2	7	6.66437e+07	7.41803e+07	4.14772e+06	5.30548e+06	3.07705e+07	3.25104e+07	3.03788e+07	2.89266e+07	2.7567e+07	2.92612e+07	2.19165e+07	9.27288e+06	9.26889e+06	1.03837e+07	4.19993e+07	4.36642e+07	8.97958e+06	9.31665e+06	2.18758e+07	2.28117e+07	3.29692e+07	1.99489e+07	0.83	0.496128
C4BPB_HUMAN	C4b-binding protein beta chain OS=Homo sapiens GN=C4BPB PE=1 SV=1	1	3637.23	4539.55	2843.81	4667.9	918.652	866.628	1047.54	463.76	2516.99	2454.4	3226.48	5.66804e+06	1.72673e+06	1.64968e+06	2.08757e+06	1.98608e+06	1.28662e+06	1.15185e+06	2.17504e+06	1.76782e+06	2395.65	1.95026e+06	1.8	0.324055
CA2D1_HUMAN	Voltage-dependent calcium channel subunit alpha-2/delta-1 OS=Homo sapiens GN=CACNA2D1 PE=1 SV=3	1	144730	132782	67842.6	102121	24938.9	39084.5	20134.3	21653.2	45330.2	31257.4	11004.4	7.42152e+06	9.83163e+06	9.61545e+06	9.02446e+06	8.93503e+06	9.03113e+06	8.2957e+06	9.40383e+06	9.25907e+06	62987.5	8.08288e+06	0.38	0.0664686
CAB39_HUMAN;CB39L_HUMAN	Calcium-binding protein 39 OS=Homo sapiens GN=CAB39 PE=1 SV=1	4	49840.4	26417.7	356970	346418	114818	151108	130749	144576	145257	162960	378417	1.71319e+07	5.98999e+06	6.54356e+06	4.48298e+06	4.76108e+06	6.82107e+06	5.95102e+06	1.96478e+06	1.78419e+06	162912	5.5809e+06	1.35	0.384366
CAB45_HUMAN	45 kDa calcium-binding protein OS=Homo sapiens GN=SDF4 PE=1 SV=1	9	2.14569e+06	2.0185e+06	3.97771e+06	4.24552e+06	1.74508e+06	2.07533e+06	2.19503e+06	2.38689e+06	3.07852e+06	2.98656e+06	2.93885e+06	1.07354e+08	6.59283e+07	6.21973e+07	1.31368e+08	1.31739e+08	1.21285e+08	1.2282e+08	5.68184e+07	6.03154e+07	2.68548e+06	8.62764e+07	0.98	0.867057
CAD11_HUMAN;CAD12_HUMAN	Cadherin-11 OS=Homo sapiens GN=CDH11 PE=2 SV=2	17	3.05878e+06	3.78909e+06	3.99131e+06	4.50209e+06	1.21352e+07	1.23744e+07	1.33458e+07	1.34735e+07	2.84662e+07	2.71576e+07	4.97508e+06	2.18113e+08	1.77577e+08	1.7247e+08	1.22036e+08	1.21585e+08	6.25085e+07	6.3517e+07	1.60435e+08	1.56443e+08	1.22294e+07	1.25966e+08	0.91	0.810728
CAD13_HUMAN	Cadherin-13 OS=Homo sapiens GN=CDH13 PE=1 SV=1	12	3.06741e+08	3.03736e+08	3.30243e+07	3.03975e+07	7.6669e+07	7.75729e+07	7.05248e+07	7.58419e+07	8.12054e+07	8.36753e+07	4.51161e+07	1.49685e+07	9.81586e+06	9.76072e+06	1.29651e+07	1.39029e+07	1.00646e+07	9.72757e+06	1.17834e+07	1.20186e+07	1.13939e+08	1.50123e+07	0.5	0.135794
CAD15_HUMAN	Cadherin-15 OS=Homo sapiens GN=CDH15 PE=1 SV=1	5	49374.5	38950.5	61924	95737.2	291484	269965	845170	866689	1.40428e+06	1.48339e+06	188275	1.75416e+07	1.64602e+07	1.60847e+07	1.09873e+07	1.13721e+07	9.58673e+06	1.02943e+07	1.12491e+07	1.13713e+07	540697	1.15136e+07	1.3	0.57247
CAD16_HUMAN	Cadherin-16 OS=Homo sapiens GN=CDH16 PE=2 SV=1	8	757483	752418	2.4272e+06	2.67426e+06	3.87957e+06	4.05608e+06	1.95619e+06	2.13184e+06	3.88252e+06	4.24052e+06	2.80112e+06	5.28373e+06	1.34161e+06	1.66122e+06	967084	1.02882e+06	1.26012e+06	1.29539e+06	1.37153e+06	1.54768e+06	2.67581e+06	1.85583e+06	0.99	0.964908
CAD19_HUMAN	Cadherin-19 OS=Homo sapiens GN=CDH19 PE=2 SV=1	2	64212.4	104699	220445	199052	98232.1	65162	108462	149158	109037	131433	205728	4.0111e+06	6.14027e+06	6.52609e+06	5.33427e+06	5.85123e+06	7.49275e+06	9.07768e+06	3.69252e+06	3.72683e+06	124989	5.20585e+06	0.99	0.959396
CADH1_HUMAN	Cadherin-1 OS=Homo sapiens GN=CDH1 PE=1 SV=3	17	4.90601e+06	5.69776e+06	2.24564e+07	2.28359e+07	1.14276e+08	1.1888e+08	1.30482e+08	1.5683e+08	1.79299e+08	1.86649e+08	2.074e+07	7.55557e+06	8.2156e+06	9.08607e+06	5.82718e+06	1.20341e+07	4.4616e+06	5.51184e+06	1.20642e+08	3.4568e+07	9.42311e+07	2.28642e+07	0.65	0.145812
CADH2_HUMAN	Cadherin-2 OS=Homo sapiens GN=CDH2 PE=1 SV=4	13	8.17002e+06	9.18621e+06	1.9828e+07	2.14099e+07	3.16327e+07	3.39054e+07	2.34485e+07	2.45357e+07	2.57926e+07	2.72975e+07	2.07524e+07	4.71108e+07	1.29642e+08	1.30854e+08	9.49843e+07	1.0401e+08	5.15736e+07	5.33859e+07	4.41519e+07	4.88901e+07	2.25206e+07	7.25355e+07	1.11	0.298854
CADH3_HUMAN	Cadherin-3 OS=Homo sapiens GN=CDH3 PE=1 SV=2	3	75470.9	43319.9	111193	115706	501054	416081	221358	200444	415064	471530	177656	2.54768e+06	554270	494184	1.30568e+06	1.41459e+06	714681	788841	2.18219e+06	2.24136e+06	257122	1.24211e+06	0.68	0.255987
CADH5_HUMAN	Cadherin-5 OS=Homo sapiens GN=CDH5 PE=1 SV=5	4	158044	192758	20520.7	27489.3	198205	210143	242797	204278	652364	670634	103984	1.7027e+07	1.0643e+08	1.0304e+08	3.37164e+07	3.35928e+07	1.31259e+08	1.20563e+08	1.91129e+07	1.78664e+07	257723	5.82712e+07	2.19	0.261433
CADH6_HUMAN;CAD10_HUMAN	Cadherin-6 OS=Homo sapiens GN=CDH6 PE=1 SV=1	8	245939	238994	1.53939e+06	1.44983e+06	1.96674e+06	1.91778e+06	2.35536e+06	2.5295e+06	4.44795e+06	4.19733e+06	2.32898e+06	1.62913e+07	1.04723e+07	9.67005e+06	9.12811e+06	8.82211e+06	8.29227e+06	8.57279e+06	1.53518e+07	1.61653e+07	2.08888e+06	1.05095e+07	1.05	0.884276
CADM1_HUMAN	Cell adhesion molecule 1 OS=Homo sapiens GN=CADM1 PE=1 SV=2	10	5.52848e+07	6.00835e+07	2.15161e+07	2.61501e+07	2.41787e+07	2.96558e+07	3.03074e+07	3.05834e+07	2.89569e+07	2.93163e+07	3.85586e+07	1.03441e+07	3.70955e+06	3.78846e+06	1.15441e+07	1.21746e+07	4.05746e+06	4.18837e+06	4.40679e+06	5.37313e+06	3.36033e+07	9.81452e+06	1.03	0.808333
CADM2_HUMAN	Cell adhesion molecule 2 OS=Homo sapiens GN=CADM2 PE=2 SV=1	4	3.71125e+06	3.7727e+06	853323	901223	1.11456e+06	1.30561e+06	1.28951e+06	1.27631e+06	1.6183e+06	1.79395e+06	1.21279e+06	44368	2436.34	6528.7	33697.2	57635.9	665.886	42446.4	329076	422848	1.76367e+06	215250	0.83	0.498281
CADM3_HUMAN	Cell adhesion molecule 3 OS=Homo sapiens GN=CADM3 PE=1 SV=1	1	410141	526016	218091	289642	458864	550251	399260	321281	415516	465719	218786	8.08724e+06	1.02395e+07	9.86514e+06	9.49645e+06	1.04741e+07	7.08641e+06	7.97577e+06	1.22599e+07	1.49184e+07	405478	9.06217e+06	0.84	0.266603
CADM4_HUMAN	Cell adhesion molecule 4 OS=Homo sapiens GN=CADM4 PE=1 SV=1	10	3.33079e+07	3.23826e+07	4.58527e+07	4.29308e+07	2.22468e+07	2.35456e+07	2.90697e+07	3.08296e+07	2.149e+07	2.23732e+07	4.04062e+07	271652	19163.7	18500.7	11289.6	15325.1	12553.6	12020.2	13204.8	19246.2	3.04029e+07	4.07992e+06	0.9	0.572108
CAGE1_HUMAN	Cancer-associated gene 1 protein OS=Homo sapiens GN=CAGE1 PE=1 SV=2	1	15718.3	3872.23	23423.2	18761.6	362618	307655	269773	323891	10070.3	9434.99	25771.5	7.2761e+06	3.63671e+06	3.46606e+06	5.44837e+06	5.14434e+06	9.533e+06	1.03664e+07	5.83602e+06	6.80866e+06	134522	5.75414e+06	0.53	0.208293
CAH1_HUMAN	Carbonic anhydrase 1 OS=Homo sapiens GN=CA1 PE=1 SV=2	12	4.97336e+06	5.16627e+06	3.87515e+06	3.93225e+06	4.75728e+06	4.9533e+06	6.2191e+06	6.35262e+06	4.59173e+06	5.05232e+06	4.19751e+06	4.19595e+06	1.02671e+06	1.05659e+06	502992	608220	284944	232144	1.1728e+06	1.23304e+06	4.98734e+06	1.45109e+06	2.96	0.0149873
CAH12_HUMAN	Carbonic anhydrase 12 OS=Homo sapiens GN=CA12 PE=1 SV=1	5	545901	661113	1.83513e+06	1.97243e+06	1.63671e+06	2.12139e+06	1.64827e+06	1.81003e+06	1.58237e+06	1.55983e+06	4.68227e+06	8.35538e+06	1.89796e+07	1.95674e+07	2.83054e+07	3.06938e+07	2.16594e+07	2.28479e+07	2.62383e+07	3.23421e+07	1.53732e+06	2.13671e+07	1.43	0.29748
CAH2_HUMAN	Carbonic anhydrase 2 OS=Homo sapiens GN=CA2 PE=1 SV=2	7	805242	1.05939e+06	3.36946e+06	3.96636e+06	9.08728e+06	9.86081e+06	3.01384e+06	3.42402e+06	3.60795e+06	3.93211e+06	8.4617e+06	5.14678e+06	1.09776e+07	9.77058e+06	8.70888e+06	9.66741e+06	1.02861e+07	1.11303e+07	8.80369e+06	1.01395e+07	4.21265e+06	9.30925e+06	1.28	0.452371
CAH4_HUMAN	Carbonic anhydrase 4 OS=Homo sapiens GN=CA4 PE=1 SV=2	2	2656.42	0	421111	326363	302588	254380	220094	242235	28801.8	29719.6	415367	4.16812e+06	3.82602e+06	4.73189e+06	1.79225e+06	2.12151e+06	1.98579e+06	2.04608e+06	2.3709e+06	2.7088e+06	182795	2.61667e+06	1.82	0.0458046
CALB1_HUMAN;CALB2_HUMAN	Calbindin OS=Homo sapiens GN=CALB1 PE=1 SV=2	14	2.30819e+06	2.44347e+06	7.39069e+06	7.14073e+06	1.72096e+07	1.76382e+07	1.21788e+06	1.48233e+06	3.89416e+06	3.87655e+06	1.12043e+07	4.51197e+06	1.61327e+06	1.79902e+06	2.33794e+06	2.48912e+06	8.64956e+06	9.60693e+06	1.42191e+06	1.55422e+06	6.46017e+06	4.51883e+06	0.87	0.727338
CALC_HUMAN	Calcitonin OS=Homo sapiens GN=CALCA PE=1 SV=2	2	183558	236727	310840	167517	66995.1	94527.8	74415.5	94703.2	213047	157059	204260	9.21713e+06	1.142e+07	1.1861e+07	8.58058e+06	8.61731e+06	8.10787e+06	9.76414e+06	7.22727e+06	7.67829e+06	159939	8.26778e+06	0.53	0.0511081
CALCB_HUMAN	Calcitonin gene-related peptide 2 OS=Homo sapiens GN=CALCB PE=1 SV=1	2	44195.3	42960.9	65353.4	79187.2	926076	884515	102477	109779	946651	956565	2.12359e+06	9.56319e+06	4.84982e+06	5.21413e+06	1.10185e+07	1.20945e+07	7.63877e+06	8.98596e+06	7.87141e+06	7.73875e+06	415776	7.70987e+06	1.52	0.572272
CALI_HUMAN	Calicin OS=Homo sapiens GN=CCIN PE=2 SV=3	1	14749.4	12045.1	21990.6	41351	257743	221343	42335.6	21919.3	61390.4	51064	76796.9	8.89252e+06	6.24897e+06	6.70236e+06	6.00281e+06	6.45543e+06	4.48825e+06	5.79857e+06	5.96221e+06	6.6267e+06	74593.2	5.72546e+06	1.1	0.878269
CALL3_HUMAN;TNNC2_HUMAN	Calmodulin-like protein 3 OS=Homo sapiens GN=CALML3 PE=1 SV=2	9	4.67913e+06	4.18352e+06	6.31302e+06	5.97043e+06	2.82898e+06	3.19168e+06	6.40605e+06	9.31701e+06	1.00298e+07	1.17699e+07	8.4541e+06	1.19472e+07	5.30851e+06	5.50141e+06	8.04428e+06	8.9305e+06	5.17372e+06	5.77196e+06	9.23809e+06	9.79055e+06	6.46895e+06	7.81603e+06	1.18	0.242922
CALL5_HUMAN	Calmodulin-like protein 5 OS=Homo sapiens GN=CALML5 PE=1 SV=2	5	70938.9	141609	109169	83582.2	28792.6	50234.4	174818	129486	4.81378e+06	4.63473e+06	184801	453378	2.65216e+06	2.97078e+06	9.78238e+06	1.15299e+07	4.35698e+06	3.78225e+06	2.63876e+07	2.04181e+07	1.02371e+06	8.25183e+06	0.19	0.192622
CALM_HUMAN	Calmodulin OS=Homo sapiens GN=CALM1 PE=1 SV=2	6	6.22468e+06	6.67412e+06	6.3176e+06	6.72964e+06	2.43994e+06	2.54944e+06	2.37277e+06	2.32e+06	3.3551e+06	3.49806e+06	8.04847e+06	6.76633e+06	1.69735e+07	1.78358e+07	4.25059e+06	4.60741e+06	5.89253e+06	5.41672e+06	6.79482e+06	6.37012e+06	4.24814e+06	8.29563e+06	0.86	0.387598
CALR_HUMAN	Calreticulin OS=Homo sapiens GN=CALR PE=1 SV=1	3	2.80009e+06	3.11127e+06	2.48554e+06	2.10698e+06	1.50009e+06	1.61903e+06	1.40042e+06	1.39954e+06	411061	495066	3.20602e+06	9.83486e+06	262621	403615	122348	193454	193935	395293	3.78366e+06	4.33827e+06	1.73291e+06	2.27341e+06	1.02	0.898796
CALU_HUMAN	Calumenin OS=Homo sapiens GN=CALU PE=1 SV=2	1	47307	69009.4	79741	128463	18118.4	24556.2	37188.4	57197.8	86175	96756.5	204518	2.10932e+08	2.66124e+06	2.7115e+06	7.38365e+06	7.95906e+06	3.0736e+06	3.01401e+06	3.32535e+06	3.31677e+06	64451.3	2.44582e+07	1.21	0.591702
CALX_HUMAN	Calnexin OS=Homo sapiens GN=CANX PE=1 SV=2	4	216011	234274	589751	575838	400233	437245	476933	462924	551956	509842	831432	2.40645e+07	9.70948e+06	8.97957e+06	2.26475e+07	2.20966e+07	8.09975e+06	9.57399e+06	1.60963e+07	1.73282e+07	445501	1.39427e+07	1.5	0.292833
CAMP_HUMAN	Cathelicidin antimicrobial peptide OS=Homo sapiens GN=CAMP PE=1 SV=1	5	1.55805e+06	1.51909e+06	1.00323e+06	1.19854e+06	463778	439119	691091	602476	691183	646176	1.04709e+06	6.19861e+06	6.55889e+06	6.01505e+06	5.77812e+06	6.26014e+06	4.59298e+06	4.86592e+06	4.80837e+06	5.31697e+06	881274	5.14421e+06	3.16	0.180621
CAN1_HUMAN	Calpain-1 catalytic subunit OS=Homo sapiens GN=CAPN1 PE=1 SV=1	6	48693.7	40057.5	483273	409181	78902.1	97767.9	119052	155496	278695	292617	577077	4.87673e+06	716570	862717	314903	387482	396091	467601	579961	486350	200373	966548	1.41	0.394922
CAN7_HUMAN	Calpain-7 OS=Homo sapiens GN=CAPN7 PE=1 SV=1	7	1.40231e+06	1.52797e+06	981614	979938	736426	806749	1.07393e+06	1.10482e+06	535437	564191	1.12798e+06	2.19414e+07	1.05168e+07	1.0825e+07	1.33136e+07	1.52438e+07	7.04143e+06	7.93638e+06	1.37132e+07	1.59724e+07	971338	1.17632e+07	0.77	0.121044
CANT1_HUMAN	Soluble calcium-activated nucleotidase 1 OS=Homo sapiens GN=CANT1 PE=1 SV=1	7	804769	732803	2.48201e+06	2.5403e+06	2.05235e+06	1.86415e+06	1.81241e+06	1.85905e+06	2.3843e+06	2.42374e+06	2.70913e+06	4.66275e+07	2.39175e+07	2.29718e+07	6.12235e+07	6.34009e+07	7.22345e+07	7.20831e+07	2.32008e+07	2.39525e+07	1.89559e+06	4.12321e+07	1.3	0.0923682
CAP1_HUMAN	Adenylyl cyclase-associated protein 1 OS=Homo sapiens GN=CAP1 PE=1 SV=5	4	128193	30960.6	1.53006e+06	1.75353e+06	225039	257980	393437	379201	295457	310931	570787	1.62909e+07	1.51876e+07	1.52622e+07	1.84048e+07	1.75917e+07	2.45711e+07	2.99909e+07	2.1106e+07	2.18398e+07	530479	1.80816e+07	0.62	0.375748
CAP7_HUMAN	Azurocidin OS=Homo sapiens GN=AZU1 PE=1 SV=3	4	2.13745e+06	2.61483e+06	5.31559e+06	5.20398e+06	2.19972e+06	2.2813e+06	1.51387e+06	1.66162e+06	1.84193e+06	1.92335e+06	3.82498e+06	4.57972e+06	2.14406e+06	2.05339e+06	5.72794e+06	6.16052e+06	2.92224e+06	2.34745e+06	1.98e+06	1.76051e+06	2.66936e+06	3.35008e+06	0.7	0.255615
CAPG_HUMAN	Macrophage-capping protein OS=Homo sapiens GN=CAPG PE=1 SV=2	9	221897	187073	4.92931e+06	5.04377e+06	2.15184e+06	2.18482e+06	2.13738e+06	2.11807e+06	1.64947e+06	1.71611e+06	4.04068e+06	3.79042e+06	641550	570296	124830	146108	155731	211808	245427	258583	2.23398e+06	1.01854e+06	1.03	0.93523
CAPZB_HUMAN	F-actin-capping protein subunit beta OS=Homo sapiens GN=CAPZB PE=1 SV=4	3	55564.9	97858.7	550331	666449	198393	189759	322472	351369	187839	188171	496412	1.71481e+07	1.70962e+07	1.6022e+07	1.86562e+07	2.07195e+07	2.25534e+07	2.20086e+07	1.05671e+07	1.1299e+07	280821	1.56566e+07	0.88	0.725143
CASPE_HUMAN	Caspase-14 OS=Homo sapiens GN=CASP14 PE=1 SV=2	11	1.64035e+06	1.71867e+06	419474	390690	661733	730271	152801	187956	7.45296e+06	7.14665e+06	3.45208e+06	7.25381e+06	6.08599e+06	5.43934e+06	1.0568e+07	1.33161e+07	2.26183e+07	2.13504e+07	1.13922e+07	7.6401e+06	2.05016e+06	1.09116e+07	0.47	0.318053
CATA_HUMAN	Catalase OS=Homo sapiens GN=CAT PE=1 SV=3	13	494260	464342	919491	890084	494177	484557	476207	466570	787805	836275	2.87214e+06	6.6329e+06	4.22273e+06	3.8791e+06	4.903e+06	4.78512e+06	1.92169e+06	2.40507e+06	4.4243e+06	5.34408e+06	631377	4.13901e+06	1.52	0.38404
CATB_HUMAN	Cathepsin B OS=Homo sapiens GN=CTSB PE=1 SV=3	13	4.32405e+07	4.82284e+07	1.72966e+07	1.76839e+07	3.45889e+07	3.55002e+07	4.09165e+07	3.68398e+07	1.97627e+07	1.76207e+07	7.27673e+06	7.78391e+06	1.84354e+07	1.85699e+07	1.27931e+07	1.31751e+07	4.98623e+07	5.65166e+07	5.12536e+06	6.24318e+06	3.11678e+07	1.95782e+07	0.76	0.32442
CATC_HUMAN	Dipeptidyl peptidase 1 OS=Homo sapiens GN=CTSC PE=1 SV=2	14	7.11101e+06	8.47099e+06	1.46851e+07	1.57815e+07	2.8004e+07	2.76864e+07	2.86891e+07	2.77045e+07	1.40979e+07	1.30672e+07	1.52897e+07	1.36893e+07	3.73943e+06	3.5984e+06	3.45427e+06	3.35961e+06	1.09048e+06	1.22547e+06	2.79802e+06	3.11866e+06	1.85298e+07	5.13633e+06	1.11	0.641236
CATD_HUMAN	Cathepsin D OS=Homo sapiens GN=CTSD PE=1 SV=1	20	1.40302e+07	1.70011e+07	1.18806e+08	1.35662e+08	7.20662e+07	7.39864e+07	1.05008e+08	1.08111e+08	7.2057e+07	7.46197e+07	2.70164e+08	4.17133e+06	4.43574e+06	4.38558e+06	7.57103e+06	8.09645e+06	9.11796e+06	1.08574e+07	8.07575e+06	8.67335e+06	7.91348e+07	3.35549e+07	1.62	0.204719
CATF_HUMAN	Cathepsin F OS=Homo sapiens GN=CTSF PE=1 SV=1	1	7712.5	4475.14	88994.1	127906	13876	5403.94	3384.98	15143.4	14864.6	32689.2	11589.1	493649	3.5952e+06	3.71703e+06	289982	322435	160062	175570	723372	746851	31445	1.02357e+06	1.87	0.0406997
CATG_HUMAN	Cathepsin G OS=Homo sapiens GN=CTSG PE=1 SV=2	6	17311	79013.3	877918	963577	133224	492496	566004	429217	144565	48758.9	8.87498e+06	1.78887e+07	2.51415e+06	1.98405e+06	589023	899866	609706	595581	1.34284e+06	1.37069e+06	375209	3.66696e+06	5.3	0.205245
CATH_HUMAN	Pro-cathepsin H OS=Homo sapiens GN=CTSH PE=1 SV=4	12	5.42073e+06	5.09878e+06	1.39346e+07	1.13783e+07	8.08538e+06	7.30184e+06	1.12655e+07	1.19954e+07	1.0594e+07	9.96244e+06	6.43019e+06	7.29688e+06	1.04723e+07	1.12698e+07	2.89389e+07	2.96951e+07	1.39837e+07	1.4484e+07	2.13534e+07	2.08195e+07	9.50369e+06	1.64744e+07	1.02	0.86753
CATL1_HUMAN	Cathepsin L1 OS=Homo sapiens GN=CTSL PE=1 SV=2	5	9.09836e+06	9.74917e+06	3.2379e+06	3.20703e+06	8.14471e+06	7.80774e+06	4.39494e+06	4.34882e+06	1.83709e+06	1.97101e+06	3.64868e+06	3.00626e+06	459872	309757	550101	557992	509919	259122	505627	590873	5.37968e+06	1.03982e+06	0.77	0.310901
CATS_HUMAN	Cathepsin S OS=Homo sapiens GN=CTSS PE=1 SV=3	1	99860.4	101438	113796	67344.8	138916	137604	232257	266097	143000	200757	181372	1.63027e+08	2.33219e+08	2.56836e+08	3.52818e+08	3.80849e+08	4.00922e+08	4.40554e+08	4.41472e+08	4.59138e+08	150107	3.12902e+08	1.58	0.29749
CATZ_HUMAN	Cathepsin Z OS=Homo sapiens GN=CTSZ PE=1 SV=1	5	191821	223329	1.8225e+06	1.80574e+06	1.95593e+06	2.29725e+06	3.18831e+06	3.74153e+06	1.89879e+06	1.98876e+06	2.07481e+06	2.64897e+06	2.14174e+06	2.35372e+06	2.05597e+06	2.0354e+06	1.44218e+06	1.28455e+06	3.68221e+06	4.76138e+06	1.9114e+06	2.44809e+06	1.54	0.00420179
CAYP1_HUMAN	Calcyphosin OS=Homo sapiens GN=CAPS PE=1 SV=1	1	25826.7	27151.1	20318.2	29110	41744.1	72328.9	74544.3	65552.5	71115.7	64737.3	244813	7.54853e+07	1.77688e+07	1.88477e+07	7.76647e+07	8.22028e+07	4.54213e+07	4.82514e+07	8.58433e+07	9.12435e+07	49242.9	5.42974e+07	1.93	0.0857184
CAZA1_HUMAN	F-actin-capping protein subunit alpha-1 OS=Homo sapiens GN=CAPZA1 PE=1 SV=3	2	0	0	161825	151193	29788.1	28929.5	88721.7	83462.4	76148.5	117040	239741	5.22272e+07	7.66799e+07	8.20177e+07	5.36224e+07	5.32189e+07	1.12835e+08	1.1566e+08	2.46257e+07	1.98404e+07	73710.9	5.90967e+07	1.04	0.93998
CAZA2_HUMAN	F-actin-capping protein subunit alpha-2 OS=Homo sapiens GN=CAPZA2 PE=1 SV=3	2	0	0	257069	227649	105448	86073.7	192399	172307	107657	143127	315958	2.75012e+07	4.20935e+07	4.77144e+07	1.4656e+08	1.40784e+08	3.6659e+07	3.21919e+07	3.78921e+07	3.40637e+07	129173	5.45775e+07	0.92	0.843237
CBG_HUMAN	Corticosteroid-binding globulin OS=Homo sapiens GN=SERPINA6 PE=1 SV=1	10	9.53415e+06	1.03487e+07	1.41469e+07	1.55908e+07	1.99698e+07	2.41018e+07	2.35757e+07	2.47864e+07	1.84548e+07	2.06132e+07	1.54405e+07	4.2672e+06	4.3627e+06	4.76323e+06	3.50506e+06	3.5845e+06	5.70148e+06	6.96049e+06	2.24023e+06	2.279e+06	1.81122e+07	5.31043e+06	1.31	0.214995
CBPD_HUMAN	Carboxypeptidase D OS=Homo sapiens GN=CPD PE=1 SV=2	1	4892.3	4444.1	43571.5	46387.8	32869.8	29183.1	26148.3	22364.9	41756.8	43714.3	28812	6.50392e+06	3.72802e+06	3.54807e+06	5.6126e+06	5.52543e+06	5.96361e+06	5.52162e+06	3.66176e+06	3.83385e+06	29533.3	4.39277e+06	1.68	0.248726
CBPE_HUMAN	Carboxypeptidase E OS=Homo sapiens GN=CPE PE=1 SV=1	15	1.01613e+06	1.06592e+06	1.72335e+07	1.68007e+07	1.89233e+07	1.94961e+07	1.59853e+07	1.82078e+07	3.45276e+07	3.74926e+07	1.04628e+07	6.90991e+06	2.73821e+06	2.74857e+06	5.91611e+06	6.11235e+06	2.91469e+06	2.65517e+06	2.72758e+06	2.67319e+06	1.80749e+07	4.58586e+06	1.03	0.872263
CBPM_HUMAN	Carboxypeptidase M OS=Homo sapiens GN=CPM PE=1 SV=2	15	7.26253e+06	8.08075e+06	2.48396e+07	2.56902e+07	1.31035e+07	1.27245e+07	1.79779e+07	1.83331e+07	2.40716e+07	2.40433e+07	2.30532e+07	1.754e+07	1.37423e+07	1.38778e+07	1.9691e+07	2.04646e+07	6.751e+06	8.39286e+06	1.16377e+07	1.27776e+07	1.76127e+07	1.47928e+07	1.04	0.837328
CBPN_HUMAN	Carboxypeptidase N catalytic chain OS=Homo sapiens GN=CPN1 PE=1 SV=1	1	8282.17	73000	0.904744	2.47997	0	818.978	4854.97	11991.9	779.813	1417.51	0	1.02584e+07	6.55253e+06	5.96338e+06	1.24999e+07	1.41474e+07	7.36268e+06	5.3819e+06	4.21546e+06	4.03439e+06	10114.9	7.04161e+06	0.69	0.704549
CBPQ_HUMAN	Carboxypeptidase Q OS=Homo sapiens GN=CPQ PE=1 SV=1	9	3.68853e+06	3.87322e+06	7.09177e+06	7.08879e+06	8.99767e+06	9.4249e+06	1.01264e+07	1.02676e+07	9.62399e+06	1.01986e+07	8.41785e+06	4.46067e+08	4.95989e+08	4.78717e+08	3.70394e+08	4.01564e+08	2.67178e+08	2.84936e+08	3.63272e+08	4.18366e+08	8.03814e+06	3.5349e+08	1.07	0.607152
CBPZ_HUMAN	Carboxypeptidase Z OS=Homo sapiens GN=CPZ PE=1 SV=2	2	87265.9	100153	35584	32822.9	212112	164831	324505	285589	63975.8	51146.2	30156.3	3.84783e+06	2.96518e+06	2.73099e+06	2.84332e+06	3.27528e+06	1.12172e+06	1.2294e+06	2.03176e+06	1.96647e+06	135799	2.20421e+06	1.36	0.479834
CBR1_HUMAN;CBR3_HUMAN	Carbonyl reductase [NADPH] 1 OS=Homo sapiens GN=CBR1 PE=1 SV=3	9	203176	172997	1.54136e+06	1.5157e+06	1.62634e+06	1.91004e+06	1.59942e+06	1.81707e+06	1.18577e+06	1.21369e+06	1.80525e+06	1.55558e+07	655976	288818	2.79683e+06	1.81012e+06	1.23491e+06	573790	5.54099e+06	6.0557e+06	1.27856e+06	3.63182e+06	1.61	0.0427501
CC126_HUMAN	Coiled-coil domain-containing protein 126 OS=Homo sapiens GN=CCDC126 PE=2 SV=2	1	113690	123044	73831.2	68050.9	297139	333219	86952.7	93669.7	256228	255741	375871	6.09782e+06	6.83181e+06	6.48855e+06	5.926e+06	6.20696e+06	3.1105e+06	3.06785e+06	5.36197e+06	5.32938e+06	170156	4.87967e+06	1.25	0.570986
CC173_HUMAN	Coiled-coil domain-containing protein 173 OS=Homo sapiens GN=CCDC173 PE=2 SV=2	1	0	0	3898.87	7727.8	4942.75	0	20616.4	20148.1	579.398	1378.49	1004.73	804617	123448	117796	341442	350657	250990	227480	745002	964242	5929.18	392668	8.39	0.144799
CCG6_HUMAN	Voltage-dependent calcium channel gamma-6 subunit OS=Homo sapiens GN=CACNG6 PE=2 SV=1	1	15767.3	0	46935.3	19381.5	24304.6	20931.1	16567.3	18294.7	15422	17165.9	26076.5	9.89718e+06	7.14772e+07	7.09188e+07	2.79954e+07	3.15749e+07	8.1897e+07	8.17997e+07	3.73059e+07	3.58662e+07	19477	4.48758e+07	1.44	0.156882
CD14_HUMAN	Monocyte differentiation antigen CD14 OS=Homo sapiens GN=CD14 PE=1 SV=2	20	4.06872e+07	4.5102e+07	3.69959e+07	3.56027e+07	4.78433e+08	5.12094e+08	3.8126e+08	4.03867e+08	3.57579e+08	3.69626e+08	1.32438e+08	6.07258e+06	1.10559e+07	1.10552e+07	4.61559e+06	5.25739e+06	3.92654e+06	3.94711e+06	6.98421e+06	7.04967e+06	2.66125e+08	1.92402e+07	1.09	0.812746
CD166_HUMAN	CD166 antigen OS=Homo sapiens GN=ALCAM PE=1 SV=2	1	55166.4	64337.4	10816.2	7992.72	11446.3	20892.6	29653.2	21783	20198	32373.3	18615.9	4.3951e+06	1.001e+07	1.07068e+07	9.82297e+06	1.03075e+07	1.17764e+07	1.32197e+07	1.05298e+07	1.10912e+07	27465.9	9.18781e+06	0.88	0.692009
CD177_HUMAN	CD177 antigen OS=Homo sapiens GN=CD177 PE=1 SV=2	9	1.74913e+06	1.89377e+06	9.00503e+06	8.79891e+06	6.28832e+06	6.95377e+06	1.3192e+07	1.32693e+07	5.32634e+06	5.44624e+06	1.09259e+07	1.41088e+06	973082	846484	787193	722541	3.9942e+06	4.59486e+06	564942	700602	7.19228e+06	2.55207e+06	1.17	0.585902
CD209_HUMAN	CD209 antigen OS=Homo sapiens GN=CD209 PE=1 SV=1	3	2.75504e+06	3.19883e+06	145547	144547	541673	616633	187138	188973	287682	285813	138355	434206	1.50708e+08	1.45827e+08	1.16854e+06	735798	530323	307453	519791	472817	835188	3.00842e+07	0.46	0.318199
CD248_HUMAN	Endosialin OS=Homo sapiens GN=CD248 PE=1 SV=1	13	3.04405e+07	3.25339e+07	2.62827e+07	2.60172e+07	4.7256e+07	5.02962e+07	4.5632e+07	4.29168e+07	4.70916e+07	4.63157e+07	5.32848e+07	5.75653e+06	5.0608e+06	5.63234e+06	5.03935e+06	5.69798e+06	7.20884e+06	7.27712e+06	4.59203e+06	5.50361e+06	3.94782e+07	1.05053e+07	1.08	0.489799
CD27_HUMAN	CD27 antigen OS=Homo sapiens GN=CD27 PE=1 SV=2	5	2.31826e+08	2.00416e+08	6.68257e+07	6.09171e+07	4.62632e+07	5.11301e+07	3.83281e+07	4.01801e+07	5.72426e+07	5.58504e+07	6.86399e+07	4.26439e+06	3.29935e+06	3.09881e+06	5.1703e+06	5.27579e+06	3.02223e+06	3.28902e+06	3.68109e+06	4.45383e+06	8.48979e+07	1.04195e+07	0.74	0.350598
CD276_HUMAN	CD276 antigen OS=Homo sapiens GN=CD276 PE=1 SV=1	3	2.34644e+06	2.46108e+06	4.1893e+06	4.09255e+06	3.00561e+06	3.19973e+06	3.12943e+06	3.552e+06	3.67242e+06	3.26927e+06	3.55152e+06	5.2972e+06	491639	563934	1.70472e+06	1.66861e+06	420116	505868	1.66882e+06	2.13111e+06	3.29178e+06	1.80035e+06	1.18	0.289987
CD2AP_HUMAN	CD2-associated protein OS=Homo sapiens GN=CD2AP PE=1 SV=1	2	9304.33	7834.71	67768.5	58311.3	57067.6	40679.4	82209.6	52315.5	29795.7	35140	120159	7.88028e+08	2.57272e+08	2.81612e+08	7.35877e+08	7.66342e+08	3.61061e+08	4.05622e+08	4.99119e+08	5.25181e+08	44042.7	4.62023e+08	1.27	0.533702
CD320_HUMAN	CD320 antigen OS=Homo sapiens GN=CD320 PE=1 SV=1	4	1.80037e+07	1.84565e+07	7.48498e+06	7.11267e+06	6.53893e+06	6.62284e+06	5.3569e+06	5.60606e+06	9.91637e+06	1.05419e+07	7.3518e+06	8.24113e+06	7.57539e+06	7.12159e+06	2.4146e+07	2.37357e+07	3.363e+06	4.53177e+06	1.8455e+07	1.74197e+07	9.56409e+06	1.21941e+07	0.66	0.076258
CD33_HUMAN	Myeloid cell surface antigen CD33 OS=Homo sapiens GN=CD33 PE=1 SV=2	2	457925	686367	479425	447438	322676	329658	300076	392353	265667	237811	320004	5.79464e+07	2.11616e+07	2.11262e+07	1.99996e+07	2.22171e+07	2.26198e+07	2.2188e+07	4.92951e+07	5.13751e+07	391940	2.88249e+07	0.86	0.619502
CD38_HUMAN	ADP-ribosyl cyclase/cyclic ADP-ribose hydrolase 1 OS=Homo sapiens GN=CD38 PE=1 SV=2	2	2838.3	4771.63	5025.64	5796.28	16331.1	13056.7	13568.8	5599.64	91796.9	69634.9	31512.4	2.939e+07	1.08935e+06	1.14595e+06	1.21136e+06	1.41693e+06	467104	689441	918740	986853	22842	3.73472e+06	3.89	0.0592401
CD44_HUMAN	CD44 antigen OS=Homo sapiens GN=CD44 PE=1 SV=3	5	1.0771e+08	1.22789e+08	1.33086e+08	1.33677e+08	8.69246e+07	9.75634e+07	9.83579e+07	1.084e+08	7.19722e+07	7.98287e+07	1.42684e+08	1.71975e+07	1.57988e+07	1.56457e+07	1.4588e+07	1.51507e+07	2.27771e+07	2.43608e+07	1.40456e+07	1.57458e+07	1.04031e+08	2.97994e+07	0.93	0.692756
CD47_HUMAN	Leukocyte surface antigen CD47 OS=Homo sapiens GN=CD47 PE=1 SV=1	1	64226	89701.8	85558.8	64799.9	58014.2	45995.1	54011	55840.4	41336.1	31526.3	130353	2.21749e+06	285836	250176	806371	922997	243530	240600	620162	533767	59101	625129	1.09	0.740071
CD59_HUMAN	CD59 glycoprotein OS=Homo sapiens GN=CD59 PE=1 SV=1	6	4.23502e+09	4.83392e+09	1.1207e+09	9.39783e+08	1.1498e+09	1.29023e+09	1.24691e+09	1.29301e+09	1.2704e+09	1.30338e+09	1.24247e+09	2.23153e+06	1.06625e+06	1.10551e+06	1.61552e+06	1.62424e+06	469269	521030	1.01828e+06	1.33516e+06	1.86832e+09	1.25346e+08	0.54	0.0776459
CD5L_HUMAN	CD5 antigen-like OS=Homo sapiens GN=CD5L PE=1 SV=1	4	6.36581e+06	7.03919e+06	2.82545e+06	2.97376e+06	6.21766e+06	7.20549e+06	5.1362e+06	5.85891e+06	3.61204e+06	4.50986e+06	3.69304e+06	1.66781e+07	8.42113e+06	8.2265e+06	1.09324e+07	1.2655e+07	1.12687e+07	1.2558e+07	9.0762e+06	1.0409e+07	5.17444e+06	1.03918e+07	0.83	0.296143
CD63_HUMAN	CD63 antigen OS=Homo sapiens GN=CD63 PE=1 SV=2	1	3157.29	2662.01	63633.2	64598.7	14132.7	15353.1	29919.4	36398.7	32475.8	38670.6	26402.9	5.52014e+07	1.20486e+08	1.22081e+08	6.13717e+07	6.44623e+07	3.75612e+07	4.20206e+07	5.34891e+07	6.34944e+07	30100.2	6.20194e+07	0.46	0.135002
CD7_HUMAN	T-cell antigen CD7 OS=Homo sapiens GN=CD7 PE=1 SV=1	2	4.1735e+07	4.90693e+07	2.64424e+07	2.55226e+07	1.63146e+07	1.74901e+07	1.6637e+07	1.72366e+07	2.01399e+07	2.12426e+07	2.42204e+07	1.58751e+07	1.38532e+07	1.46351e+07	1.14711e+07	1.60761e+07	4.61528e+07	5.86767e+07	2.04646e+07	2.41538e+07	2.5183e+07	2.45579e+07	0.74	0.0924893
CD81_HUMAN	CD81 antigen OS=Homo sapiens GN=CD81 PE=1 SV=1	2	85433.4	108979	1.4014e+06	1.36715e+06	389426	444580	713479	778611	31279.7	88973.9	1.39812e+06	8.59177e+06	9.50543e+06	1.07458e+07	7.29454e+06	8.27631e+06	5.40516e+06	6.16531e+06	1.02356e+07	1.15234e+07	540931	7.91415e+06	1.68	0.0892039
CD9_HUMAN	CD9 antigen OS=Homo sapiens GN=CD9 PE=1 SV=4	5	3.58646e+06	4.37054e+06	1.47893e+07	1.93983e+07	9.04854e+06	9.65197e+06	1.89781e+07	2.0269e+07	8.59398e+06	8.11227e+06	2.73929e+07	2.44596e+06	1.60255e+06	1.63328e+06	5.35828e+06	5.49115e+06	2.57947e+07	2.75352e+07	1.78559e+06	2.08736e+06	1.16798e+07	1.01127e+07	1.87	0.132684
CD97_HUMAN	CD97 antigen OS=Homo sapiens GN=CD97 PE=1 SV=4	3	4.016e+06	3.95923e+06	740030	801844	556870	463512	650155	585028	671090	370352	673642	8.81157e+06	6.00341e+06	5.84874e+06	9.95663e+06	1.06625e+07	9.67077e+06	1.01384e+07	8.47085e+06	8.60443e+06	1.28141e+06	7.8841e+06	0.43	0.130721
CDC42_HUMAN	Cell division control protein 42 homolog OS=Homo sapiens GN=CDC42 PE=1 SV=2	3	15786.3	30002	440834	399785	460114	442290	343767	330812	495399	459492	635220	1.65689e+06	3.629e+06	4.22489e+06	5.48804e+06	5.8045e+06	3.7446e+06	4.63048e+06	3.79476e+06	4.23208e+06	341828	3.78405e+06	1.63	0.00750254
CDC5L_HUMAN	Cell division cycle 5-like protein OS=Homo sapiens GN=CDC5L PE=1 SV=2	1	5.63942e+06	7.3665e+06	2.058e+06	1.72892e+06	1.47555e+07	1.55521e+07	4.88271e+06	5.46982e+06	6.94851e+06	6.79069e+06	3.73295e+06	3.50505e+07	1.50371e+07	1.44988e+07	2.69963e+07	2.62488e+07	1.38764e+07	1.36737e+07	3.45056e+07	3.69941e+07	7.11922e+06	2.20614e+07	1.54	0.384706
CDD_HUMAN	Cytidine deaminase OS=Homo sapiens GN=CDA PE=1 SV=2	1	19790.1	40908.1	104781	125717	99853.3	87757.7	38557	58315.1	52418.3	70329	382821	8.3344e+06	7.39979e+06	7.80066e+06	5.46411e+06	5.77093e+06	4.48473e+06	4.58285e+06	6.69305e+06	7.56159e+06	69842.6	5.84749e+06	2.65	0.0664808
CDHR2_HUMAN	Cadherin-related family member 2 OS=Homo sapiens GN=CDHR2 PE=1 SV=2	15	2.24693e+07	2.59636e+07	3.24358e+06	2.88954e+06	1.13796e+07	1.16125e+07	6.65673e+06	7.30711e+06	5.94897e+06	6.43594e+06	4.1129e+06	1.27906e+07	9.39114e+06	1.06482e+07	1.37502e+07	1.58478e+07	1.1109e+07	1.24578e+07	8.16793e+06	8.92392e+06	1.03907e+07	1.07199e+07	0.54	0.118957
CDHR5_HUMAN	Cadherin-related family member 5 OS=Homo sapiens GN=CDHR5 PE=1 SV=3	5	4.20665e+06	4.60781e+06	6.23213e+06	6.72924e+06	6.20195e+06	6.80821e+06	6.08457e+06	6.49839e+06	5.27437e+06	5.49232e+06	5.79242e+06	2.9282e+06	2.24457e+06	2.47077e+06	2.36453e+06	2.58943e+06	2.68304e+06	3.1229e+06	2.03001e+06	2.38835e+06	5.81356e+06	2.86142e+06	0.95	0.684663
CEAM1_HUMAN	Carcinoembryonic antigen-related cell adhesion molecule 1 OS=Homo sapiens GN=CEACAM1 PE=1 SV=2	2	232895	268497	156052	170542	106895	124080	180254	149957	235088	220803	119955	1.6653e+08	5.89522e+07	6.16006e+07	1.64313e+08	1.6495e+08	8.42186e+07	8.87116e+07	9.05362e+07	9.76316e+07	184506	9.77563e+07	0.65	0.00909847
CEAM4_HUMAN	Carcinoembryonic antigen-related cell adhesion molecule 4 OS=Homo sapiens GN=CEACAM4 PE=1 SV=2	1	293089	287870	330754	336598	63870	57962.5	146605	139698	56195.9	76082.2	183467	1.63802e+07	4.28183e+06	4.48377e+06	1.22804e+07	1.50815e+07	1.05593e+07	9.47273e+06	1.24296e+07	1.2103e+07	178872	9.72557e+06	0.51	0.065335
CEAM5_HUMAN	Carcinoembryonic antigen-related cell adhesion molecule 5 OS=Homo sapiens GN=CEACAM5 PE=1 SV=3	2	0	0	50684.3	84060.2	0	0	0	239.599	0	0	0	1.02439e+07	3.69064e+06	3.74313e+06	1.5061e+07	1.4909e+07	5.16431e+06	5.80369e+06	5.59897e+06	6.00559e+06	13498.4	7.02202e+06	0.01	0.184031
CEAM6_HUMAN	Carcinoembryonic antigen-related cell adhesion molecule 6 OS=Homo sapiens GN=CEACAM6 PE=1 SV=3	2	30331.3	0	5717.89	8893.99	0	0	369020	374571	11493	5021.19	2805.31	2.09959e+07	7.85208e+06	7.00148e+06	1.18352e+07	1.16284e+07	1.00662e+07	9.48553e+06	1.21585e+07	1.31136e+07	80504.8	1.0414e+07	0.39	0.40388
CEAM7_HUMAN	Carcinoembryonic antigen-related cell adhesion molecule 7 OS=Homo sapiens GN=CEACAM7 PE=1 SV=1	1	6353.98	28099.6	79178.8	130617	21299.2	18346.2	4214.54	2805.98	23012	17600.1	39832.1	7.45126e+07	1.58206e+07	1.55046e+07	1.60732e+07	1.82862e+07	9.02974e+06	1.0092e+07	4.13312e+07	4.49969e+07	33152.7	2.45687e+07	0.9	0.877779
CEAM8_HUMAN	Carcinoembryonic antigen-related cell adhesion molecule 8 OS=Homo sapiens GN=CEACAM8 PE=1 SV=2	3	1.1795e+06	1.00088e+06	1.0572e+06	1.27454e+06	235304	280314	1.08014e+06	1.28567e+06	234623	216118	530872	8.48343e+06	7.8558e+06	8.77174e+06	2.01559e+07	2.11468e+07	1.23405e+07	1.3711e+07	2.19936e+07	1.98677e+07	784428	1.34857e+07	1.29	0.66153
CEL_HUMAN	Bile salt-activated lipase OS=Homo sapiens GN=CEL PE=1 SV=3	16	3.25794e+06	3.95599e+06	2.26812e+07	2.64237e+07	1.84797e+07	1.82721e+07	2.0795e+07	2.06432e+07	1.7687e+07	1.8137e+07	2.10331e+07	1.62774e+07	7.84267e+06	8.99027e+06	1.64182e+07	1.82721e+07	1.2199e+07	1.28386e+07	1.00393e+07	1.24536e+07	1.70333e+07	1.36364e+07	1.03	0.897088
CERU_HUMAN	Ceruloplasmin OS=Homo sapiens GN=CP PE=1 SV=1	37	6.00756e+06	7.3911e+06	1.85636e+07	1.98062e+07	8.82123e+07	8.50265e+07	9.32782e+07	9.29208e+07	5.40009e+07	5.49151e+07	2.6452e+07	6.51923e+07	3.1893e+07	3.02371e+07	9.87552e+07	9.0075e+07	4.99404e+07	5.35862e+07	6.35538e+07	7.23169e+07	5.20122e+07	5.82002e+07	2.15	0.0327853
CETP_HUMAN	Cholesteryl ester transfer protein OS=Homo sapiens GN=CETP PE=1 SV=2	7	270518	265784	671899	737186	2.815e+06	2.82831e+06	3.44229e+06	3.61471e+06	1.77447e+06	1.67978e+06	975016	4.01201e+07	3.393e+06	3.5366e+06	4.36309e+06	4.596e+06	3.00513e+06	2.98216e+06	3.31365e+06	2.94478e+06	1.80999e+06	6.92295e+06	2.27	0.0529214
CF120_HUMAN	UPF0669 protein C6orf120 OS=Homo sapiens GN=C6orf120 PE=1 SV=1	1	2.22889e+06	1.96972e+06	1.7204e+06	1.69226e+06	2.36682e+06	2.84932e+06	4.16716e+06	3.70436e+06	2.45927e+06	3.51842e+06	4.02795e+06	1.80679e+08	5.29661e+06	5.35609e+06	4.94007e+06	5.55156e+06	3.00291e+06	2.29829e+06	8.83412e+06	9.11014e+06	2.66766e+06	2.29097e+07	0.99	0.971888
CFAB_HUMAN	Complement factor B OS=Homo sapiens GN=CFB PE=1 SV=2	23	1.23102e+08	1.31236e+08	2.06621e+07	1.58804e+07	2.77667e+07	2.62981e+07	2.3593e+07	2.4591e+07	2.59422e+07	2.41048e+07	1.83758e+07	1.82103e+06	983037	898713	1.64556e+06	1.88702e+06	922140	1.00514e+06	999102	1.10698e+06	4.43176e+07	2.96445e+06	0.68	0.398287
CFAD_HUMAN	Complement factor D OS=Homo sapiens GN=CFD PE=1 SV=5	5	89731.6	73650.5	499572	424682	517154	508703	980967	1.06695e+06	1.2668e+06	1.42186e+06	1.04397e+06	1.21966e+07	1.30798e+07	1.32484e+07	1.16813e+07	1.21524e+07	8.99039e+06	1.03954e+07	6.41098e+06	7.67538e+06	685007	9.68746e+06	1.58	0.173786
CFAH_HUMAN;FHR3_HUMAN	Complement factor H OS=Homo sapiens GN=CFH PE=1 SV=4	32	4.48954e+06	5.15176e+06	2.78933e+06	2.95397e+06	2.35936e+06	2.76248e+06	4.69817e+06	4.78404e+06	3.07807e+06	3.09576e+06	5.30478e+06	6.36785e+06	4.64285e+06	4.67506e+06	1.07646e+07	1.1002e+07	4.87201e+06	4.98162e+06	8.77362e+06	9.4195e+06	3.61625e+06	7.0804e+06	1.44	0.103286
CFAI_HUMAN	Complement factor I OS=Homo sapiens GN=CFI PE=1 SV=2	20	3.06581e+07	3.07092e+07	2.63792e+07	3.17577e+07	2.29982e+07	2.45547e+07	2.93057e+07	2.92697e+07	3.18572e+07	3.13777e+07	3.02722e+07	1.31011e+06	635061	597182	852825	840392	643584	696450	410996	394195	2.88867e+07	3.6653e+06	0.95	0.234363
CGRE1_HUMAN	Cell growth regulator with EF hand domain protein 1 OS=Homo sapiens GN=CGREF1 PE=2 SV=2	1	131275	96632.3	9053.46	8070.85	11600.8	0	14859.5	6699.21	36857.2	58253.1	8331.17	1.575e+07	6.06869e+06	6.75682e+06	1.02618e+07	9.80304e+06	5.15962e+06	6.03941e+06	8.27999e+07	9.66957e+07	37330.1	2.39343e+07	0.16	0.0590972
CH10_HUMAN	10 kDa heat shock protein, mitochondrial OS=Homo sapiens GN=HSPE1 PE=1 SV=2	6	102254	160604	198670	173561	388707	358227	132385	146465	604382	629504	7.82048e+06	1.19233e+07	6.41659e+06	6.26246e+06	1.31329e+07	1.45663e+07	7.23945e+06	7.46103e+06	6.78077e+06	6.7293e+06	289476	8.83326e+06	6.04	0.203107
CH60_HUMAN	60 kDa heat shock protein, mitochondrial OS=Homo sapiens GN=HSPD1 PE=1 SV=2	12	189449	129805	196381	153578	444285	521987	200612	217625	564669	500696	2.79182e+06	7.1959e+06	3.40408e+06	3.31501e+06	1.21351e+07	1.15077e+07	6.2975e+06	6.26755e+06	4.39778e+06	4.71966e+06	311909	6.20321e+06	2.86	0.173789
CHIT1_HUMAN	Chitotriosidase-1 OS=Homo sapiens GN=CHIT1 PE=1 SV=1	1	11718.6	19306.6	29718.7	24572	4259.06	3678.42	526.787	59.1742	12361.5	7502.69	16585.2	1.24375e+07	3.12928e+06	3.51193e+06	7.18503e+06	6.66904e+06	4.24073e+06	4.46759e+06	645122	738000	11370.3	4.30408e+06	0.58	0.3021
CHM1A_HUMAN	Charged multivesicular body protein 1a OS=Homo sapiens GN=CHMP1A PE=1 SV=1	2	186779	134079	89293.3	83009.4	80777.5	87255.9	138812	127691	91814.8	114448	197669	1.95059e+06	5.49409e+06	5.53481e+06	4.24957e+06	4.17273e+06	1.4667e+07	1.34741e+07	1.00246e+07	8.78092e+06	113396	6.85462e+06	1.23	0.199848
CHM1B_HUMAN	Charged multivesicular body protein 1b OS=Homo sapiens GN=CHMP1B PE=1 SV=1	1	68553.8	98474.9	56407.3	56216	572856	578982	530964	659652	477729	463107	301732	1.20005e+06	674064	639012	1.27751e+06	1.60242e+06	602711	827165	1.01249e+06	1.42062e+06	356294	955777	1.5	0.0941743
CHM2A_HUMAN	Charged multivesicular body protein 2a OS=Homo sapiens GN=CHMP2A PE=1 SV=1	2	61137.3	60771.9	771627	754369	284212	296135	427996	428046	253162	181342	661964	3.02466e+06	521533	787395	687179	674682	405481	381560	2.24108e+06	2.39851e+06	351880	1.1784e+06	1.77	0.138254
CHM2B_HUMAN	Charged multivesicular body protein 2b OS=Homo sapiens GN=CHMP2B PE=1 SV=1	1	444993	440253	264041	163513	155164	154044	172930	200016	205576	223623	201061	3.46315e+06	4.1915e+06	4.74249e+06	6.18412e+06	6.52023e+06	2.42221e+06	2.48523e+06	2.1628e+06	1.95242e+06	242415	3.43252e+06	0.67	0.0816619
CHM4B_HUMAN	Charged multivesicular body protein 4b OS=Homo sapiens GN=CHMP4B PE=1 SV=1	3	3.31371e+06	3.67574e+06	1.73178e+06	1.5775e+06	818125	830467	1.60627e+06	1.67491e+06	1.12889e+06	1.26751e+06	1.1946e+06	5.52113e+07	2.69683e+07	2.80048e+07	5.46106e+07	5.52785e+07	3.38176e+07	3.30248e+07	3.76707e+07	3.73902e+07	1.76249e+06	3.63171e+07	0.71	0.246163
CHMP5_HUMAN	Charged multivesicular body protein 5 OS=Homo sapiens GN=CHMP5 PE=1 SV=1	5	1.00296e+07	1.14368e+07	2.69392e+06	2.61251e+06	6.04145e+06	6.79344e+06	8.69324e+06	8.36857e+06	5.05915e+06	5.38806e+06	5.21476e+06	1.28299e+07	9.16931e+06	8.7496e+06	1.48894e+07	1.56623e+07	1.46359e+07	1.69044e+07	1.78001e+07	1.70186e+07	6.71167e+06	1.32874e+07	0.95	0.819419
CILP1_HUMAN	Cartilage intermediate layer protein 1 OS=Homo sapiens GN=CILP PE=1 SV=4	6	668948	730057	1.27363e+06	1.07393e+06	1.4045e+06	1.36534e+06	1.64377e+06	1.68214e+06	1.55131e+06	1.51777e+06	2.17062e+06	1.08436e+06	4.13808e+06	3.70076e+06	1.07752e+06	1.07073e+06	1.05813e+07	1.15919e+07	3.23677e+06	3.62185e+06	1.29114e+06	4.22739e+06	1.16	0.450147
CILP2_HUMAN	Cartilage intermediate layer protein 2 OS=Homo sapiens GN=CILP2 PE=2 SV=2	15	1.80122e+06	2.22783e+06	5.6905e+06	6.44914e+06	4.87638e+06	4.83724e+06	5.72849e+06	5.97145e+06	8.21178e+06	1.45066e+07	1.02297e+07	3.31699e+06	1.81589e+06	1.88908e+06	3.8298e+06	3.9197e+06	1.39471e+06	1.56065e+06	5.25074e+06	5.55684e+06	6.03007e+06	3.87641e+06	1.56	0.129104
CISY_HUMAN	Citrate synthase, mitochondrial OS=Homo sapiens GN=CS PE=1 SV=2	1	0	0	14052.2	13243.3	71995.8	58775.6	5575.8	6707.32	113573	136211	261398	4.39035e+06	607038	713170	5.34772e+06	5.24426e+06	934135	1.03241e+06	2.23316e+06	2.18472e+06	42013.4	2.29484e+06	1.32	0.769611
CK054_HUMAN	Ester hydrolase C11orf54 OS=Homo sapiens GN=C11orf54 PE=1 SV=1	2	278972	325120	1.20837e+06	1.33118e+06	989645	890061	501342	507589	159571	171627	1.06209e+06	2.65671e+08	6.19895e+08	6.9851e+08	4.03998e+08	4.16087e+08	1.04463e+09	1.20457e+09	6.38659e+08	7.03812e+08	636348	5.9969e+08	1.19	0.528868
CLC14_HUMAN	C-type lectin domain family 14 member A OS=Homo sapiens GN=CLEC14A PE=1 SV=1	12	2.12362e+07	2.23132e+07	5.54067e+06	5.81156e+06	1.77348e+07	2.08341e+07	1.09886e+07	1.08293e+07	1.40531e+07	1.48437e+07	8.93441e+06	9.231e+06	1.23853e+06	546578	901086	878428	2.22261e+06	2.2874e+06	1.20177e+06	727606	1.44185e+07	2.81694e+06	0.67	0.0768241
CLC4G_HUMAN	C-type lectin domain family 4 member G OS=Homo sapiens GN=CLEC4G PE=1 SV=1	5	3.76921e+06	3.48471e+06	2.73645e+06	2.7046e+06	4.39226e+06	4.18656e+06	2.22269e+06	2.29503e+06	2.84155e+06	3.29188e+06	4.48973e+06	9.52385e+06	2.8507e+06	4.09444e+06	2.03504e+06	1.55347e+06	8.95367e+06	1.1505e+07	1.17478e+07	1.54821e+07	3.1925e+06	7.22357e+06	1.06	0.477604
CLC5A_HUMAN	C-type lectin domain family 5 member A OS=Homo sapiens GN=CLEC5A PE=1 SV=1	2	509020	692971	287113	304662	142555	123649	358433	406409	249305	181502	259453	2.29191e+06	8.04676e+06	8.30677e+06	2.42721e+06	2.69286e+06	1.09673e+06	1.15802e+06	1.27131e+06	1.31394e+06	325562	2.8865e+06	0.58	0.0602194
CLC7A_HUMAN	C-type lectin domain family 7 member A OS=Homo sapiens GN=CLEC7A PE=1 SV=1	2	1.42374e+06	1.73033e+06	884133	915799	1.24918e+06	1.25416e+06	1.20501e+06	1.26897e+06	899886	977307	926473	4.09675e+06	2.14009e+06	2.31397e+06	2.56986e+06	2.46114e+06	1.3732e+06	1.44226e+06	3.05462e+06	3.02495e+06	1.18085e+06	2.34033e+06	0.56	2.71465e-06
CLCN6_HUMAN	Chloride transport protein 6 OS=Homo sapiens GN=CLCN6 PE=1 SV=2	1	0	0	0	1182.07	0	0	0	0	0	0	26139.4	1.32869e+07	2.07321e+07	2.26671e+07	2.59289e+07	2.74564e+07	2.35894e+07	2.60125e+07	8.63648e+06	9.19545e+06	118.207	1.77531e+07	204.45	0.0667386
CLH1_HUMAN;CLH2_HUMAN	Clathrin heavy chain 1 OS=Homo sapiens GN=CLTC PE=1 SV=5	3	521.811	494.886	34582.9	31121	85999.2	83447.6	15983.2	10448.9	5468.87	4538.08	74292.4	1.54939e+07	5.68424e+07	5.99738e+07	2.40445e+07	2.31069e+07	6.89806e+07	6.8068e+07	2.29396e+07	2.25854e+07	27260.6	3.62109e+07	0.7	0.617709
CLIC1_HUMAN	Chloride intracellular channel protein 1 OS=Homo sapiens GN=CLIC1 PE=1 SV=4	2	103.196	0	106174	73932.9	31484.1	42516.7	68900.2	85207	106814	30873.5	57557.4	6.42454e+06	3.19952e+06	3.5002e+06	8.72662e+06	9.2278e+06	5.2506e+06	5.61918e+06	3.50206e+06	3.96781e+06	54600.6	4.94759e+06	1.1	0.737833
CLIC4_HUMAN	Chloride intracellular channel protein 4 OS=Homo sapiens GN=CLIC4 PE=1 SV=4	1	42548.9	14944.5	86561.5	91750.7	81107.7	69706.3	80345.6	78074.3	45287.5	43412	73129	123520	43012.6	53573.1	83997.7	81447.3	20505.6	28144	85828.5	91666.1	63373.9	68482.3	1.14	0.311117
CLIP1_HUMAN	CAP-Gly domain-containing linker protein 1 OS=Homo sapiens GN=CLIP1 PE=1 SV=2	1	0	0	196107	203044	0	0	1242.72	0	169.033	53.3424	0	9.72933e+06	2.45079e+07	3.72354e+07	1.55681e+07	1.72639e+07	7.72653e+06	8.57817e+06	8.39695e+06	8.20891e+06	40061.6	1.37215e+07	0.01	0.167259
CLM1_HUMAN	CMRF35-like molecule 1 OS=Homo sapiens GN=CD300LF PE=1 SV=3	2	1.12915e+06	1.16214e+06	147389	174931	716080	696545	360356	394431	570970	567728	85642	1.38102e+07	5.26495e+06	5.57799e+06	1.61512e+07	1.43551e+07	5.44961e+06	7.06646e+06	8.77535e+06	8.92867e+06	591972	8.54651e+06	0.45	0.061155
CLM2_HUMAN	CMRF35-like molecule 2 OS=Homo sapiens GN=CD300E PE=1 SV=2	4	3.79774e+06	4.37142e+06	1.83393e+06	1.85734e+06	2.57952e+06	2.52033e+06	2.0728e+06	1.91324e+06	865120	910474	1.63802e+06	5.79604e+06	4.5113e+06	4.50875e+06	7.32251e+06	7.56198e+06	7.46676e+06	8.2457e+06	6.82119e+06	7.6544e+06	2.27219e+06	6.15266e+06	0.5	0.00328053
CLM8_HUMAN	CMRF35-like molecule 8 OS=Homo sapiens GN=CD300A PE=1 SV=2	2	3.24958e+07	3.1704e+07	2.39617e+06	2.15043e+06	1.21647e+07	1.32001e+07	9.71756e+06	9.46945e+06	7.05414e+06	8.2936e+06	5.67212e+06	1.70422e+06	2.82189e+06	2.97228e+06	3.37791e+06	3.97752e+06	1.3808e+06	1.46845e+06	3.75363e+06	4.18941e+06	1.28646e+07	3.13182e+06	0.66	0.268962
CLM9_HUMAN	CMRF35-like molecule 9 OS=Homo sapiens GN=CD300LG PE=1 SV=2	5	3.80204e+07	4.52958e+07	2.39982e+07	2.42275e+07	2.10187e+07	2.30197e+07	1.98225e+07	2.07366e+07	1.42531e+07	1.35573e+07	2.43632e+07	9.27368e+07	4.69057e+06	4.96062e+06	5.43429e+06	6.28551e+06	3.42178e+06	3.64968e+06	6.78731e+06	7.25239e+06	2.4395e+07	1.59582e+07	0.71	0.0231406
CLMP_HUMAN	CXADR-like membrane protein OS=Homo sapiens GN=CLMP PE=1 SV=1	3	4.84103e+06	5.09013e+06	471474	576446	1.80797e+06	1.82167e+06	1.68147e+06	1.60915e+06	1.63165e+06	1.65323e+06	631213	1.19335e+07	1.36994e+07	1.29206e+07	6.16107e+06	6.18867e+06	2.93175e+06	3.3537e+06	8.04333e+06	8.07611e+06	2.11842e+06	7.39394e+06	0.51	0.107412
CLN5_HUMAN	Ceroid-lipofuscinosis neuronal protein 5 OS=Homo sapiens GN=CLN5 PE=1 SV=2	4	1.30111e+06	1.45976e+06	2.68568e+06	2.64734e+06	1.46272e+06	1.57231e+06	1.35101e+06	1.50206e+06	1.45054e+06	1.51412e+06	2.13429e+06	2.74275e+06	2.92056e+06	2.61038e+06	2.127e+06	2.03542e+06	1.88121e+06	1.88634e+06	1.13804e+06	1.41866e+06	1.69467e+06	2.08946e+06	1.12	0.22536
CLUL1_HUMAN	Clusterin-like protein 1 OS=Homo sapiens GN=CLUL1 PE=2 SV=1	2	7596.61	6513.44	140049	88909.6	10340.3	10940.8	32616	33712	10708.2	10668.2	21349.6	7.69997e+06	1.82833e+07	3.7065e+07	2.1631e+07	2.37639e+07	1.16572e+07	1.25706e+07	6.40309e+06	4.32545e+06	35205.4	1.43421e+07	0.51	0.344001
CLUS_HUMAN	Clusterin OS=Homo sapiens GN=CLU PE=1 SV=1	24	9.75186e+07	1.00456e+08	2.53039e+08	2.52436e+08	2.19638e+08	2.23129e+08	2.23564e+08	2.48402e+08	1.70889e+08	1.59714e+08	1.72735e+08	6.92691e+06	5.28406e+06	5.97278e+06	2.71291e+06	2.6599e+06	1.64471e+06	1.6408e+06	2.6929e+06	2.53283e+06	1.94878e+08	2.04803e+07	2.74	0.137648
CMBL_HUMAN	Carboxymethylenebutenolidase homolog OS=Homo sapiens GN=CMBL PE=1 SV=1	3	6554.59	11398.7	189734	216356	167723	156758	158508	167834	98357	100190	165065	4.08921e+06	2.52675e+06	2.87066e+06	445693	433570	362856	461815	403137	486114	127341	1.22449e+06	1.06	0.752435
CMGA_HUMAN	Chromogranin-A OS=Homo sapiens GN=CHGA PE=1 SV=7	1	1.41663e+07	1.59779e+07	2.41762e+06	3.06829e+06	2.37e+06	2.29814e+06	1.68041e+06	1.4526e+06	2.40721e+06	2.4891e+06	3.50561e+06	7.28339e+06	2.10542e+06	2.21667e+06	1.09634e+07	1.02748e+07	4.47636e+06	4.66109e+06	6.72307e+06	6.49303e+06	4.83276e+06	5.87028e+06	0.62	0.297705
CNDP1_HUMAN	Beta-Ala-His dipeptidase OS=Homo sapiens GN=CNDP1 PE=1 SV=4	1	27697.7	26347.4	25994.7	22722.6	9755.18	9751.21	28012.5	16638.9	15038.8	41322.8	47540.7	129970	124801	70341	9020.79	87865.4	236644	107571	11421.8	34593.9	22328.2	85977	1.57	0.142662
CNDP2_HUMAN	Cytosolic non-specific dipeptidase OS=Homo sapiens GN=CNDP2 PE=1 SV=2	14	264964	338926	5.40209e+06	6.08074e+06	1.0822e+07	1.07595e+07	1.04817e+07	1.12588e+07	5.99137e+06	6.24657e+06	8.8523e+06	2.63129e+06	1.48928e+06	1.33322e+06	2.11297e+06	2.43569e+06	999310	1.16132e+06	1.67056e+06	1.79503e+06	6.76466e+06	2.4481e+06	0.98	0.925652
CNNM3_HUMAN	Metal transporter CNNM3 OS=Homo sapiens GN=CNNM3 PE=1 SV=1	1	37648.2	34091.6	68725.6	85862	30670.2	26976	30843.6	58727.3	159308	189344	185980	3.09095e+06	828796	1.08533e+06	268977	251865	164824	131939	160395	139595	72219.7	630865	0.91	0.858229
CNTFR_HUMAN	Ciliary neurotrophic factor receptor subunit alpha OS=Homo sapiens GN=CNTFR PE=1 SV=2	11	1.43106e+07	1.41591e+07	1.27224e+07	1.27132e+07	2.04091e+07	1.99303e+07	1.96826e+07	1.89384e+07	1.35124e+07	1.27653e+07	1.17897e+07	1.2839e+07	3.41223e+06	3.65771e+06	9.56929e+06	1.09085e+07	3.84532e+06	4.6345e+06	5.7886e+06	6.877e+06	1.59143e+07	7.33219e+06	0.92	0.0151179
CNTN1_HUMAN	Contactin-1 OS=Homo sapiens GN=CNTN1 PE=1 SV=1	18	1.96896e+06	2.12887e+06	9.12213e+06	9.66398e+06	4.63334e+06	5.19612e+06	9.1234e+06	8.75596e+06	6.31075e+06	6.47924e+06	9.84785e+06	1.87435e+07	1.20041e+07	1.29073e+07	1.863e+07	2.42059e+07	6.27544e+06	7.51052e+06	1.0007e+07	1.04982e+07	6.33828e+06	1.3063e+07	1.28	0.267355
CO1A1_HUMAN;CO2A1_HUMAN	Collagen alpha-1(I) chain OS=Homo sapiens GN=COL1A1 PE=1 SV=5	3	1.6524e+06	1.99785e+06	372582	367891	1.11399e+06	1.12717e+06	633625	672609	1.73746e+06	1.80716e+06	599176	2.52177e+06	2.8365e+06	2.83326e+06	2.84183e+06	3.67708e+06	5.94988e+06	6.81252e+06	2.2226e+06	2.41495e+06	1.14827e+06	3.27096e+06	0.87	0.665168
CO1A2_HUMAN	Collagen alpha-2(I) chain OS=Homo sapiens GN=COL1A2 PE=1 SV=7	5	1.29493e+06	1.26318e+06	1.30809e+07	9.74376e+06	804889	749877	1.91796e+06	2.00455e+06	1.50089e+06	1.53049e+06	9.40735e+06	4.39285e+06	3.29723e+06	4.8206e+06	2.91466e+06	3.03622e+06	1.88784e+06	2.44286e+06	1.85126e+06	2.03178e+06	3.38914e+06	3.60827e+06	1.32	0.43629
CO2_HUMAN	Complement C2 OS=Homo sapiens GN=C2 PE=1 SV=2	2	19987.9	36545.8	3.96488e+06	4.13502e+06	99579.2	128343	73251	72178.5	35120.7	39678.1	783183	2.84715e+06	3.86632e+06	3.69229e+06	2.83744e+06	2.96836e+06	1.44308e+06	1.27932e+06	1.90952e+06	2.59508e+06	860459	2.42217e+06	0.41	0.398295
CO3_HUMAN	Complement C3 OS=Homo sapiens GN=C3 PE=1 SV=2	68	5.48481e+06	6.03858e+06	2.71857e+07	2.78027e+07	1.63678e+07	1.7632e+07	3.71554e+07	3.85627e+07	1.74454e+07	1.81387e+07	3.57229e+07	6.44218e+06	4.12756e+06	4.16796e+06	7.41732e+06	7.6935e+06	3.5453e+06	4.07821e+06	4.58186e+06	4.50706e+06	2.11814e+07	8.22838e+06	2.62	0.0179249
CO4A_HUMAN	Complement C4-A OS=Homo sapiens GN=C4A PE=1 SV=2	43	283697	268430	1.39881e+06	1.65503e+06	3.69045e+06	4.07071e+06	4.92288e+06	4.86231e+06	3.51834e+06	3.87138e+06	2.54942e+06	3.50175e+06	5.11678e+06	5.20903e+06	5.23641e+06	5.03732e+06	2.12627e+06	2.11345e+06	3.38316e+06	3.56245e+06	2.8542e+06	3.7836e+06	1.31	0.324184
CO4A2_HUMAN	Collagen alpha-2(IV) chain OS=Homo sapiens GN=COL4A2 PE=1 SV=4	13	4.32881e+07	3.83182e+07	1.17088e+07	1.26752e+07	1.11148e+08	1.41589e+08	4.32084e+07	4.82197e+07	5.52966e+07	5.55735e+07	1.75175e+07	1.95958e+06	9.3008e+06	8.57204e+06	7.65593e+06	8.05484e+06	4.33147e+06	5.06199e+06	7.51504e+06	8.52326e+06	5.61026e+07	7.84925e+06	1.07	0.873747
CO4A5_HUMAN;CO4A1_HUMAN	Collagen alpha-5(IV) chain OS=Homo sapiens GN=COL4A5 PE=1 SV=2	2	35654.6	49283.1	76059.5	41631.2	34876.6	30026.8	57563	29146	64645.7	37208.1	49807.3	494892	2.11817e+06	2.6433e+06	1.2935e+06	1.35052e+06	1.08458e+07	3.60882e+06	1.40599e+06	1.43449e+06	45609.5	2.52453e+06	0.98	0.923588
CO4B_HUMAN	Complement C4-B OS=Homo sapiens GN=C4B PE=1 SV=2	44	1.09262e+06	1.2509e+06	4.33889e+06	4.56568e+06	1.41242e+07	1.38412e+07	1.40102e+07	1.39094e+07	1.15957e+07	1.19454e+07	1.43021e+07	1.2825e+06	5.90838e+06	5.20695e+06	2.86456e+06	2.93403e+06	4.65084e+06	5.57068e+06	3.32308e+06	4.05563e+06	9.06743e+06	5.00988e+06	1.42	0.224322
CO5_HUMAN	Complement C5 OS=Homo sapiens GN=C5 PE=1 SV=4	2	7551.35	28443.9	15490.6	13469.5	13909.1	7182.77	53005.8	51621.7	14880.5	18000.4	35670.3	2.95102e+06	1.22359e+06	1.39071e+06	609651	736207	320344	314356	319957	416229	22355.6	831774	1.53	0.316388
CO5A3_HUMAN	Collagen alpha-3(V) chain OS=Homo sapiens GN=COL5A3 PE=1 SV=3	4	3.3341e+06	3.34941e+06	1.91489e+06	2.04971e+06	1.66776e+06	1.81204e+06	2.15212e+06	2.197e+06	1.58478e+06	1.68714e+06	2.2529e+06	4.02969e+06	2.04169e+06	1.98122e+06	3.87207e+06	4.44795e+06	2.09023e+06	2.04323e+06	3.12364e+06	3.34282e+06	2.1749e+06	2.92254e+06	0.89	0.485512
CO6_HUMAN	Complement component C6 OS=Homo sapiens GN=C6 PE=1 SV=3	8	1.20662e+06	1.39092e+06	582832	644289	357355	397254	390542	349715	1.46837e+06	1.45599e+06	474998	1.20737e+06	7.04245e+06	7.07481e+06	860137	958651	365830	393328	1.54014e+06	1.59192e+06	824390	2.15096e+06	1.28	0.533605
CO6A1_HUMAN	Collagen alpha-1(VI) chain OS=Homo sapiens GN=COL6A1 PE=1 SV=3	25	4.36285e+07	4.2544e+07	1.96123e+08	1.96227e+08	1.36958e+08	1.43383e+08	1.49705e+08	1.70458e+08	9.47964e+07	1.02422e+08	2.50408e+08	4.73361e+07	2.53704e+08	2.68477e+08	6.21896e+07	6.11065e+07	6.02391e+08	4.33327e+08	5.16934e+07	3.29385e+07	1.27624e+08	2.06357e+08	1.3	0.291608
CO6A3_HUMAN	Collagen alpha-3(VI) chain OS=Homo sapiens GN=COL6A3 PE=1 SV=5	11	5.11311e+06	5.81913e+06	6.85232e+06	6.1132e+06	3.71473e+06	3.57693e+06	4.86798e+06	4.51854e+06	4.67518e+06	4.23151e+06	6.6954e+06	2.39951e+06	7.77202e+06	8.51605e+06	3.37802e+06	3.3644e+06	9.68432e+06	8.72405e+06	6.36288e+06	6.52129e+06	4.94826e+06	6.34179e+06	0.85	0.352972
CO7_HUMAN	Complement component C7 OS=Homo sapiens GN=C7 PE=1 SV=2	10	2.97052e+07	3.17311e+07	9.01278e+06	7.77594e+06	1.26421e+07	1.31352e+07	1.24553e+07	1.25924e+07	6.76385e+06	6.79931e+06	1.2288e+07	2.0181e+06	412813	280618	79344.7	125417	161505	190150	137668	136700	1.42613e+07	1.58303e+06	0.81	0.323922
CO8A_HUMAN	Complement component C8 alpha chain OS=Homo sapiens GN=C8A PE=1 SV=2	2	53416	14752.3	293999	290506	79321.7	16085.5	49074.6	52130.4	52097.8	79504.9	141254	1.02251e+06	617675	566629	601606	523759	664433	736812	4.42943e+06	3.8251e+06	98088.8	1.31292e+06	3.65	0.203629
CO8B_HUMAN	Complement component C8 beta chain OS=Homo sapiens GN=C8B PE=1 SV=3	2	3738.41	2831.66	16178.8	16603.2	2126.49	4642.58	21621.5	16795.4	2904.87	553.883	20110.5	3.13671e+07	7.36207e+07	7.72851e+07	8.70667e+07	8.35188e+07	1.31483e+08	1.50919e+08	9.94625e+07	1.07572e+08	8799.67	8.42314e+07	4.22	0.0516112
CO9_HUMAN	Complement component C9 OS=Homo sapiens GN=C9 PE=1 SV=2	8	186476	243786	720783	887894	2.74701e+06	2.89023e+06	2.15685e+06	2.0549e+06	1.05193e+06	1.23912e+06	2.0698e+06	8.52761e+06	4.19312e+06	4.58036e+06	3.67212e+06	3.74645e+06	2.43543e+06	3.18557e+06	6.9839e+06	7.9493e+06	1.4179e+06	4.73437e+06	2.31	0.00260019
COCA1_HUMAN	Collagen alpha-1(XII) chain OS=Homo sapiens GN=COL12A1 PE=1 SV=2	15	8.44693e+06	9.49695e+06	3.73018e+06	3.68989e+06	6.38327e+06	6.32745e+06	4.49036e+06	4.62342e+06	1.02897e+07	1.04075e+07	3.11619e+06	634833	263015	258823	8.19451e+06	8.74131e+06	188515	192053	2.35567e+06	2.19267e+06	6.78857e+06	2.61376e+06	1.17	0.66869
COCH_HUMAN	Cochlin OS=Homo sapiens GN=COCH PE=1 SV=1	4	2.93571e+06	3.16723e+06	621756	529526	957097	969122	675023	617870	1.30482e+06	1.23743e+06	1.38982e+06	4.41921e+06	1.61805e+06	1.33051e+06	2.84827e+06	3.04726e+06	1.73885e+06	1.7806e+06	3.62908e+06	4.86088e+06	1.30156e+06	2.66625e+06	4.48	0.155935
COEA1_HUMAN	Collagen alpha-1(XIV) chain OS=Homo sapiens GN=COL14A1 PE=1 SV=3	3	338435	598572	344325	481805	224166	286351	350087	341128	143839	191132	540926	2.23923e+06	1.52016e+07	1.50042e+07	1.18661e+06	1.51465e+06	1.05619e+06	1.10135e+06	470918	661252	329984	3.89769e+06	1.06	0.817343
COF1_HUMAN;COF2_HUMAN	Cofilin-1 OS=Homo sapiens GN=CFL1 PE=1 SV=3	4	600732	581089	730631	814020	861604	939412	1.60862e+06	1.41572e+06	754754	685540	1.26503e+06	5.19469e+06	7.65305e+06	7.58709e+06	9.48247e+06	9.95367e+06	1.27906e+07	1.23143e+07	5.70814e+06	5.31679e+06	899212	7.72658e+06	1.06	0.771502
COFA1_HUMAN	Collagen alpha-1(XV) chain OS=Homo sapiens GN=COL15A1 PE=1 SV=2	10	1.81271e+07	1.85364e+07	4.80453e+07	4.24512e+07	3.43841e+07	3.51729e+07	2.79024e+07	2.92241e+07	4.01476e+07	4.20723e+07	5.32576e+07	5.14462e+06	2.56581e+06	2.87791e+06	2.41945e+06	2.49387e+06	2.02484e+06	2.12401e+06	2.2815e+06	2.38185e+06	3.36064e+07	7.75714e+06	1.4	0.194764
COIA1_HUMAN	Collagen alpha-1(XVIII) chain OS=Homo sapiens GN=COL18A1 PE=1 SV=5	9	1.38978e+07	1.30365e+07	2.53682e+07	2.43951e+07	2.15692e+07	2.16838e+07	1.71103e+07	1.63424e+07	2.20278e+07	2.18077e+07	3.26848e+07	220480	928663	2.31777e+06	249977	629779	144204	348029	215511	322447	1.97239e+07	3.80617e+06	1.27	0.189385
COL_HUMAN	Colipase OS=Homo sapiens GN=CLPS PE=1 SV=2	4	794468	902974	234112	183865	554535	427620	444492	503403	907379	969158	189223	3.72455e+06	208540	280573	137946	191130	84652.1	156129	737194	684800	592201	639474	0.76	0.426219
COL12_HUMAN	Collectin-12 OS=Homo sapiens GN=COLEC12 PE=1 SV=3	10	1.48026e+08	1.68573e+08	4.54249e+06	4.11495e+06	2.49498e+07	2.51975e+07	6.63991e+06	7.01802e+06	1.11795e+07	1.11255e+07	7.68895e+06	1.87702e+06	234756	242930	86894.7	157116	66101.7	170340	618436	560043	4.11367e+07	1.17026e+06	0.37	0.249401
COLI_HUMAN	Pro-opiomelanocortin OS=Homo sapiens GN=POMC PE=1 SV=2	1	66023.7	68839.5	5953.94	8879.84	164490	206038	239251	315025	100777	61889.4	8198.13	3.40781e+07	7.12282e+07	8.02061e+07	1.96645e+07	2.24728e+07	6.50432e+07	6.21674e+07	8.44501e+06	8.5684e+06	123717	3.71882e+07	1.76	0.304638
COMP_HUMAN	Cartilage oligomeric matrix protein OS=Homo sapiens GN=COMP PE=1 SV=2	9	3.84837e+06	3.93439e+06	3.50091e+06	3.04052e+06	3.13276e+06	3.29425e+06	8.15319e+06	9.21846e+06	4.8049e+06	4.41463e+06	3.4276e+06	1.4979e+07	5.79731e+06	6.74183e+06	6.96493e+06	7.58752e+06	7.44754e+06	7.32623e+06	1.15229e+07	1.21958e+07	4.73424e+06	8.39907e+06	0.79	0.388607
COMT_HUMAN	Catechol O-methyltransferase OS=Homo sapiens GN=COMT PE=1 SV=2	1	0	0	0	17979.3	18448.4	23580.8	3227.04	0	4801.92	5438.84	3115.15	2.6727e+06	3.34712e+06	3.99933e+06	4.51348e+06	4.85679e+06	5.57061e+06	5.83444e+06	1.89248e+06	1.89154e+06	7347.63	3.45816e+06	0.58	0.357543
COPB2_HUMAN	Coatomer subunit beta' OS=Homo sapiens GN=COPB2 PE=1 SV=2	1	26046.9	5026.74	38498.8	36953.8	44112.3	28858.8	61188.5	62683.4	25235	17849.1	95826	673040	1.32055e+06	1.48458e+06	747899	790289	2.96452e+06	3.17663e+06	1.1209e+06	1.1304e+06	34645.3	1.35046e+06	1.38	0.264011
COSA1_HUMAN	Collagen alpha-1(XXVIII) chain OS=Homo sapiens GN=COL28A1 PE=2 SV=2	1	622583	850682	665330	511906	305142	343399	461530	541458	248052	386168	932382	2.51505e+07	9.25775e+06	9.17015e+06	2.34781e+07	2.53389e+07	1.01433e+07	1.23991e+07	1.01961e+07	1.20895e+07	493625	1.38156e+07	0.96	0.894858
COTL1_HUMAN	Coactosin-like protein OS=Homo sapiens GN=COTL1 PE=1 SV=3	7	2.51378e+06	2.58231e+06	3.5828e+06	4.51948e+06	1.82806e+06	2.00764e+06	3.58513e+06	4.0041e+06	1.40694e+06	1.37798e+06	4.07659e+06	1.42177e+07	8.24866e+06	8.51041e+06	7.05615e+06	7.33515e+06	5.09676e+06	7.00702e+06	9.15267e+06	8.95275e+06	2.74082e+06	7.96539e+06	0.81	0.271085
CP089_HUMAN	UPF0764 protein C16orf89 OS=Homo sapiens GN=C16orf89 PE=1 SV=2	6	294201	323409	1.83413e+06	2.09905e+06	807404	850505	2.7957e+06	2.96945e+06	1.29253e+06	1.2187e+06	1.20894e+06	1.81309e+06	3.20594e+06	3.79175e+06	1.79645e+06	1.72488e+06	2.422e+06	2.58711e+06	1.43997e+06	1.28233e+06	1.44851e+06	2.12725e+06	0.77	0.392731
CP8B1_HUMAN	7-alpha-hydroxycholest-4-en-3-one 12-alpha-hydroxylase OS=Homo sapiens GN=CYP8B1 PE=1 SV=2	1	0	0	40588.3	32498.9	0	1262.27	5975.12	7082.06	22046.2	23427.5	128461	1.1786e+07	7.48199e+06	7.37251e+06	2.2223e+07	2.40203e+07	1.56703e+07	1.51334e+07	4.84883e+06	5.87793e+06	13288	1.14543e+07	3.38	0.141318
CPMD8_HUMAN	C3 and PZP-like alpha-2-macroglobulin domain-containing protein 8 OS=Homo sapiens GN=CPAMD8 PE=1 SV=2	3	187860	66569.7	224912	183402	386065	353440	188350	167956	358679	368568	92154.5	2.25508e+06	2.38602e+06	2.04242e+06	1.46505e+06	1.48129e+06	1.4162e+06	1.43711e+06	3.25006e+06	2.98283e+06	248580	1.88082e+06	1.25	0.518518
CPN2_HUMAN	Carboxypeptidase N subunit 2 OS=Homo sapiens GN=CPN2 PE=1 SV=3	15	2.81807e+06	3.05582e+06	2.37035e+07	2.54363e+07	1.55481e+07	1.61648e+07	2.39998e+07	2.36561e+07	8.31757e+06	8.66562e+06	3.84082e+07	3.09814e+06	1.82845e+06	1.74001e+06	3.94293e+06	4.8655e+06	2.35034e+06	2.77396e+06	1.799e+06	2.08864e+06	1.51366e+07	6.28952e+06	1.2	0.610246
CPNE1_HUMAN	Copine-1 OS=Homo sapiens GN=CPNE1 PE=1 SV=1	1	0	330.058	0	23.3944	386.323	1083.25	6143.51	5172.89	2756.11	720.239	437.276	4.60989e+06	1.32982e+06	1.83485e+06	1.80355e+06	1.98031e+06	645200	854545	2.82548e+06	3.12396e+06	1661.58	1.9008e+06	0.93	0.894961
CPNE3_HUMAN;CPNE2_HUMAN	Copine-3 OS=Homo sapiens GN=CPNE3 PE=1 SV=1	3	0	0	49921.9	35038.8	14928	13924.2	25245.2	38140.4	10129.4	12853.5	86998.3	2.39575e+06	1.09633e+06	970591	2.16817e+06	2.40615e+06	687200	909524	1.37019e+06	1.6375e+06	20018.1	1.37284e+06	1.18	0.795762
CPNS1_HUMAN;CPNS2_HUMAN	Calpain small subunit 1 OS=Homo sapiens GN=CAPNS1 PE=1 SV=1	3	18817.3	8227.95	808695	849850	198627	171444	120116	113939	109391	156670	916813	3.05793e+06	519620	621580	852209	854581	515961	533706	2.84858e+06	2.58741e+06	255578	1.33084e+06	1.23	0.732547
CPVL_HUMAN	Probable serine carboxypeptidase CPVL OS=Homo sapiens GN=CPVL PE=1 SV=2	12	893736	791450	1.95119e+07	1.86732e+07	6.64707e+06	6.59722e+06	5.54355e+06	6.15779e+06	7.39283e+06	7.04973e+06	1.57798e+07	8.73156e+06	4.58267e+06	5.34058e+06	3.45394e+06	4.31357e+06	1.62865e+06	1.85196e+06	2.75846e+06	2.95695e+06	7.92585e+06	5.13981e+06	1.5	0.17513
CPXM2_HUMAN	Inactive carboxypeptidase-like protein X2 OS=Homo sapiens GN=CPXM2 PE=2 SV=3	1	0	0	51931.6	62179.2	10130.4	5340.89	54550.1	30952.2	31585.6	41374.8	30937.9	3.54961e+06	215176	266277	211812	300405	225894	188372	576061	119245	28804.5	568379	1.6	0.452931
CR1_HUMAN	Complement receptor type 1 OS=Homo sapiens GN=CR1 PE=1 SV=3	6	137910	55480.3	1.11773e+06	1.05325e+06	265714	263811	515109	423081	344891	353360	692257	4.56743e+07	3.76893e+08	4.93182e+08	2.92366e+07	3.52887e+07	2.1251e+07	2.82994e+07	2.36882e+07	2.61709e+07	453033	1.08038e+08	1.41	0.413893
CR3L2_HUMAN	Cyclic AMP-responsive element-binding protein 3-like protein 2 OS=Homo sapiens GN=CREB3L2 PE=1 SV=3	1	160107	78975.1	26726.3	0	57375.9	57954.6	42404.8	12719.9	44909.7	25263.8	19594.2	5.57812e+07	8.23929e+06	6.46407e+06	5.75201e+06	7.62525e+06	1.77151e+06	1.92299e+06	8.32409e+06	1.19143e+07	50643.8	1.07814e+07	0.35	0.0421769
CR3L3_HUMAN	Cyclic AMP-responsive element-binding protein 3-like protein 3 OS=Homo sapiens GN=CREB3L3 PE=1 SV=2	1	4.49337e+06	5.53888e+06	3.70794e+06	3.78509e+06	471521	454421	2.74337e+06	2.78749e+06	2.01843e+06	2.00396e+06	1.86934e+06	8.52444e+06	2.27674e+06	2.4158e+06	2.59079e+06	2.68994e+06	1.20361e+06	1.36405e+06	3.58659e+06	3.69782e+06	2.80045e+06	3.02191e+06	0.41	0.00970944
CRAC1_HUMAN	Cartilage acidic protein 1 OS=Homo sapiens GN=CRTAC1 PE=1 SV=2	5	113830	79067.2	328033	330035	164703	189283	89963.1	95989.2	63565.1	79994.6	488322	2.01724e+07	4.94497e+06	6.01268e+06	9.59897e+06	1.12478e+07	3.40535e+07	3.99454e+07	1.73432e+07	2.38762e+07	153446	1.67684e+07	5.28	0.00274222
CREL1_HUMAN	Cysteine-rich with EGF-like domain protein 1 OS=Homo sapiens GN=CRELD1 PE=1 SV=3	3	16023.6	39929	17109.9	21350.1	7918.61	8085.24	16798.2	14950	44589.7	49866.6	8575.36	1.14485e+06	410356	432854	1.20884e+06	1.04869e+06	807000	799632	435024	708394	23662.1	700422	4.49	0.204522
CRIM1_HUMAN	Cysteine-rich motor neuron 1 protein OS=Homo sapiens GN=CRIM1 PE=1 SV=1	3	109098	138979	233370	264941	47494.8	20871.7	107976	89369	122619	201303	115576	469235	1.46742e+07	1.41852e+07	428176	460076	430319	484604	528017	629698	133602	3.24051e+06	0.74	0.398258
CRIS1_HUMAN	Cysteine-rich secretory protein 1 OS=Homo sapiens GN=CRISP1 PE=1 SV=1	10	1.5202e+06	1.18532e+06	430294	559443	1.26856e+06	1.45901e+06	607992	237024	575823	574704	366551	1.03003e+07	6.7261e+06	6.45005e+06	6.74829e+06	7.02134e+06	5.7827e+06	5.62782e+06	6.41688e+06	6.98844e+06	841837	6.24285e+06	35.76	0.172641
CRIS3_HUMAN	Cysteine-rich secretory protein 3 OS=Homo sapiens GN=CRISP3 PE=1 SV=1	4	115095	209121	4.81209e+06	4.8344e+06	76135.9	118660	721660	595555	1.51844e+06	1.62966e+06	6.47544e+06	7.46841e+06	3.02622e+06	3.65951e+06	7.71685e+06	7.66905e+06	3.05793e+06	3.51081e+06	5.40125e+06	5.64768e+06	1.46308e+06	5.36332e+06	2.26	0.0242881
CRK_HUMAN	Adapter molecule crk OS=Homo sapiens GN=CRK PE=1 SV=2	1	319221	340883	86470.6	104546	127397	123796	62314.8	55533.5	95517.9	99138.2	101230	8.31334e+06	1.19755e+07	1.11222e+07	8.78238e+06	1.09712e+07	9.27819e+06	9.59191e+06	5.13793e+06	5.25279e+06	141482	8.05267e+06	0.59	0.0975841
CRNN_HUMAN	Cornulin OS=Homo sapiens GN=CRNN PE=1 SV=1	21	6.59679e+06	9.24866e+06	1.99948e+08	1.97798e+08	2.83226e+07	4.55702e+07	2.00949e+07	3.21003e+07	9.06837e+07	3.07088e+07	2.58033e+08	398829	418208	492302	2.57648e+06	2.68314e+06	702343	727952	1.12626e+06	982577	6.61072e+07	2.68141e+07	1.19	0.781769
CRP_HUMAN	C-reactive protein OS=Homo sapiens GN=CRP PE=1 SV=1	1	7788.6	5129.38	2398.67	13730.4	139208	129877	32225.9	28821.9	6191.99	1764.82	15436.7	3.02908e+06	1.82704e+06	1.60291e+06	3.51597e+06	3.10839e+06	1.693e+06	2.04757e+06	1.11214e+06	1.15663e+06	36713.6	1.91082e+06	2.88	0.178909
CRUM2_HUMAN	Protein crumbs homolog 2 OS=Homo sapiens GN=CRB2 PE=1 SV=2	6	596593	703646	1.35966e+06	1.46744e+06	465976	563878	362206	337968	615284	551421	1.23513e+06	2.4157e+06	2.43682e+06	2.71214e+06	2.34707e+06	2.58316e+06	1.91227e+06	1.8097e+06	2.03448e+06	2.36358e+06	702407	2.185e+06	0.91	0.736675
CRYAB_HUMAN	Alpha-crystallin B chain OS=Homo sapiens GN=CRYAB PE=1 SV=2	2	276628	343607	1.05735e+06	1.06057e+06	643549	619426	772712	937013	356541	360888	662227	1.18063e+09	7.39351e+08	8.53849e+08	1.38029e+09	1.71528e+09	7.985e+08	8.89731e+08	5.84532e+08	7.64877e+08	642828	8.90771e+08	0.66	0.137389
CRYL1_HUMAN	Lambda-crystallin homolog OS=Homo sapiens GN=CRYL1 PE=1 SV=3	2	70910.2	97008.6	789598	825610	473312	574709	589132	652941	199949	197710	574867	3.41423e+07	3.20914e+07	3.12721e+07	2.93985e+07	3.12111e+07	2.87283e+07	2.79765e+07	2.79912e+07	2.60096e+07	447088	2.69396e+07	0.8	0.517337
CRYM_HUMAN	Ketimine reductase mu-crystallin OS=Homo sapiens GN=CRYM PE=1 SV=1	2	104492	258328	613006	714778	336388	517527	1.16688e+06	1.10137e+06	803451	865813	455857	9.55632e+06	5.06115e+06	5.57502e+06	9.14126e+06	9.79964e+06	5.90137e+06	5.51679e+06	6.27483e+06	5.93697e+06	648204	6.32192e+06	0.75	0.354338
CS057_HUMAN	Uncharacterized protein C19orf57 OS=Homo sapiens GN=C19orf57 PE=1 SV=2	1	2239.58	1925.66	9904.92	11606.8	2775.89	0	30268.9	17159.5	23433.6	27610.1	6899.76	1.0142e+07	5.56954e+06	5.61516e+06	1.12317e+07	1.11401e+07	1.09806e+07	1.34257e+07	1.04683e+07	1.19916e+07	12692.5	9.05715e+06	0.59	0.382391
CSF1_HUMAN	Macrophage colony-stimulating factor 1 OS=Homo sapiens GN=CSF1 PE=1 SV=2	11	3.51316e+07	3.68992e+07	1.19343e+07	1.22107e+07	2.22957e+07	2.61641e+07	1.72475e+07	1.71749e+07	1.81228e+07	1.98914e+07	1.29166e+07	63866	4.95069e+07	4.68476e+07	48019.3	120378	32770.2	57015.4	83932.2	114333	2.17072e+07	1.09791e+07	0.63	0.0317348
CSF1R_HUMAN	Macrophage colony-stimulating factor 1 receptor OS=Homo sapiens GN=CSF1R PE=1 SV=2	1	763725	851262	152420	186157	155330	145289	394980	421573	185419	219799	262388	2.09305e+06	1.44472e+06	1.36832e+06	1.46533e+06	1.52552e+06	4.12538e+06	4.51653e+06	1.06925e+06	1.0358e+06	347595	1.89063e+06	0.7	0.255589
CSPG2_HUMAN	Versican core protein OS=Homo sapiens GN=VCAN PE=1 SV=3	1	525229	576183	357673	303602	819511	781072	524215	604882	896115	794131	376166	1.64488e+06	4.5708e+06	4.45964e+06	1.01714e+06	1.10234e+06	3.26528e+06	2.62862e+06	658608	579978	618261	2.03034e+06	1.06	0.732658
CSPG4_HUMAN	Chondroitin sulfate proteoglycan 4 OS=Homo sapiens GN=CSPG4 PE=1 SV=2	9	689125	867050	1.13468e+07	1.07013e+07	5.91189e+06	6.285e+06	9.79037e+06	1.15404e+07	9.41394e+06	9.71127e+06	1.02475e+07	1.9183e+06	4.09915e+06	4.15545e+06	2.99848e+06	3.2247e+06	582283	819310	3.23694e+06	3.46942e+06	7.62572e+06	3.47515e+06	1.06	0.865493
CSTN1_HUMAN	Calsyntenin-1 OS=Homo sapiens GN=CLSTN1 PE=1 SV=1	1	5141.22	7021.59	20399.5	20212.8	19232.6	46350.8	40935.4	38425.2	53588.5	40789.7	20796.3	2.15027e+06	5.90881e+07	5.12623e+07	686569	732162	421398	404704	1.00958e+06	1.05203e+06	29209.7	1.16828e+07	0.91	0.777945
CTGF_HUMAN	Connective tissue growth factor OS=Homo sapiens GN=CTGF PE=1 SV=2	3	8.50719e+06	8.53172e+06	730491	556419	1.68531e+06	1.65321e+06	2.16377e+06	2.09387e+06	2.40984e+06	2.74345e+06	1.61941e+06	8.4953e+06	142503	79015.4	739682	874868	77611.6	81151.8	205015	309997	3.10753e+06	1.26246e+06	0.55	0.190151
CTL2_HUMAN	Choline transporter-like protein 2 OS=Homo sapiens GN=SLC44A2 PE=1 SV=3	6	69196.3	87150	1.86317e+06	2.08156e+06	750473	810158	1.19432e+06	1.22204e+06	590113	634315	2.21891e+06	793650	125245	300649	270121	288825	203229	333249	408585	387339	930249	532980	1.69	0.164885
CTL4_HUMAN	Choline transporter-like protein 4 OS=Homo sapiens GN=SLC44A4 PE=2 SV=2	2	126456	136238	787811	870570	522804	766659	1.16684e+06	1.29235e+06	677894	657995	580515	1.60456e+06	120427	255311	383603	459440	154435	201255	215323	288546	700562	426341	1.27	0.209869
CUBN_HUMAN	Cubilin OS=Homo sapiens GN=CUBN PE=1 SV=5	79	7.38641e+07	8.15106e+07	1.54864e+08	1.61311e+08	2.10502e+08	2.2344e+08	1.50427e+08	1.57848e+08	1.19796e+08	1.24834e+08	1.01876e+08	3.38679e+06	4.42217e+06	4.26748e+06	5.24638e+06	5.57566e+06	4.48758e+06	4.59478e+06	2.2038e+06	2.56097e+06	1.4584e+08	1.38621e+07	1.07	0.623026
CUL1_HUMAN	Cullin-1 OS=Homo sapiens GN=CUL1 PE=1 SV=2	1	52724.5	86315.7	20723.5	25741.2	6025.67	7962.16	184077	185962	19271.4	21260.5	9880.3	4.65e+06	3.27449e+06	3.19923e+06	2.54726e+06	2.5067e+06	2.73224e+06	3.4916e+06	3.84375e+06	4.57813e+06	61006.3	3.08333e+06	6.07	0.249569
CUTA_HUMAN	Protein CutA OS=Homo sapiens GN=CUTA PE=1 SV=2	4	3.57863e+06	4.49349e+06	6.13517e+06	6.47418e+06	1.01472e+07	1.02657e+07	1.04513e+07	1.07095e+07	7.13486e+06	7.52229e+06	1.03117e+07	2.05032e+06	353967	459216	206391	231256	75202.3	50260	173141	213641	7.69123e+06	1.41251e+06	1.33	0.103958
CXAR_HUMAN	Coxsackievirus and adenovirus receptor OS=Homo sapiens GN=CXADR PE=1 SV=1	1	52007.8	56514.3	5846.01	6239.79	2958.15	3693.09	501.369	3905.26	9438.9	8348.54	2247.86	514571	3.67439e+06	3.57368e+06	1.71336e+06	1.80201e+06	3.85366e+06	3.31672e+06	2.14159e+06	2.01242e+06	14945.3	2.26046e+06	0.47	0.329547
CXL16_HUMAN	C-X-C motif chemokine 16 OS=Homo sapiens GN=CXCL16 PE=2 SV=4	1	50482.4	50341.9	75514	74227.1	56801.6	39208.4	49457.5	87874.1	61490.1	29815.4	70461.8	2.12433e+06	971310	1.24684e+06	2.20771e+06	2.1419e+06	1.11791e+06	1.31239e+06	773134	833848	57521.3	1.27998e+06	0.6	0.0392245
CYC_HUMAN	Cytochrome c OS=Homo sapiens GN=CYCS PE=1 SV=2	6	182507	162641	1.31894e+06	1.03632e+06	752929	703268	220091	257523	484181	554359	3.84364e+06	919118	715638	423917	1.66482e+06	684147	2.02809e+06	1.72438e+06	811635	278489	567276	1.30939e+06	1.64	0.545937
CYTA_HUMAN	Cystatin-A OS=Homo sapiens GN=CSTA PE=1 SV=1	3	89856.3	128375	6.84397e+06	5.99407e+06	6191.21	26619.8	15682.8	21379.6	20597.6	57148.4	1.73753e+06	1.92999e+07	8.42881e+06	8.85963e+06	1.65709e+07	1.7272e+07	1.26864e+07	1.54862e+07	1.59781e+07	1.84193e+07	1.32039e+06	1.34739e+07	0.27	0.329213
CYTB_HUMAN	Cystatin-B OS=Homo sapiens GN=CSTB PE=1 SV=2	3	484715	626876	2.35364e+07	4.05081e+07	1.77476e+06	1.60166e+06	1.73995e+06	2.10906e+06	1.5691e+06	1.53642e+06	2.39054e+07	3.62383e+07	8.07751e+06	3.0295e+06	8.11548e+06	7.60796e+06	4.80006e+06	4.90548e+06	5.68168e+06	6.22823e+06	7.5487e+06	1.0859e+07	0.9	0.89727
CYTC_HUMAN	Cystatin-C OS=Homo sapiens GN=CST3 PE=1 SV=1	9	7.96016e+07	8.72599e+07	8.48903e+07	8.54165e+07	5.57288e+07	5.83611e+07	5.23801e+07	6.0272e+07	1.18208e+08	1.08366e+08	4.58751e+07	1.63832e+06	926527	1.00584e+06	738355	519752	571817	485799	284894	272639	7.90485e+07	5.23191e+06	0.95	0.791136
CYTM_HUMAN	Cystatin-M OS=Homo sapiens GN=CST6 PE=1 SV=1	11	7.41862e+08	8.51986e+08	1.24902e+08	1.44531e+08	1.75264e+08	1.8931e+08	3.48414e+07	3.55553e+07	1.10524e+08	1.09344e+08	2.77575e+08	769673	279848	335668	1.55794e+06	1.35835e+06	612587	652315	912585	989167	2.51812e+08	2.85044e+07	1.24	0.670075
CYTN_HUMAN	Cystatin-SN OS=Homo sapiens GN=CST1 PE=1 SV=3	4	243444	294980	8362.78	116.611	7442.07	29954.1	16814.1	43978.4	18036.3	14551.4	10474.2	2.42542e+07	1.03348e+07	1.02299e+07	2.35698e+07	2.78747e+07	1.60069e+07	1.61853e+07	9.10354e+06	1.1092e+07	67768	1.48662e+07	0.63	0.514754
CYTS_HUMAN	Cystatin-S OS=Homo sapiens GN=CST4 PE=1 SV=3	5	1.55708e+07	2.07078e+07	626298	756864	175889	200952	2.46274e+06	2.52773e+06	3.55989e+06	3.55184e+06	2.13517e+06	908652	1.99972e+06	1.75171e+06	2.277e+06	2.57444e+06	1.49022e+06	1.64195e+06	1.80287e+06	1.90889e+06	5.01408e+06	1.84906e+06	0.49	0.303228
CYTT_HUMAN	Cystatin-SA OS=Homo sapiens GN=CST2 PE=1 SV=1	3	745761	787187	69537.7	124731	22234.9	49906.2	377423	637205	176342	317670	99549.6	7.19788e+06	1.43475e+06	2.37749e+06	4.45272e+06	5.42583e+06	2.01846e+06	2.56374e+06	2.08419e+06	2.44235e+06	330800	3.0097e+06	0.36	0.075998
DAF_HUMAN	Complement decay-accelerating factor OS=Homo sapiens GN=CD55 PE=1 SV=4	12	2.56495e+08	2.88535e+08	4.14679e+07	4.3767e+07	7.9196e+07	8.18761e+07	6.81569e+07	6.89306e+07	7.56885e+07	7.52772e+07	3.93078e+07	1.75379e+07	2.38299e+06	2.83046e+06	1.47966e+07	1.62454e+07	2.73098e+06	2.98355e+06	3.05214e+06	3.85392e+06	1.07939e+08	1.05722e+07	0.57	0.172429
DAG1_HUMAN	Dystroglycan OS=Homo sapiens GN=DAG1 PE=1 SV=2	8	3.37027e+06	3.80954e+06	9.22569e+06	9.38367e+06	1.08978e+07	1.11342e+07	1.01204e+07	1.041e+07	1.25126e+07	1.27474e+07	1.20381e+07	3.673e+06	1.89656e+06	1.45561e+06	1.97572e+06	1.99471e+06	2.11805e+06	2.20936e+06	1.26397e+06	1.43413e+06	9.36116e+06	3.00592e+06	1.15	0.38645
DB129_HUMAN	Beta-defensin 129 OS=Homo sapiens GN=DEFB129 PE=2 SV=1	3	57375.7	41000.7	63488.2	64839	77886.1	78222.1	106760	114582	81761.3	118398	72633.6	1.39806e+06	2.32474e+07	2.53314e+07	604870	765832	579739	739831	814450	848412	80431.3	5.44027e+06	16.04	0.15553
DCD_HUMAN	Dermcidin OS=Homo sapiens GN=DCD PE=1 SV=2	2	1.13813e+06	1.00016e+06	375379	381619	210441	192448	92036.5	175084	511081	500632	2.9024e+06	1.958e+06	1.13593e+06	1.13468e+06	1.74428e+06	1.82003e+06	577846	679535	1.14633e+06	1.43268e+06	457701	1.45317e+06	2.14	0.0441966
DCXR_HUMAN	L-xylulose reductase OS=Homo sapiens GN=DCXR PE=1 SV=2	2	16228	4070.7	169753	294832	206531	179047	260395	305341	285855	235374	1.02253e+06	3.24727e+06	3.66095e+06	3.67677e+06	2.50563e+06	2.77757e+06	1.76638e+06	2.2637e+06	1.96914e+07	2.0802e+07	195743	6.14142e+06	1.71	0.393854
DDAH1_HUMAN	N(G),N(G)-dimethylarginine dimethylaminohydrolase 1 OS=Homo sapiens GN=DDAH1 PE=1 SV=3	7	1.07787e+06	873342	1.42718e+06	977192	6.43037e+06	5.82752e+06	2.15751e+06	1.97643e+06	3.12069e+06	2.99947e+06	2.29302e+06	6.93449e+06	4.97135e+06	5.11839e+06	1.25886e+07	1.32145e+07	5.28387e+06	6.59314e+06	5.46571e+06	6.84081e+06	2.68676e+06	6.93039e+06	1.19	0.639737
DDAH2_HUMAN	N(G),N(G)-dimethylarginine dimethylaminohydrolase 2 OS=Homo sapiens GN=DDAH2 PE=1 SV=1	8	1.58672e+07	1.80801e+07	8.18289e+06	9.60358e+06	8.85497e+06	9.47465e+06	1.26176e+07	1.42477e+07	2.44914e+07	2.60694e+07	1.13398e+07	3.81704e+06	1.79432e+06	2.06411e+06	5.9735e+06	4.94444e+06	3.77188e+06	4.05536e+06	4.41427e+06	4.33437e+06	1.4749e+07	4.65091e+06	0.94	0.626157
DDC_HUMAN	Aromatic-L-amino-acid decarboxylase OS=Homo sapiens GN=DDC PE=1 SV=2	5	242632	306910	828203	870681	467641	443525	556068	546768	310718	199269	877952	1.93319e+06	1.9105e+06	2.37103e+06	2.38932e+06	2.34868e+06	705563	699055	3.06852e+06	2.8594e+06	477242	1.91632e+06	0.85	0.616049
DDR1_HUMAN	Epithelial discoidin domain-containing receptor 1 OS=Homo sapiens GN=DDR1 PE=1 SV=1	9	2.03227e+06	2.19999e+06	5.27312e+06	5.47478e+06	4.56769e+06	4.22056e+06	4.57923e+06	4.7604e+06	5.28778e+06	5.7802e+06	7.12266e+06	928010	342353	405819	894545	1.04007e+06	426466	280230	1.01979e+06	905086	4.4176e+06	1.3365e+06	1.23	0.304557
DDR2_HUMAN	Discoidin domain-containing receptor 2 OS=Homo sapiens GN=DDR2 PE=1 SV=2	3	125708	201982	1.11982e+06	1.06544e+06	992511	1.20025e+06	885432	923209	1.09676e+06	1.19962e+06	1.55474e+06	7.81267e+06	5.07343e+06	4.86146e+06	2.03092e+06	2.27987e+06	4.60957e+06	4.89443e+06	9.87272e+06	9.88699e+06	881073	5.28768e+06	1.31	0.219668
DDX46_HUMAN	Probable ATP-dependent RNA helicase DDX46 OS=Homo sapiens GN=DDX46 PE=1 SV=2	1	192800	222737	978686	927372	518469	646459	759738	746100	597514	494706	562391	3.53092e+06	2.2015e+06	2.10651e+06	2.37479e+06	2.65361e+06	1.93048e+06	2.17874e+06	2.31732e+06	2.20508e+06	608458	2.20613e+06	1.85	0.110277
DDX55_HUMAN	ATP-dependent RNA helicase DDX55 OS=Homo sapiens GN=DDX55 PE=1 SV=3	1	6651.5	8545.29	728361	567619	3043.94	0	41769.7	50062.1	3323.25	2510.29	1.24151e+06	3.01366e+06	2.95264e+06	3.12555e+06	3.76119e+06	4.40337e+06	3.06268e+06	3.58014e+06	2.21814e+06	2.43231e+06	141189	2.97912e+06	2.72	0.281775
DECR_HUMAN	2,4-dienoyl-CoA reductase, mitochondrial OS=Homo sapiens GN=DECR1 PE=1 SV=1	6	43024.7	58125.5	334801	305024	287177	298410	99389.6	101576	240041	203705	3.0826e+06	2.92848e+06	1.71475e+06	1.48336e+06	3.18707e+06	3.57285e+06	2.45237e+06	2.45471e+06	1.96951e+06	2.19117e+06	197127	2.50369e+06	3.81	0.247234
DEF1_HUMAN	Neutrophil defensin 1 OS=Homo sapiens GN=DEFA1 PE=1 SV=1	2	419443	479138	1.56797e+07	1.46729e+07	1.02128e+06	943316	8.59871e+06	7.85843e+06	1.09899e+06	1.09606e+06	5.84952e+06	507862	1.832e+06	1.55233e+06	2.19131e+06	2.39327e+06	2.6654e+06	2.88147e+06	1.85984e+06	2.05711e+06	5.18679e+06	2.37901e+06	2.89	0.321253
DEFB1_HUMAN	Beta-defensin 1 OS=Homo sapiens GN=DEFB1 PE=1 SV=1	2	3.69599e+06	3.74181e+06	1.63855e+06	1.7573e+06	5.3091e+06	5.72466e+06	1.13324e+07	1.2345e+07	1.56495e+06	1.7418e+06	2.38147e+06	1.86874e+06	676449	580651	1.50589e+06	1.34113e+06	1.16381e+06	1.00744e+06	712911	768109	4.88515e+06	1.20066e+06	3.1	0.265387
DERM_HUMAN	Dermatopontin OS=Homo sapiens GN=DPT PE=1 SV=2	8	7.6007e+06	8.43048e+06	4.24285e+06	4.41167e+06	7.69507e+06	8.07679e+06	3.99296e+06	4.07097e+06	4.50279e+06	5.00322e+06	4.26761e+06	1.36327e+06	258304	314272	153863	127277	95744.6	142445	108695	118436	5.80275e+06	694992	0.72	0.0890996
DESP_HUMAN	Desmoplakin OS=Homo sapiens GN=DSP PE=1 SV=3	4	6039.11	73539.4	221735	149454	14635.2	11244.1	17703.9	26928.5	41872.2	60876.3	682950	7.09639e+06	3.4776e+06	3.56845e+06	3.88372e+06	4.11326e+06	9.32583e+06	1.05789e+07	5.42307e+06	5.96689e+06	62402.8	5.41171e+06	4.08	0.0559855
DEST_HUMAN	Destrin OS=Homo sapiens GN=DSTN PE=1 SV=3	1	0	27.7899	77863	62027.6	174.65	0	167.39	0	12.6015	12436.9	38447.5	7.61304e+06	4.94921e+06	5.30883e+06	2.95437e+06	2.66891e+06	2.30308e+06	2.71809e+06	3.00452e+06	3.00162e+06	15271	3.45601e+06	0.82	0.8085
DHE3_HUMAN	Glutamate dehydrogenase 1, mitochondrial OS=Homo sapiens GN=GLUD1 PE=1 SV=2	1	5728.12	7706.77	20124.6	24002.8	9880	17411.5	7403.17	3380.44	35400	23794.4	52419.3	4.19926e+06	2.94475e+06	3.11604e+06	3.3247e+06	3.50979e+06	2.02848e+06	2.21909e+06	3.52792e+06	4.0576e+06	15483.2	2.89801e+06	1	0.997803
DHPR_HUMAN	Dihydropteridine reductase OS=Homo sapiens GN=QDPR PE=1 SV=2	2	880.455	576.006	224057	148538	206590	182424	271375	257995	204083	215422	312927	2.24467e+06	895185	804402	2.71375e+06	2.62414e+06	1.51993e+06	1.51105e+06	1.37121e+06	1.29974e+06	171194	1.5297e+06	1.22	0.549932
DHRS2_HUMAN	Dehydrogenase/reductase SDR family member 2, mitochondrial OS=Homo sapiens GN=DHRS2 PE=1 SV=4	2	12755	12358.7	462121	545608	75044.2	58138.8	802211	832035	212701	200165	184568	1.42722e+06	59034.9	70227.2	158432	188669	76833.9	72603.1	54490.7	58095	321314	235018	0.5	0.224413
DHSO_HUMAN	Sorbitol dehydrogenase OS=Homo sapiens GN=SORD PE=1 SV=4	4	22388.5	34479.6	1.00998e+06	1.25552e+06	826297	929973	1.19274e+06	1.30828e+06	2.06099e+06	1.95957e+06	723257	6.50614e+06	140273	125229	152366	199013	65400.1	50202.3	369209	43528	1.06002e+06	837462	1	0.979798
DIAC_HUMAN	Di-N-acetylchitobiase OS=Homo sapiens GN=CTBS PE=1 SV=1	11	8.73487e+07	9.05736e+07	1.04194e+07	1.09518e+07	4.20156e+07	4.35082e+07	2.57616e+07	2.99884e+07	2.39866e+07	2.61042e+07	1.44708e+07	1.89896e+07	1.68925e+07	1.48887e+07	1.55341e+07	1.59567e+07	7.77162e+06	7.85973e+06	2.62132e+07	2.47639e+07	3.90658e+07	1.63341e+07	0.61	0.184465
DKK3_HUMAN	Dickkopf-related protein 3 OS=Homo sapiens GN=DKK3 PE=1 SV=2	4	1.46007e+06	1.6259e+06	372641	243078	301487	259243	331052	420074	683525	599549	517156	3.99841e+06	3.79385e+06	3.36268e+06	4.0239e+06	4.12454e+06	2.21522e+06	2.11495e+06	3.69423e+06	2.95247e+06	629661	3.07974e+06	1.2	0.617546
DLDH_HUMAN	Dihydrolipoyl dehydrogenase, mitochondrial OS=Homo sapiens GN=DLD PE=1 SV=2	6	218902	124237	233735	247248	200595	200144	112336	88532.7	419720	429315	4.78792e+06	1.03725e+06	1.24363e+06	1.17505e+06	3.81426e+06	4.05039e+06	1.66413e+06	1.79277e+06	1.95792e+06	1.84619e+06	227477	2.33695e+06	5.47	0.211749
DLK1_HUMAN	Protein delta homolog 1 OS=Homo sapiens GN=DLK1 PE=1 SV=3	4	2.00434e+07	2.25031e+07	1.19428e+07	1.10793e+07	6.77206e+06	6.55223e+06	8.70179e+06	7.88334e+06	6.72976e+06	5.60009e+06	1.24739e+07	2.7606e+06	3.31975e+06	2.95351e+06	2.39906e+06	2.61834e+06	3.14202e+06	3.78401e+06	1.95156e+06	2.2251e+06	1.07808e+07	3.76279e+06	0.7	0.0717041
DLK2_HUMAN	Protein delta homolog 2 OS=Homo sapiens GN=DLK2 PE=2 SV=1	1	2.07036e+06	2.08348e+06	952344	988476	402654	414098	499188	421971	755264	742177	960111	1.44984e+07	7.36103e+06	7.4427e+06	1.62151e+07	1.38121e+07	9.09813e+06	1.08115e+07	1.71561e+07	1.69467e+07	933002	1.14302e+07	0.66	0.165747
DMB_HUMAN	HLA class II histocompatibility antigen, DM beta chain OS=Homo sapiens GN=HLA-DMB PE=1 SV=1	1	16056.3	11904.5	162350	154847	262071	302500	155743	177375	154503	163336	179786	4.23735e+06	825003	897099	942904	851759	621775	764025	5.26417e+06	6.17738e+06	156069	2.07612e+06	0.87	0.62486
DNAS1_HUMAN	Deoxyribonuclease-1 OS=Homo sapiens GN=DNASE1 PE=1 SV=1	6	8.14792e+07	1.10049e+08	1.32228e+08	1.45057e+08	1.00559e+08	9.82372e+07	1.01342e+08	9.87635e+07	1.05538e+08	1.08856e+08	1.61394e+08	1.65003e+08	4.95027e+07	5.60464e+07	1.15484e+08	1.61802e+08	5.24264e+07	5.28317e+07	8.4885e+07	9.03439e+07	1.08211e+08	9.89719e+07	1.05	0.766271
DNER_HUMAN	Delta and Notch-like epidermal growth factor-related receptor OS=Homo sapiens GN=DNER PE=1 SV=1	3	2.04584e+06	2.33513e+06	1.71386e+06	1.71676e+06	608677	690755	836132	821088	1.21595e+06	1.40389e+06	2.20332e+06	6.19197e+06	3.73634e+06	4.0467e+06	1.26955e+07	1.39892e+07	3.09218e+06	3.52923e+06	5.01275e+06	6.07002e+06	1.33881e+06	6.05672e+06	0.89	0.565762
DNJC3_HUMAN	DnaJ homolog subfamily C member 3 OS=Homo sapiens GN=DNAJC3 PE=1 SV=1	1	32947.4	35749.6	72586.7	74552.9	24552.3	22422.7	28016.5	27407.9	7039.25	12116.6	33486.7	264316	571305	574008	316721	277139	333772	439964	146812	144335	33739.2	310186	1.4	0.310581
DNPH1_HUMAN	2'-deoxynucleoside 5'-phosphate N-hydrolase 1 OS=Homo sapiens GN=DNPH1 PE=1 SV=1	2	18411.5	0	77904	33035	104901	120677	209812	189835	111163	49331.4	161024	2.34099e+06	2.48802e+07	4.96309e+07	3.56643e+06	3.47263e+06	1.96164e+06	1.95499e+06	1.94834e+06	1.95443e+06	91506.9	9.18716e+06	0.72	0.516614
DNS2A_HUMAN	Deoxyribonuclease-2-alpha OS=Homo sapiens GN=DNASE2 PE=1 SV=2	5	719863	777059	1.78725e+06	1.36747e+06	1.83737e+06	1.57301e+06	1.97516e+06	2.16679e+06	3.34705e+06	2.86902e+06	1.05621e+06	3.37764e+06	4.29329e+06	3.7675e+06	2.04692e+06	2.34314e+06	3.91518e+06	4.27205e+06	982589	1.25598e+06	1.842e+06	2.73105e+06	0.96	0.80112
DNSL1_HUMAN	Deoxyribonuclease-1-like 1 OS=Homo sapiens GN=DNASE1L1 PE=1 SV=1	2	118.775	6368.57	103100	100745	106366	114378	29269.3	48412.8	5541.04	3875.92	9890.48	1.26198e+06	389911	400232	841355	906397	409597	441376	840013	841556	51817.6	634231	1.18	0.581538
DOPD_HUMAN;DDTL_HUMAN	D-dopachrome decarboxylase OS=Homo sapiens GN=DDT PE=1 SV=3	2	76222.3	279796	609099	679447	498897	523437	492048	472043	364094	412549	219127	6.69919e+06	330786	346929	2.77928e+06	2.9774e+06	1.25556e+06	1.31629e+06	1.40896e+07	1.5579e+07	440763	4.55931e+06	0.89	0.524786
DPEP1_HUMAN	Dipeptidase 1 OS=Homo sapiens GN=DPEP1 PE=1 SV=3	12	1.45879e+06	1.46496e+06	6.83355e+06	6.77075e+06	1.50088e+07	1.50439e+07	1.50056e+07	1.47966e+07	8.21945e+06	8.00893e+06	7.81756e+06	2.68187e+06	2.70069e+06	2.3671e+06	4.50857e+06	4.62035e+06	3.29881e+06	2.89087e+06	2.16423e+06	1.95636e+06	9.26113e+06	3.50064e+06	1.1	0.668086
DPP2_HUMAN	Dipeptidyl peptidase 2 OS=Homo sapiens GN=DPP7 PE=1 SV=3	14	2.00218e+06	2.18846e+06	6.56403e+06	7.54511e+06	5.67431e+06	5.9629e+06	1.1687e+07	1.22135e+07	1.55018e+07	1.46773e+07	7.83609e+06	1.69488e+06	814722	523584	2.47112e+06	2.919e+06	851549	826685	659547	673911	8.40166e+06	1.92711e+06	0.97	0.842144
DPP3_HUMAN	Dipeptidyl peptidase 3 OS=Homo sapiens GN=DPP3 PE=1 SV=2	1	24.858	0	2618.41	0	0	0	0	0	0	0	12503.6	249953	2.15138e+06	2.33604e+06	1.02681e+06	1.28345e+06	1.19724e+06	1.04323e+06	2.4125e+06	1.88546e+06	264.327	1.35986e+06	36.05	0.0350457
DPP4_HUMAN	Dipeptidyl peptidase 4 OS=Homo sapiens GN=DPP4 PE=1 SV=2	22	2.43482e+06	2.87749e+06	1.76802e+07	1.73515e+07	2.02078e+07	2.16373e+07	1.87547e+07	2.02672e+07	1.22659e+07	1.24859e+07	1.79698e+07	2.19172e+06	1.24383e+06	1.34049e+06	2.41124e+06	2.51684e+06	1.12352e+06	1.28874e+06	1.71336e+06	1.71525e+06	1.45963e+07	3.35148e+06	1.41	0.0138763
DPYS_HUMAN	Dihydropyrimidinase OS=Homo sapiens GN=DPYS PE=1 SV=1	1	1251.34	835.553	74734.8	86294.9	19426.5	20653.6	48018.6	52824.8	17149.4	21871.7	46253.7	6.0747e+06	575653	755141	591435	703314	336855	353990	622596	429505	34306.1	1.04894e+06	0.58	0.301442
DRA_HUMAN	HLA class II histocompatibility antigen, DR alpha chain OS=Homo sapiens GN=HLA-DRA PE=1 SV=1	1	6.91788	0	3765.89	1718.45	36098.9	24414.3	1346.67	3041.02	1403.99	0	1589.64	2.67667e+06	588670	1.04269e+06	2.78464e+06	2.91854e+06	1.08184e+06	715707	2.97267e+06	3.11742e+06	7179.62	1.79004e+06	0.55	0.535936
DSC2_HUMAN	Desmocollin-2 OS=Homo sapiens GN=DSC2 PE=1 SV=1	12	1.19084e+07	1.27818e+07	9.1358e+06	8.53185e+06	1.60307e+07	1.70015e+07	2.35198e+07	2.42842e+07	2.65137e+07	2.65694e+07	2.08835e+07	1.82758e+07	1.10014e+07	1.04718e+07	1.61584e+07	1.73156e+07	1.32232e+07	1.26911e+07	7.40946e+06	7.27959e+06	1.76277e+07	1.3471e+07	0.92	0.582572
DSC3_HUMAN	Desmocollin-3 OS=Homo sapiens GN=DSC3 PE=1 SV=3	2	8447.56	3109.87	130193	189273	100863	35005.9	162403	133497	31204.5	26933.3	43524	1.85265e+06	1.55543e+06	2.22311e+06	2.47804e+06	1.93523e+06	2.10703e+06	2.1359e+06	2.56787e+06	843953	82093	1.77427e+06	1.18	0.562929
DSG1_HUMAN	Desmoglein-1 OS=Homo sapiens GN=DSG1 PE=1 SV=2	5	445045	436595	686048	561506	1.1365e+06	1.09423e+06	678828	811396	2.02556e+06	1.86124e+06	2.25322e+06	1.62177e+07	2.73469e+07	2.91044e+07	1.37084e+07	1.66621e+07	2.63388e+07	3.32237e+07	1.54743e+07	1.7297e+07	973695	1.97627e+07	1.22	0.497333
DSG2_HUMAN	Desmoglein-2 OS=Homo sapiens GN=DSG2 PE=1 SV=2	6	345259	359317	1.49458e+06	1.74797e+06	575164	619748	845438	850193	2.33507e+06	2.21189e+06	1.26638e+06	2.04396e+06	1.78105e+06	1.72878e+06	2.46998e+06	2.39446e+06	4.00891e+06	4.12351e+06	594557	441604	1.13846e+06	2.08532e+06	0.79	0.522688
DSG3_HUMAN	Desmoglein-3 OS=Homo sapiens GN=DSG3 PE=1 SV=2	6	177717	114024	1.39425e+06	1.22483e+06	290308	337337	199592	153856	286920	223004	7.35146e+06	554362	428592	499145	838996	955278	287848	256136	766395	720948	440184	1.26592e+06	3.44	0.286707
DUSTY_HUMAN	Dual serine/threonine and tyrosine protein kinase OS=Homo sapiens GN=DSTYK PE=1 SV=2	1	150804	122154	243308	174586	779739	638993	258634	227212	381980	413811	160496	2.35408e+06	6.77162e+06	6.07371e+06	1.29879e+06	1.16534e+06	305488	412031	717467	850708	339122	2.01097e+06	6.76	0.174655
DYH1_HUMAN	Dynein heavy chain 1, axonemal OS=Homo sapiens GN=DNAH1 PE=2 SV=4	1	47547	71718.5	30674.4	34135.5	412500	579106	208270	224922	89987.9	69817.4	10056.4	1.77121e+07	2.97017e+06	2.46518e+06	1.70057e+07	1.81463e+07	6.19983e+06	7.35018e+06	1.11591e+07	1.41979e+07	176868	9.72166e+06	1.9	0.151352
DYH8_HUMAN	Dynein heavy chain 8, axonemal OS=Homo sapiens GN=DNAH8 PE=1 SV=2	1	168790	133229	3.71451e+06	4.23865e+06	183959	128147	283998	357129	875706	747606	974754	1.75863e+07	2.3671e+06	2.50793e+06	3.83665e+06	3.98898e+06	2.11406e+06	2.49384e+06	2.34376e+06	3.09978e+06	1.08317e+06	4.13132e+06	0.41	0.272603
DYL1_HUMAN	Dynein light chain 1, cytoplasmic OS=Homo sapiens GN=DYNLL1 PE=1 SV=1	2	0	0	144099	152345	55604.8	58143.1	16189	13528.8	23451.3	29769.6	174115	2.42621e+06	2.94685e+06	2.64811e+06	1.76591e+06	1.90788e+06	4.11624e+06	5.00404e+06	816618	956220	49313.1	2.27622e+06	1.01	0.990697
EAA3_HUMAN	Excitatory amino acid transporter 3 OS=Homo sapiens GN=SLC1A1 PE=1 SV=2	1	3056.17	2808.98	88355.5	129235	20962.6	18690.9	44112.9	64860.7	13609.7	10889.4	53934.7	1.01835e+06	4.95982e+06	4.7853e+06	2.37575e+06	2.25718e+06	3.83131e+06	3.34181e+06	1.07131e+06	1.5687e+06	39658.2	2.52635e+06	0.95	0.907258
ECH1_HUMAN	Delta(3,5)-Delta(2,4)-dienoyl-CoA isomerase, mitochondrial OS=Homo sapiens GN=ECH1 PE=1 SV=2	5	35563.7	25335.3	122649	81833.4	212992	270619	65046.2	93963.7	644932	610067	499421	1.92026e+06	1.01984e+06	1.48766e+06	1.60061e+06	1.46053e+06	1.57264e+06	1.64153e+06	712966	817803	216300	1.27333e+06	1.18	0.734037
ECHA_HUMAN	Trifunctional enzyme subunit alpha, mitochondrial OS=Homo sapiens GN=HADHA PE=1 SV=2	4	13893.7	153.847	21567.2	33252.4	96023.8	107195	40321.1	20211.3	24492.5	21911.7	706966	2.52042e+06	1.26662e+06	1.76673e+06	2.84392e+06	3.35536e+06	497789	673653	1.0749e+06	1.18213e+06	37902.3	1.58885e+06	4.4	0.212274
ECHB_HUMAN	Trifunctional enzyme subunit beta, mitochondrial OS=Homo sapiens GN=HADHB PE=1 SV=3	2	1419.59	1472.57	27742.8	9394.66	24089.9	40763.8	19665.8	6649.85	1477.79	4450.33	116656	2.2594e+06	2.01971e+06	1.8958e+06	2.55236e+06	2.48271e+06	5.50283e+06	5.5874e+06	4.03169e+06	4.42008e+06	13712.7	3.08686e+06	3.2	0.09544
ECHD2_HUMAN	Enoyl-CoA hydratase domain-containing protein 2, mitochondrial OS=Homo sapiens GN=ECHDC2 PE=1 SV=2	2	4709.41	2242.06	2868.26	11114.4	7084.67	0	481.576	0	0	17946.1	492843	3.87466e+06	2.85981e+06	2.82485e+06	4.34764e+06	4.30657e+06	3.42487e+06	3.90697e+06	4.05702e+06	4.29186e+06	4644.65	3.43871e+06	27.87	0.178282
ECHM_HUMAN	Enoyl-CoA hydratase, mitochondrial OS=Homo sapiens GN=ECHS1 PE=1 SV=4	3	45663.7	53687.6	295342	239129	218424	236768	171998	163939	289165	280786	769772	4.0066e+06	118433	128160	312077	262334	98583.3	89383.7	224290	198057	199490	620769	1.39	0.484004
ECI1_HUMAN	Enoyl-CoA delta isomerase 1, mitochondrial OS=Homo sapiens GN=ECI1 PE=1 SV=1	5	27595.6	27466.2	269317	256813	260669	221978	54825.7	40410	201766	212360	5.31088e+06	6.68583e+06	610546	832990	835150	745435	856303	593567	423429	349381	157320	1.72435e+06	7.38	0.210817
ECM1_HUMAN	Extracellular matrix protein 1 OS=Homo sapiens GN=ECM1 PE=1 SV=2	21	2.1156e+06	2.53571e+06	3.95289e+06	4.0718e+06	3.32509e+06	3.49345e+06	1.58942e+06	1.59167e+06	2.2862e+06	2.07935e+06	6.07581e+06	2.84108e+06	2.08367e+06	2.22033e+06	2.40353e+06	2.85175e+06	3.77271e+06	4.97928e+06	1.20042e+06	1.30371e+06	2.70412e+06	2.97323e+06	11.4	0.137625
ECP_HUMAN	Eosinophil cationic protein OS=Homo sapiens GN=RNASE3 PE=1 SV=2	1	14792.4	0	11833.6	22179.3	0	0	0	3468.37	0	31880.8	34182.3	1.15875e+06	1.3385e+06	1.27362e+06	1.87087e+06	1.93687e+06	1.0404e+06	1.07057e+06	1.55682e+06	1.75409e+06	8415.44	1.30347e+06	1.79	0.3062
EDAR_HUMAN	Tumor necrosis factor receptor superfamily member EDAR OS=Homo sapiens GN=EDAR PE=1 SV=1	1	19006.7	36223.3	15061.7	13706.4	1654.47	6738.76	8031.52	5898.31	8950.25	1959.54	13566.4	2.05337e+06	1.07311e+06	1.09526e+06	2.08325e+06	2.14964e+06	1.27771e+06	1.35198e+06	835598	845538	11723.1	1.2779e+06	0.73	0.408969
EF1A1_HUMAN;EF1A2_HUMAN	Elongation factor 1-alpha 1 OS=Homo sapiens GN=EEF1A1 PE=1 SV=1	8	349872	407025	3.18821e+06	3.17357e+06	3.13781e+06	3.30189e+06	4.85616e+06	5.34737e+06	1.71228e+06	1.63094e+06	4.44256e+06	7.74912e+06	7.64238e+06	8.07015e+06	2.19722e+06	2.02615e+06	2.02612e+06	2.49196e+06	2.86665e+06	3.05549e+06	2.71051e+06	4.25678e+06	1.28	0.327929
EF2_HUMAN	Elongation factor 2 OS=Homo sapiens GN=EEF2 PE=1 SV=4	3	28156.9	36343.1	465283	597163	130357	148351	266378	203107	222311	196200	298378	201305	128943	178825	1.08138e+06	1.0892e+06	1.87331e+06	1.97545e+06	121010	172783	229365	712059	0.8	0.556196
EFC14_HUMAN	EF-hand calcium-binding domain-containing protein 14 OS=Homo sapiens GN=EFCAB14 PE=1 SV=1	4	3.04536e+06	3.09347e+06	941058	1.08609e+06	1.53842e+06	1.45004e+06	1.35504e+06	1.22709e+06	1.94101e+06	1.8738e+06	1.36522e+06	305897	88139.4	125313	141752	136281	171426	187954	170129	205126	1.75514e+06	289723	0.71	0.0804681
EFHD2_HUMAN	EF-hand domain-containing protein D2 OS=Homo sapiens GN=EFHD2 PE=1 SV=1	2	181983	193152	85628.9	107920	21728.1	29399.3	77850.8	70132.1	40241.8	47972.2	85244.9	3.73181e+06	4.10061e+06	3.93018e+06	4.06482e+06	4.55001e+06	2.99356e+06	3.61737e+06	1.61046e+06	2.19466e+06	85600.7	3.08787e+06	0.69	0.254468
EFNA1_HUMAN	Ephrin-A1 OS=Homo sapiens GN=EFNA1 PE=1 SV=2	2	1.54451e+06	1.62006e+06	1.06362e+06	1.09154e+06	913616	961798	826789	788357	1.38777e+06	1.37069e+06	1.37909e+06	6.04005e+07	2.3674e+07	2.75205e+07	6.11166e+07	6.36964e+07	3.48159e+07	3.74429e+07	3.1112e+07	3.59615e+07	1.15688e+06	3.77119e+07	0.91	0.401166
EFNA2_HUMAN	Ephrin-A2 OS=Homo sapiens GN=EFNA2 PE=1 SV=1	1	182003	160232	79544	87004.2	59524.6	70808.6	114299	138440	106608	82378.6	101201	1.33358e+07	6.63466e+06	7.46276e+06	9.65622e+06	1.03697e+07	7.53094e+06	8.28194e+06	1.08265e+07	9.23432e+06	108084	8.3434e+06	1.52	0.484643
EFNA4_HUMAN	Ephrin-A4 OS=Homo sapiens GN=EFNA4 PE=1 SV=1	1	249900	289566	111054	116468	170369	194144	92644	97972.5	114224	118113	193594	1.76153e+06	2.39464e+06	2.15413e+06	1.42896e+06	1.51637e+06	2.27037e+06	2.81135e+06	1.44313e+06	1.72447e+06	155445	1.76986e+06	0.91	0.582609
EFNA5_HUMAN	Ephrin-A5 OS=Homo sapiens GN=EFNA5 PE=1 SV=1	1	11373.8	17584.3	17312.4	28110.8	15521.1	19670.1	42055.7	45254.3	35032.1	19178.6	34481.4	779996	108381	149241	220289	257706	113752	177154	238915	271973	25109.3	235189	0.71	0.206989
EFNB1_HUMAN;EFNB3_HUMAN	Ephrin-B1 OS=Homo sapiens GN=EFNB1 PE=1 SV=1	6	4.9038e+07	5.88577e+07	3.1645e+06	3.05116e+06	1.61635e+07	1.58318e+07	1.14263e+07	1.14105e+07	1.74429e+07	1.77873e+07	7.74993e+06	2.27082e+06	450488	464999	1.03597e+06	1.04717e+06	491200	494299	1.70905e+06	2.04824e+06	2.04174e+07	1.77622e+06	0.51	0.154983
EGF_HUMAN	Pro-epidermal growth factor OS=Homo sapiens GN=EGF PE=1 SV=2	44	7.87842e+07	8.08249e+07	4.0979e+08	3.63678e+08	2.14635e+08	2.18623e+08	3.71487e+08	3.65989e+08	4.1297e+08	4.17558e+08	4.47888e+08	2.63154e+07	1.40223e+06	2.10511e+06	2.08246e+06	2.09543e+06	997715	1.18632e+06	3.5698e+06	3.93499e+06	2.93434e+08	4.91578e+07	1.35	0.147955
EGFR_HUMAN	Epidermal growth factor receptor OS=Homo sapiens GN=EGFR PE=1 SV=2	3	71040.5	47364.8	77527	95836.8	140635	125524	124685	154559	123091	158030	125154	4.85671e+06	5.34843e+06	4.81243e+06	2.83201e+06	3.42918e+06	2.08574e+07	1.92253e+07	3.40069e+06	5.41871e+06	111829	7.0306e+06	0.97	0.858323
EGLN_HUMAN	Endoglin OS=Homo sapiens GN=ENG PE=1 SV=2	2	588738	507630	578346	423162	627880	480965	410888	351793	555962	472511	469559	3.26472e+06	6.45175e+06	6.84226e+06	4.12113e+06	4.15186e+06	2.93113e+06	3.05243e+06	3.27859e+06	3.72699e+06	499787	3.82904e+06	1.04	0.783105
EHBP1_HUMAN	EH domain-binding protein 1 OS=Homo sapiens GN=EHBP1 PE=1 SV=3	1	56941.8	53877.1	7993.92	2764.76	42283	40458.8	28447.3	41606.5	43382.8	29122.5	15634.7	1.43314e+06	1.09024e+06	1.11172e+06	1.28084e+06	1.25008e+06	411657	419764	902002	861342	34687.8	877641	0.67	0.136288
EHD1_HUMAN	EH domain-containing protein 1 OS=Homo sapiens GN=EHD1 PE=1 SV=2	2	12091.4	14950.5	164594	131809	236210	206398	132980	164794	64511.5	85279.2	117358	1.72589e+06	1.0469e+06	973663	6.54033e+06	6.67435e+06	1.79292e+06	1.84796e+06	1.00112e+06	1.23175e+06	121362	2.29522e+06	0.88	0.587171
EHD4_HUMAN	EH domain-containing protein 4 OS=Homo sapiens GN=EHD4 PE=1 SV=1	3	28209.3	21786	161560	204381	211845	193895	78810.7	81476.6	47337.6	33055.9	56489.3	3.419e+06	463017	496228	403132	355619	495327	474874	135064	151808	106236	645056	0.78	0.416619
EKI2_HUMAN	Ethanolamine kinase 2 OS=Homo sapiens GN=ETNK2 PE=2 SV=3	1	3.31886e+06	3.42427e+06	181977	215912	975024	909984	997036	1.37014e+06	467379	437132	223628	2.92272e+06	42261.3	230153	67757.7	98251.8	83327.8	63585.3	75205.8	15791.6	1.22977e+06	382268	0.65	0.405357
ELNE_HUMAN	Neutrophil elastase OS=Homo sapiens GN=ELANE PE=1 SV=1	4	916082	875310	5.90769e+06	5.7806e+06	252765	287508	925051	815539	222083	235078	4.58646e+06	3.90774e+06	2.92011e+06	3.29594e+06	2.59536e+06	2.44839e+06	1.17157e+06	1.57972e+06	1.94992e+06	2.43313e+06	1.62177e+06	2.68883e+06	0.75	0.693853
ENDD1_HUMAN	Endonuclease domain-containing 1 protein OS=Homo sapiens GN=ENDOD1 PE=1 SV=2	13	4.36305e+06	4.60325e+06	8.31666e+06	8.59411e+06	3.96323e+07	4.1952e+07	3.10588e+07	3.29051e+07	3.46852e+07	3.48316e+07	9.67128e+06	2.3142e+07	1.5151e+07	1.46319e+07	2.7129e+07	3.70963e+07	1.74818e+07	1.82329e+07	1.57338e+07	1.497e+07	2.40942e+07	1.9324e+07	0.96	0.892105
ENOA_HUMAN;ENOB_HUMAN	Alpha-enolase OS=Homo sapiens GN=ENO1 PE=1 SV=2	16	1.92315e+06	1.94361e+06	2.3192e+07	2.02064e+07	2.61615e+07	2.53486e+07	1.82184e+07	1.75735e+07	1.72037e+07	1.7072e+07	2.28803e+07	664159	332203	416365	461402	515915	260900	276412	329241	446671	1.68843e+07	2.65835e+06	1.36	0.220222
ENOPH_HUMAN	Enolase-phosphatase E1 OS=Homo sapiens GN=ENOPH1 PE=1 SV=1	1	1319.01	13818.9	4363.74	1902.89	21516.4	31643.2	11269.4	6808.23	3981.63	19248	4826.01	1.79842e+06	1.91449e+06	2.06817e+06	82130.6	47118.1	58550.3	33404.7	67055.4	52837.7	11587.1	612700	1.22	0.730199
ENPL_HUMAN	Endoplasmin OS=Homo sapiens GN=HSP90B1 PE=1 SV=1	3	9776.95	15539.3	1.00686e+06	1.08316e+06	391003	459755	721186	530197	18115.8	20437.1	445813	1.47638e+06	1.54549e+06	1.40722e+06	1.63984e+06	1.72887e+06	665356	757434	882994	1.00391e+06	425603	1.15533e+06	1.09	0.699841
ENPP2_HUMAN	Ectonucleotide pyrophosphatase/phosphodiesterase family member 2 OS=Homo sapiens GN=ENPP2 PE=1 SV=3	7	459046	556829	6.07105e+06	7.34971e+06	919590	876512	819309	969588	842013	813172	5.35721e+06	957440	2.70917e+06	2.90499e+06	885089	910654	489780	572584	969566	1.10781e+06	1.96768e+06	1.68643e+06	0.85	0.809278
ENPP3_HUMAN	Ectonucleotide pyrophosphatase/phosphodiesterase family member 3 OS=Homo sapiens GN=ENPP3 PE=1 SV=2	1	0	0	14143.4	8914.98	4927.31	2082.52	19549.4	13930.1	911.834	2897.11	24628.1	2.00899e+06	935402	978146	1.76536e+06	2.13764e+06	1.32678e+06	1.79683e+06	1.1101e+06	1.26046e+06	6735.66	1.33443e+06	1.94	0.203757
ENPP4_HUMAN	Bis(5'-adenosyl)-triphosphatase ENPP4 OS=Homo sapiens GN=ENPP4 PE=1 SV=3	1	0	3308.26	5430.06	2493.1	118397	131227	47327.8	41394.7	26562.8	45229.9	88169.5	7.54745e+06	9.74301e+06	1.05298e+07	9.42653e+06	9.83589e+06	1.4661e+07	1.8346e+07	7.1305e+06	8.91847e+06	42137.1	9.62269e+06	1.22	0.610879
ENPP6_HUMAN	Ectonucleotide pyrophosphatase/phosphodiesterase family member 6 OS=Homo sapiens GN=ENPP6 PE=1 SV=2	2	35135	35304.6	99495.8	126942	134860	134570	75355.1	81371.6	50403.1	51176.4	120811	978928	2.38537e+06	4.06164e+06	5.3785e+06	5.32376e+06	2.19313e+06	2.56856e+06	3.22254e+06	3.13103e+06	82461.4	2.93643e+06	1.13	0.51543
ENTP6_HUMAN	Ectonucleoside triphosphate diphosphohydrolase 6 OS=Homo sapiens GN=ENTPD6 PE=1 SV=3	1	0	0	39980.9	46616.9	64039.1	37081.3	3090.09	18322.5	50495.2	11185.9	16108.7	729125	134040	138564	808633	1.00893e+06	254242	406687	1.02611e+06	1.2105e+06	27081.2	573294	0.47	0.0764791
EP3A_HUMAN	Epididymal secretory protein E3-alpha OS=Homo sapiens GN=EDDM3A PE=2 SV=2	1	449.098	2423.87	2237.35	875.912	10818	1868.4	29066.7	13651.4	0	432.436	11824.1	629767	75676.6	124917	554463	404868	99223.6	118945	226881	378585	6182.32	262515	43.17	0.168039
EP3B_HUMAN	Epididymal secretory protein E3-beta OS=Homo sapiens GN=EDDM3B PE=1 SV=2	1	0	8102.77	0	414.122	0	7458.53	0	0	0	4567.48	4871.44	2.05803e+07	350785	368692	504147	481513	273236	251332	134053	218541	2054.29	2.31674e+06	146.01	0.164944
EPCR_HUMAN	Endothelial protein C receptor OS=Homo sapiens GN=PROCR PE=1 SV=1	5	2.17455e+07	2.38308e+07	5.72204e+07	6.39594e+07	4.54056e+07	4.74987e+07	5.4378e+07	5.89704e+07	3.59226e+07	3.91755e+07	6.05372e+07	2.06103e+06	813504	825667	1.57444e+06	1.58507e+06	2.33119e+06	2.61782e+06	2.8013e+06	2.42009e+06	4.48107e+07	7.75674e+06	0.97	0.893733
EPHA1_HUMAN	Ephrin type-A receptor 1 OS=Homo sapiens GN=EPHA1 PE=1 SV=4	5	559367	752575	1.90923e+06	1.73445e+06	1.04207e+06	1.18515e+06	1.55936e+06	1.61513e+06	3.30782e+06	3.09693e+06	1.84778e+06	4.61286e+06	3.64343e+06	3.81552e+06	5.9228e+06	5.43714e+06	5.59552e+06	5.80041e+06	3.82292e+06	3.91545e+06	1.67621e+06	4.44138e+06	1.09	0.698544
EPHA2_HUMAN	Ephrin type-A receptor 2 OS=Homo sapiens GN=EPHA2 PE=1 SV=2	1	591211	894701	771688	581350	331133	344858	295579	335151	587976	404352	236992	2.447e+06	168280	261922	107853	84600.7	156947	161216	31046.8	86249.6	513800	374210	0.56	0.0185277
EPHA4_HUMAN	Ephrin type-A receptor 4 OS=Homo sapiens GN=EPHA4 PE=1 SV=1	1	337.316	4083.14	0	8556.08	13111.7	28119.7	13570.8	11890.9	3503.04	18939.6	0	593811	494545	451048	375885	414706	484646	581014	452172	547736	10211.2	439556	0.43	0.208887
EPHA7_HUMAN;EPHA5_HUMAN;EPHAA_HUMAN	Ephrin type-A receptor 7 OS=Homo sapiens GN=EPHA7 PE=1 SV=3	4	3.4631e+06	3.23845e+06	927626	1.24328e+06	2.50336e+06	2.81058e+06	1.65865e+06	1.8925e+06	4.68271e+06	4.844e+06	1.54782e+06	1.70333e+06	2.76076e+06	3.05232e+06	1.89859e+06	1.90007e+06	3.74717e+06	4.33238e+06	4.0003e+06	3.90674e+06	2.72643e+06	2.88495e+06	0.97	0.881657
EPHB2_HUMAN	Ephrin type-B receptor 2 OS=Homo sapiens GN=EPHB2 PE=1 SV=5	7	40995.4	60458.4	1.24612e+06	1.22157e+06	1.61565e+06	1.56629e+06	973896	936591	521377	552404	1.19582e+06	1.00288e+06	929042	1.00523e+06	2.85135e+06	3.12142e+06	3.07426e+06	3.29379e+06	947623	944066	873535	1.83655e+06	0.94	0.809347
EPHB3_HUMAN;EPHB1_HUMAN	Ephrin type-B receptor 3 OS=Homo sapiens GN=EPHB3 PE=1 SV=2	6	128250	251690	1.27686e+06	1.31734e+06	946237	1.08809e+06	814722	838745	855525	933001	1.43482e+06	239811	5.44921e+06	5.47796e+06	255461	296839	311348	235693	814678	892640	845047	1.54085e+06	1.23	0.369748
EPHB4_HUMAN	Ephrin type-B receptor 4 OS=Homo sapiens GN=EPHB4 PE=1 SV=2	8	842842	732595	2.07824e+06	2.81955e+06	6.0146e+06	6.08119e+06	4.85535e+06	4.52366e+06	6.03409e+06	5.76934e+06	2.94089e+06	912850	62912	51472.8	97734.9	113533	132184	133651	360507	439550	3.97515e+06	524528	0.94	0.76878
EPHB6_HUMAN	Ephrin type-B receptor 6 OS=Homo sapiens GN=EPHB6 PE=1 SV=4	9	619183	503441	4.30334e+06	4.04319e+06	2.42897e+06	2.39873e+06	2.71565e+06	2.94888e+06	3.06213e+06	2.75649e+06	4.22545e+06	437903	263853	409411	135599	140772	60652.7	108673	293261	337520	2.578e+06	641309	1.21	0.435759
EPS8_HUMAN	Epidermal growth factor receptor kinase substrate 8 OS=Homo sapiens GN=EPS8 PE=1 SV=1	4	303204	393357	1.34033e+07	1.57654e+07	335285	288308	345518	514625	150045	184069	870337	2.3795e+06	1.07064e+06	1.07463e+06	3.38419e+06	3.61585e+06	1.85279e+06	1.63004e+06	1.00583e+06	988161	3.16832e+06	1.7872e+06	0.19	0.225161
ERAP1_HUMAN	Endoplasmic reticulum aminopeptidase 1 OS=Homo sapiens GN=ERAP1 PE=1 SV=3	1	0	254.686	146040	152845	99219.2	50922.9	53753.2	52251.8	24740.2	27926.4	78955.5	978606	946949	886217	2.25678e+06	2.3659e+06	2.44808e+06	2.17029e+06	298703	341028	60795.3	1.27715e+06	2.11	0.0307846
ERN1_HUMAN	Serine/threonine-protein kinase/endoribonuclease IRE1 OS=Homo sapiens GN=ERN1 PE=1 SV=2	1	0	0	0	0	0	0	3037.75	1339.4	0	0	4457.06	877132	1.07697e+06	1.34313e+06	1.3928e+06	1.26404e+06	555947	542517	1.08028e+06	1.26432e+06	437.715	940159	12.09	0.111947
ERO1A_HUMAN	ERO1-like protein alpha OS=Homo sapiens GN=ERO1A PE=1 SV=2	5	99914.1	85689.1	660873	739909	129495	93435.6	106290	86522.6	197730	167160	622120	1.21333e+07	1.3295e+07	1.3953e+07	8.82381e+06	1.03053e+07	7.17351e+06	7.70006e+06	8.53968e+06	1.00006e+07	236702	9.25464e+06	0.74	0.600153
ERP29_HUMAN	Endoplasmic reticulum resident protein 29 OS=Homo sapiens GN=ERP29 PE=1 SV=4	2	4014.86	19641.1	218906	264660	357725	368271	423347	575645	316398	436188	354460	297447	948981	914671	399453	414532	2.27788e+06	2.29379e+06	411973	393497	298480	870669	0.78	0.415626
ES8L2_HUMAN	Epidermal growth factor receptor kinase substrate 8-like protein 2 OS=Homo sapiens GN=EPS8L2 PE=1 SV=2	4	2255.82	7027.63	526087	549434	131230	119809	183070	178651	50649.1	61517.9	194347	228275	387877	405623	321631	279079	63187.2	72744.4	61227	210493	180973	222448	0.76	0.625032
ESAM_HUMAN	Endothelial cell-selective adhesion molecule OS=Homo sapiens GN=ESAM PE=1 SV=1	4	1.89355e+07	2.07225e+07	4.30611e+06	4.2824e+06	7.45227e+06	7.93242e+06	7.24435e+06	7.27591e+06	9.11999e+06	9.37904e+06	7.28584e+06	1.61445e+06	153407	42499.6	37966.4	45005.2	81909.9	143944	101924	72584.3	9.66505e+06	957953	0.63	0.0642278
ESTD_HUMAN	S-formylglutathione hydrolase OS=Homo sapiens GN=ESD PE=1 SV=2	2	1.81214e+06	1.83992e+06	177212	304529	1.65278e+06	2.08261e+06	1.34208e+06	1.59375e+06	1.46871e+06	1.69682e+06	816107	1.16254e+06	117812	124884	1.09154e+06	1.50596e+06	161773	210838	168496	292274	1.39705e+06	565223	0.85	0.519276
EVPL_HUMAN	Envoplakin OS=Homo sapiens GN=EVPL PE=1 SV=3	5	15925.7	15467.5	105494	76968.6	233856	257352	20025.2	23081.5	30072.8	35781.7	444834	1.89293e+06	5.2506e+06	5.69725e+06	1.8467e+06	1.75345e+06	1.33596e+06	1.09687e+06	1.90632e+06	1.7114e+06	81402.5	2.29363e+06	1.97	0.289778
EXTL2_HUMAN	Exostosin-like 2 OS=Homo sapiens GN=EXTL2 PE=1 SV=1	1	0	810.771	3338.89	3078.93	165168	141720	204834	168270	199192	174194	131201	4.16316e+06	2.42968e+06	2.36655e+06	1.72328e+06	1.91071e+06	1.35009e+06	1.54901e+06	3.4085e+06	2.69194e+06	106061	2.17241e+06	2	0.00494261
EZRI_HUMAN;CROCC_HUMAN	Ezrin OS=Homo sapiens GN=EZR PE=1 SV=4	23	1.39417e+06	1.36183e+06	5.98356e+06	6.18358e+06	4.03634e+06	4.59937e+06	4.12994e+06	4.48105e+06	5.17316e+06	4.68098e+06	9.04877e+06	4.10793e+06	2.50794e+06	2.57396e+06	3.56963e+06	3.65051e+06	2.07289e+06	2.35051e+06	2.48925e+06	2.3333e+06	4.2024e+06	3.47047e+06	1.59	0.0711076
F151A_HUMAN	Protein FAM151A OS=Homo sapiens GN=FAM151A PE=2 SV=2	6	277669	413615	829567	894295	2.61599e+06	2.65188e+06	2.54448e+06	2.91565e+06	2.98425e+06	2.99736e+06	5.10902e+06	1.33298e+06	864574	876808	1.62726e+06	1.78168e+06	801088	915546	1.06422e+06	1.27939e+06	1.91248e+06	1.56526e+06	1.36	0.412738
F16P1_HUMAN	Fructose-1,6-bisphosphatase 1 OS=Homo sapiens GN=FBP1 PE=1 SV=5	15	1.39022e+06	1.41353e+06	1.26606e+07	1.24963e+07	8.97932e+06	9.75403e+06	1.15226e+07	1.12673e+07	7.18383e+06	7.84337e+06	1.87107e+07	1.65628e+06	486687	494787	1.95317e+06	1.93657e+06	493607	625089	1.07664e+06	1.16613e+06	8.45111e+06	2.85996e+06	1.09	0.789689
F16P2_HUMAN	Fructose-1,6-bisphosphatase isozyme 2 OS=Homo sapiens GN=FBP2 PE=1 SV=2	2	5931.39	45218.1	535278	609072	221638	190255	373350	376448	357640	320055	645448	95830.3	218814	255923	159879	160351	36925.2	27060.2	52442	12613.8	303488	166529	1.15	0.705017
F1711_HUMAN	Protein FAM171A1 OS=Homo sapiens GN=FAM171A1 PE=1 SV=1	2	938.577	4884.59	82162.6	101214	153710	159147	147597	177650	222019	267005	194918	408786	347376	251574	469033	425928	206895	222915	251747	144344	131633	292352	1.06	0.857645
F223A_HUMAN	Protein FAM223A OS=Homo sapiens GN=FAM223A PE=2 SV=1	1	55826.1	62795.6	40605.3	25611.7	97316.3	95074.5	217347	206579	173782	189577	136735	265928	129433	0	60971	70370.1	80819.1	87724.8	38163	30046.3	116451	90019	1.16	0.604516
F234A_HUMAN	Protein FAM234A OS=Homo sapiens GN=FAM234A PE=1 SV=1	2	91976.6	119097	136802	137791	79816.5	85235.6	143935	91674.8	65044.5	77674.5	115521	5.94937e+06	506430	464661	4.37817e+06	4.54584e+06	3.28623e+06	3.67759e+06	4.51821e+06	4.44373e+06	102905	3.18858e+06	0.8	0.340482
F8I2_HUMAN	Factor VIII intron 22 protein OS=Homo sapiens GN=F8A1 PE=1 SV=2	1	50489	63386.1	28195.6	6788.83	388708	441212	63405.3	32003.9	17701.8	8424.67	35690.3	2.61348e+07	1.38197e+07	1.19984e+07	1.4471e+07	1.22988e+07	9.21612e+06	8.11727e+06	4.84412e+07	4.71019e+07	110032	1.91635e+07	0.96	0.953979
FA11_HUMAN	Coagulation factor XI OS=Homo sapiens GN=F11 PE=1 SV=1	4	267908	198333	870658	792526	195153	258303	355572	364698	573147	577364	360833	5.34264e+06	4.44919e+06	4.14042e+06	4.5498e+06	4.38589e+06	3.40083e+06	2.73163e+06	1.107e+07	7.23552e+06	445366	4.76667e+06	1.25	0.322986
FA12_HUMAN	Coagulation factor XII OS=Homo sapiens GN=F12 PE=1 SV=3	5	44141.8	38026.1	133062	146884	88630.9	62298.2	564982	480408	881287	756702	584065	2.288e+07	2.22138e+07	2.60335e+07	2.36224e+07	2.44958e+07	4.22615e+07	4.73011e+07	1.73664e+07	2.47442e+07	319642	2.51503e+07	1.06	0.899606
FA5_HUMAN	Coagulation factor V OS=Homo sapiens GN=F5 PE=1 SV=4	2	2.02279e+06	2.3576e+06	1.29884e+06	824391	1.97464e+06	1.67516e+06	615378	655860	993854	1.03073e+06	809968	4.30107e+06	1.9818e+06	1.7943e+06	3.42267e+06	3.6858e+06	2.31204e+06	2.29552e+06	4.41634e+06	4.6278e+06	1.34492e+06	2.96473e+06	0.56	0.00653747
FA9_HUMAN	Coagulation factor IX OS=Homo sapiens GN=F9 PE=1 SV=2	1	57030.8	27519.3	0	22628.3	3067.4	12282.4	30403.3	36983.8	6943.32	0	13418.8	1.37607e+06	670225	562784	1.2213e+06	1.25081e+06	760960	774392	1.41279e+06	1.61147e+06	19685.9	965421	0.61	0.254469
FAAA_HUMAN	Fumarylacetoacetase OS=Homo sapiens GN=FAH PE=1 SV=2	3	263745	235547	509166	646070	468486	449093	643619	614640	208651	258193	657787	1.10942e+06	104260	62710.6	441842	376055	59138.8	98999.1	150071	249083	429721	330937	0.84	0.504598
FABP5_HUMAN;FB5L3_HUMAN	Fatty acid-binding protein, epidermal OS=Homo sapiens GN=FABP5 PE=1 SV=3	14	1.38734e+06	1.57197e+06	3.79527e+07	3.32205e+07	1.40348e+06	1.43404e+06	1.01538e+06	1.20044e+06	7.39819e+06	7.90736e+06	3.52634e+07	518740	755328	889668	298345	288424	317837	576502	453259	395609	9.44914e+06	3.97571e+06	0.97	0.969264
FABPH_HUMAN	Fatty acid-binding protein, heart OS=Homo sapiens GN=FABP3 PE=1 SV=4	2	119173	70803.1	221945	130587	192119	167909	408587	338382	295590	356751	686145	115293	373930	307247	531610	646942	78549.2	95801.2	1.02923e+06	1.10847e+06	230185	497322	1.6	0.185196
FABPL_HUMAN	Fatty acid-binding protein, liver OS=Homo sapiens GN=FABP1 PE=1 SV=1	3	249284	259924	1.08723e+06	1.10009e+06	565507	586672	1.43099e+06	1.37651e+06	367063	333319	2.91909e+06	2.47462e+06	1.13799e+06	1.05023e+06	1.34877e+06	1.38854e+06	2.30753e+06	2.50972e+06	942594	1.3168e+06	735659	1.73959e+06	1.7	0.224826
FAM3B_HUMAN	Protein FAM3B OS=Homo sapiens GN=FAM3B PE=1 SV=2	4	953642	983893	1.72464e+06	1.83994e+06	625462	542711	1.49772e+06	1.69505e+06	1.10247e+06	1.11441e+06	1.48523e+06	8.0696e+06	160847	229406	391414	459826	88269.3	123398	50822.9	77545.2	1.20799e+06	1.11364e+06	1.18	0.435448
FAM3C_HUMAN	Protein FAM3C OS=Homo sapiens GN=FAM3C PE=1 SV=1	10	9.8066e+06	1.18001e+07	1.30639e+07	1.27849e+07	9.06577e+06	9.10933e+06	9.53148e+06	1.02893e+07	1.2013e+07	1.29823e+07	1.54936e+07	4.9044e+06	1.21031e+06	1.02499e+06	1.6294e+06	1.71991e+06	1.66594e+06	1.76249e+06	1.66143e+06	1.72893e+06	1.10447e+07	3.28014e+06	1.05	0.67716
FAM3D_HUMAN	Protein FAM3D OS=Homo sapiens GN=FAM3D PE=1 SV=1	1	273.736	210.614	2357.62	3110.36	3633.98	1409.54	1008.21	2193.35	536.019	3288.85	15342.2	1.7132e+06	1.0537e+06	1.02989e+06	894457	801155	1.08965e+06	1.29675e+06	908862	970553	1802.23	977356	15.48	0.142335
FAS_HUMAN	Fatty acid synthase OS=Homo sapiens GN=FASN PE=1 SV=3	1	3771.18	417.082	3034.5	2537.22	5041.66	3441.78	19478.9	20054	53646.3	56731.8	5168.3	4.37076e+06	5.47446e+06	5.89743e+06	7.98293e+06	9.13707e+06	3.61881e+06	3.86275e+06	2.37974e+06	2.70153e+06	16815.4	4.54307e+06	1.56	0.465821
FAT4_HUMAN	Protocadherin Fat 4 OS=Homo sapiens GN=FAT4 PE=1 SV=2	14	196685	231490	1.44703e+06	1.60054e+06	1.22522e+06	1.19083e+06	742170	800838	776494	1.12476e+06	1.33433e+06	2.40901e+07	1.55972e+07	1.72466e+07	2.25528e+07	2.25497e+07	1.29635e+07	1.41e+07	1.44113e+07	1.44279e+07	933606	1.59273e+07	1.13	0.563272
FBLN1_HUMAN	Fibulin-1 OS=Homo sapiens GN=FBLN1 PE=1 SV=4	11	3.29284e+07	3.45517e+07	3.41678e+06	3.60358e+06	5.50651e+06	6.01021e+06	5.63301e+06	5.98031e+06	1.42542e+07	1.42557e+07	4.89813e+06	1.69462e+06	697082	774926	821327	787473	566969	629874	914297	929644	1.2614e+07	1.27143e+06	0.71	0.425292
FBLN2_HUMAN	Fibulin-2 OS=Homo sapiens GN=FBLN2 PE=1 SV=2	7	1.33381e+08	1.42961e+08	9.32401e+07	8.96535e+07	7.3842e+07	7.79026e+07	4.9152e+07	4.89571e+07	3.31273e+07	3.45888e+07	4.9027e+07	4.56258e+06	2.6335e+06	2.60707e+06	5.18009e+06	5.6287e+06	2.29313e+06	2.44954e+06	3.35569e+06	3.19159e+06	7.76806e+07	8.09289e+06	0.82	0.419437
FBLN3_HUMAN	EGF-containing fibulin-like extracellular matrix protein 1 OS=Homo sapiens GN=EFEMP1 PE=1 SV=2	23	1.16188e+08	1.21594e+08	8.98526e+07	8.20769e+07	1.18748e+08	1.15961e+08	8.47536e+07	8.74644e+07	1.10503e+08	1.04245e+08	9.83761e+07	2.66911e+07	1.73715e+07	1.74737e+07	3.69157e+07	3.71582e+07	2.441e+07	2.57674e+07	2.48964e+07	2.55943e+07	1.03139e+08	3.34654e+07	1.03	0.810261
FBLN4_HUMAN	EGF-containing fibulin-like extracellular matrix protein 2 OS=Homo sapiens GN=EFEMP2 PE=1 SV=3	8	3.04374e+06	3.53145e+06	1.91559e+06	2.32464e+06	4.53268e+06	5.23779e+06	4.50526e+06	4.41964e+06	6.49333e+06	7.10006e+06	3.56396e+06	1.07998e+06	4.73853e+06	4.85833e+06	1.04124e+06	1.23925e+06	2.11447e+06	2.35086e+06	760802	857193	4.31042e+06	2.26046e+06	0.94	0.714284
FBLN5_HUMAN	Fibulin-5 OS=Homo sapiens GN=FBLN5 PE=1 SV=1	7	780924	935340	1.46481e+06	1.57872e+06	3.51852e+06	3.54176e+06	2.56642e+06	2.49961e+06	3.89158e+06	4.14246e+06	2.7131e+06	5.47533e+06	695502	771500	900339	895583	290626	278930	1.01654e+06	1.12022e+06	2.49201e+06	1.41577e+06	1.2	0.281864
FBLN7_HUMAN	Fibulin-7 OS=Homo sapiens GN=FBLN7 PE=2 SV=1	7	1.0779e+06	1.14336e+06	451110	388371	1.33068e+06	1.40616e+06	1.70493e+06	2.04128e+06	2.33855e+06	2.34732e+06	1.04124e+06	3.81381e+06	1.04901e+06	1.12204e+06	980337	1.1149e+06	418973	429574	1.29031e+06	1.39308e+06	1.42297e+06	1.26533e+06	0.97	0.890486
FBN1_HUMAN;FBN2_HUMAN	Fibrillin-1 OS=Homo sapiens GN=FBN1 PE=1 SV=3	47	1.67006e+08	1.86741e+08	4.59826e+07	5.12946e+07	5.11879e+07	5.22852e+07	6.69597e+07	6.71372e+07	6.41354e+07	6.25696e+07	5.36863e+07	1.38428e+06	2.42615e+07	2.70905e+07	2.93174e+06	2.87051e+06	2.80403e+06	2.99041e+06	5.02011e+06	4.61662e+06	8.15299e+07	1.27656e+07	0.57	0.0498349
FBX10_HUMAN	F-box only protein 10 OS=Homo sapiens GN=FBXO10 PE=1 SV=3	1	1.8443e+07	1.89284e+07	4.30315e+06	3.4601e+06	3.58419e+06	3.66651e+06	6.58323e+06	7.3432e+06	8.6014e+06	8.64401e+06	9.22627e+06	1.1065e+06	265635	262353	761342	784312	371660	335945	607292	628046	8.35572e+06	1.43494e+06	0.98	0.943864
FCER2_HUMAN	Low affinity immunoglobulin epsilon Fc receptor OS=Homo sapiens GN=FCER2 PE=1 SV=1	4	232195	183081	109931	92261.9	6856.07	4768.6	10859.5	6431.2	44087.7	47790.5	322850	2.71336e+06	144744	163081	788041	753473	144916	158630	2.67035e+06	2.74983e+06	73826.2	1.06093e+06	1.2	0.489165
FCG3A_HUMAN	Low affinity immunoglobulin gamma Fc region receptor III-A OS=Homo sapiens GN=FCGR3A PE=1 SV=2	6	3.74239e+07	4.3019e+07	3.43398e+06	3.90917e+06	5.63134e+06	5.84593e+06	5.99633e+06	5.77822e+06	8.43163e+06	9.53077e+06	1.77614e+07	485495	227343	271361	549335	536027	517320	625267	174575	145991	1.29e+07	2.12941e+06	0.89	0.722734
FCG3B_HUMAN	Low affinity immunoglobulin gamma Fc region receptor III-B OS=Homo sapiens GN=FCGR3B PE=1 SV=2	4	5.86075e+06	6.38205e+06	2.54655e+06	2.68546e+06	793318	730834	5.15222e+06	5.58403e+06	2.13255e+06	2.35107e+06	5.76841e+06	3.23451e+06	1.51234e+06	1.54875e+06	3.96209e+06	3.47662e+06	3.57212e+06	4.26547e+06	3.03032e+06	2.95639e+06	3.42188e+06	3.3327e+06	1.1	0.674848
FCGBP_HUMAN	IgGFc-binding protein OS=Homo sapiens GN=FCGBP PE=1 SV=3	60	1.09642e+07	1.20593e+07	9.64508e+06	1.1199e+07	1.17285e+07	1.18311e+07	3.09718e+07	3.12045e+07	1.22274e+08	1.27685e+08	1.18473e+07	2.12064e+06	1.54546e+06	2.18063e+06	2.44075e+06	2.7618e+06	975225	988572	1.61077e+06	1.82749e+06	3.79563e+07	2.82987e+06	0.94	0.766708
FCN2_HUMAN	Ficolin-2 OS=Homo sapiens GN=FCN2 PE=1 SV=2	6	3.71619e+06	4.45147e+06	1.276e+07	1.30768e+07	2.51627e+06	2.75959e+06	8.28059e+06	8.77462e+06	7.67005e+06	8.03426e+06	1.60956e+07	5.25034e+06	6.13455e+06	7.94487e+06	1.4283e+07	1.59075e+07	1.13365e+07	1.27816e+07	9.16135e+06	9.25984e+06	7.20399e+06	1.08155e+07	1.15	0.756102
FCN3_HUMAN	Ficolin-3 OS=Homo sapiens GN=FCN3 PE=1 SV=2	1	1216.04	3.00749	2157.1	6018.47	0.00375554	146.776	2927.84	1090.04	35897.6	22199.8	1932.83	37594.8	171496	161128	173314	258978	1.5009e+07	1.42512e+07	163957	95599.1	7165.68	3.03242e+06	0.24	0.217492
FETUA_HUMAN	Alpha-2-HS-glycoprotein OS=Homo sapiens GN=AHSG PE=1 SV=1	12	1.97685e+08	1.93721e+08	5.75588e+07	4.45481e+07	2.13208e+08	1.98739e+08	1.51511e+08	1.62602e+08	9.56624e+06	9.2861e+06	1.60989e+08	162194	208163	308083	1.25096e+06	900000	658941	484905	190640	124340	1.23843e+08	1.65277e+07	2.18	0.164901
FGFP2_HUMAN	Fibroblast growth factor-binding protein 2 OS=Homo sapiens GN=FGFBP2 PE=1 SV=1	3	1.01949e+06	1.20391e+06	119603	107883	490993	491599	256604	209434	238170	213491	284837	1.13776e+06	674915	664017	1.90039e+06	1.83727e+06	916963	1.27881e+06	690678	781908	435117	1.01675e+06	0.63	0.18927
FGFR1_HUMAN	Fibroblast growth factor receptor 1 OS=Homo sapiens GN=FGFR1 PE=1 SV=3	1	6.71585e+06	6.8489e+06	1.55881e+06	1.59197e+06	1.00143e+06	1.16906e+06	1.41622e+06	1.2139e+06	1.26734e+06	1.21373e+06	1.49441e+06	8.08145e+06	4.2939e+06	4.62503e+06	1.1449e+07	1.06766e+07	3.5368e+06	3.27711e+06	4.83758e+06	4.96974e+06	2.39972e+06	5.72416e+06	0.53	0.164498
FGFR2_HUMAN	Fibroblast growth factor receptor 2 OS=Homo sapiens GN=FGFR2 PE=1 SV=1	2	1.33546e+06	1.3687e+06	97636.4	98830.3	395818	324638	463056	465527	558293	559582	600177	1.09334e+06	1.82694e+06	2.32442e+06	561639	580005	968426	1.06379e+06	660861	722698	566755	1.04023e+06	0.86	0.539316
FGL1_HUMAN	Fibrinogen-like protein 1 OS=Homo sapiens GN=FGL1 PE=1 SV=3	1	91361	24672.9	113765	34858.4	71696.7	65738.9	140825	98851.6	61041.1	59665.4	114428	1.59516e+06	937461	929267	1.46165e+06	1.30712e+06	1.26583e+06	1.78076e+06	2.3397e+06	2.59168e+06	76247.6	1.43231e+06	1.18	0.371761
FGL2_HUMAN	Fibroleukin OS=Homo sapiens GN=FGL2 PE=1 SV=1	4	209986	308307	3.71555e+06	3.71812e+06	1.7683e+06	1.94975e+06	3.77477e+06	3.85943e+06	761303	749140	1.43736e+06	339280	1.64103e+06	1.51437e+06	329881	317302	238885	230876	415700	410050	2.08147e+06	687474	1.37	0.465356
FHR1_HUMAN	Complement factor H-related protein 1 OS=Homo sapiens GN=CFHR1 PE=1 SV=2	9	0	21693.9	83543	198116	31395.6	32104.6	5593.4	0	20186.5	46706.1	128602	1.30295e+06	705819	653921	1.1815e+06	1.27445e+06	548197	559753	1.3814e+06	1.37345e+06	43933.9	911005	2.14	0.147096
FHR2_HUMAN	Complement factor H-related protein 2 OS=Homo sapiens GN=CFHR2 PE=1 SV=1	6	1.10887e+06	1.2305e+06	258603	375206	394503	392855	164866	272522	274531	209067	284375	230793	511023	637084	188387	186306	427431	495820	263739	144200	468152	336916	0.72	0.354892
FIBA_HUMAN	Fibrinogen alpha chain OS=Homo sapiens GN=FGA PE=1 SV=2	33	2.52042e+07	2.69247e+07	7.63163e+07	7.43557e+07	2.00732e+08	2.13412e+08	1.13756e+08	1.15606e+08	8.78348e+07	9.13771e+07	8.5893e+07	2.5922e+06	1.84969e+06	938369	2.43238e+06	3.91996e+06	2.40235e+06	1.41622e+06	537452	549692	1.02552e+08	1.02531e+07	1.31	0.234215
FIBB_HUMAN	Fibrinogen beta chain OS=Homo sapiens GN=FGB PE=1 SV=2	30	3.60925e+06	4.4437e+06	7.47551e+06	7.61422e+06	3.06002e+06	3.19582e+06	7.29478e+06	7.81942e+06	4.00975e+06	4.40589e+06	7.02493e+06	2.29704e+06	1.07404e+07	1.19934e+07	4.21164e+06	4.88974e+06	1.74494e+07	1.53098e+07	4.63843e+06	4.31901e+06	5.29284e+06	8.28737e+06	3.64	0.0107365
FIBG_HUMAN	Fibrinogen gamma chain OS=Homo sapiens GN=FGG PE=1 SV=3	20	3.65541e+06	3.95717e+06	6.66835e+06	6.64702e+06	4.191e+06	4.61408e+06	7.8329e+06	8.21082e+06	4.85078e+06	4.86961e+06	7.62221e+06	611396	420746	441183	409895	499877	525315	593908	389313	394478	5.54971e+06	1.19083e+06	3.25	0.0729679
FILA_HUMAN	Filaggrin OS=Homo sapiens GN=FLG PE=1 SV=3	20	891122	1.01573e+06	4.52703e+06	4.98508e+06	224679	271061	521258	345769	1.07753e+06	320221	5.29748e+06	2.23686e+06	1.0564e+06	975205	1.56998e+06	1.62649e+06	445098	465368	678551	683141	1.41795e+06	1.50346e+06	1.29	0.680529
FILA2_HUMAN	Filaggrin-2 OS=Homo sapiens GN=FLG2 PE=1 SV=1	4	194335	233176	67723.3	92922.3	15542.7	13748.8	3638.93	4013.43	83729	74744.4	414161	951550	604067	676297	1.64301e+06	1.38049e+06	497467	479742	1.72979e+06	1.85116e+06	78357.4	1.02277e+06	1.39	0.343554
FINC_HUMAN	Fibronectin OS=Homo sapiens GN=FN1 PE=1 SV=4	93	6.23626e+07	6.81921e+07	5.80898e+07	5.60358e+07	8.79892e+07	1.06666e+08	9.62599e+07	1.03839e+08	9.02921e+07	9.53936e+07	7.74044e+07	1.18331e+07	6.18706e+06	6.17765e+06	8.35968e+06	9.19032e+06	3.67579e+06	3.69682e+06	4.95776e+06	4.87092e+06	8.25119e+07	1.36354e+07	9.72	0.163915
FLNA_HUMAN	Filamin-A OS=Homo sapiens GN=FLNA PE=1 SV=4	10	1.89928e+06	2.25031e+06	2.51888e+06	2.12265e+06	797625	956252	716454	707461	1.11893e+06	1.1791e+06	799789	905603	209275	287196	514976	508022	144105	120000	348556	308494	1.42669e+06	414602	0.97	0.932098
FLNB_HUMAN	Filamin-B OS=Homo sapiens GN=FLNB PE=1 SV=2	5	860021	789729	482066	471886	413063	432602	332309	384164	1.03892e+06	1.01424e+06	351207	2.03389e+06	2.29866e+06	2.76654e+06	1.83011e+06	1.86291e+06	5.06004e+06	3.19886e+06	2.68421e+06	3.08294e+06	621900	2.51694e+06	1.18	0.475104
FLNC_HUMAN	Filamin-C OS=Homo sapiens GN=FLNC PE=1 SV=3	3	43493.1	48146.7	4132.12	9087.56	158354	153372	15083.9	18445.4	126506	128234	12999.2	5.60698e+06	2.38741e+06	2.11888e+06	2.67281e+06	2.88765e+06	988584	892526	2.00545e+06	1.43013e+06	70485.5	2.10034e+06	1.2	0.513289
FLRT2_HUMAN	Leucine-rich repeat transmembrane protein FLRT2 OS=Homo sapiens GN=FLRT2 PE=1 SV=1	6	73739.7	50795	675857	682409	464763	425721	628983	634371	595898	666506	900393	2.43341e+07	9.75959e+06	1.07924e+07	2.27531e+07	2.34768e+07	1.25061e+07	1.46473e+07	2.04858e+07	2.33441e+07	489904	1.63e+07	1.31	0.395466
FLRT3_HUMAN	Leucine-rich repeat transmembrane protein FLRT3 OS=Homo sapiens GN=FLRT3 PE=1 SV=1	1	0	2337.88	9414.1	13174.9	55693.5	37986.6	36938	47809.8	84189.4	84181.3	45578.2	845976	5.4342e+06	5.44377e+06	8.84736e+06	8.76852e+06	2.73021e+06	2.91894e+06	533477	461012	37172.5	3.60291e+06	1.13	0.703186
FMOD_HUMAN	Fibromodulin OS=Homo sapiens GN=FMOD PE=1 SV=2	1	7681.65	0	0	0	30923.4	30772.4	20296	17991.2	73109.7	101860	10262.9	5.67836e+06	200250	198189	36151	31811.1	44571.2	40599.2	37322	30329.9	28263.4	630785	1.53	0.316231
FOLR1_HUMAN	Folate receptor alpha OS=Homo sapiens GN=FOLR1 PE=1 SV=3	12	5.19151e+07	6.00354e+07	4.10548e+07	4.43935e+07	3.76905e+07	3.82182e+07	3.77722e+07	4.00536e+07	2.33155e+07	2.19452e+07	1.57433e+07	1.05866e+06	2.54463e+06	2.60066e+06	784877	1.149e+06	3.46908e+06	4.64105e+06	968447	1.32008e+06	3.96394e+07	3.42798e+06	0.63	0.0257514
FOLR2_HUMAN	Folate receptor beta OS=Homo sapiens GN=FOLR2 PE=1 SV=4	1	28481	48866	4084.03	0	0	8206.7	3671.97	0	2221.62	12045.4	0	594704	377616	409923	831401	849018	337704	359362	688430	805062	10757.7	525322	1.14	0.885958
FOXN2_HUMAN	Forkhead box protein N2 OS=Homo sapiens GN=FOXN2 PE=1 SV=3	1	383877	331937	536413	525287	192004	203082	347785	332337	251943	306551	407138	4.08918e+06	1.22726e+06	1.45479e+06	3.77364e+06	3.78079e+06	2.45041e+06	3.26789e+06	2.32149e+06	2.50005e+06	341121	2.52726e+06	0.78	0.268785
FREM2_HUMAN	FRAS1-related extracellular matrix protein 2 OS=Homo sapiens GN=FREM2 PE=1 SV=2	13	90687.6	100920	979309	922843	1.25097e+06	1.19176e+06	1.71743e+06	1.81849e+06	1.46204e+06	1.78746e+06	1.65141e+06	43582.2	20439.2	25343.5	25887.4	27563.1	10034.4	4777.5	13502.8	18343.6	1.13219e+06	184088	1.14	0.599244
FRIL_HUMAN	Ferritin light chain OS=Homo sapiens GN=FTL PE=1 SV=2	1	56673.2	121535	28261.4	42086.5	57202.6	67056.5	134239	110147	16906.8	35767.4	44443.4	399724	272628	185839	569463	601862	316354	228349	106196	129289	66987.5	285415	2.67	0.0597931
FRRS1_HUMAN	Ferric-chelate reductase 1 OS=Homo sapiens GN=FRRS1 PE=2 SV=2	1	817088	699353	220673	300829	99245.5	59423.6	154119	52817.4	309342	60411.4	391628	857974	326277	464544	821197	619181	515095	459233	482442	326192	277330	526376	0.56	0.123614
FSHB_HUMAN	Follitropin subunit beta OS=Homo sapiens GN=FSHB PE=1 SV=2	3	2.20922e+06	2.61094e+06	210858	152132	981580	911363	295832	268024	368623	312723	255398	1.90495e+06	884847	956375	1.09468e+06	988168	1.61449e+06	1.45173e+06	576097	551486	832130	1.02782e+06	0.27	0.0704438
FSTL1_HUMAN	Follistatin-related protein 1 OS=Homo sapiens GN=FSTL1 PE=1 SV=1	8	2.85828e+06	3.08227e+06	1.9045e+06	1.95463e+06	1.34163e+06	1.63007e+06	1.50551e+06	1.62553e+06	4.08168e+06	3.73901e+06	1.96148e+06	207045	132907	236653	203376	109043	38565.5	93705.9	338884	432286	2.37231e+06	375394	0.85	0.211173
FSTL3_HUMAN	Follistatin-related protein 3 OS=Homo sapiens GN=FSTL3 PE=1 SV=1	1	77428.5	107910	46076.1	22181.7	44403.3	50094.5	85132.2	107372	122345	162320	282293	78675.4	25439.9	11311.5	13285.1	27053.7	7160.3	2767.99	126437	62961.3	82526.3	63738.5	1.06	0.892602
FSTL4_HUMAN	Follistatin-related protein 4 OS=Homo sapiens GN=FSTL4 PE=2 SV=3	1	2292.56	1002.51	64620.4	77266.9	15002.5	13637.6	38289.2	39090.1	16173.2	10417.3	37072.1	1.29759e+06	618971	604089	1.09176e+06	1.12865e+06	638800	674317	1.10642e+06	1.09978e+06	27779.2	829744	0.86	0.725045
FTCD_HUMAN	Formimidoyltransferase-cyclodeaminase OS=Homo sapiens GN=FTCD PE=1 SV=2	5	143656	118547	587157	701751	270635	211459	426109	392722	143476	158461	307112	3.24268e+06	4.97902e+06	4.95376e+06	1.65053e+06	1.70612e+06	4.07708e+06	4.55149e+06	3.03479e+06	3.36776e+06	315397	3.18703e+06	0.62	0.190854
FUCO_HUMAN	Tissue alpha-L-fucosidase OS=Homo sapiens GN=FUCA1 PE=1 SV=4	6	240530	226968	6.24338e+06	6.99007e+06	3.80073e+06	3.70678e+06	2.42301e+06	2.51271e+06	3.93616e+06	3.9077e+06	7.25109e+06	83587.8	884120	1.14595e+06	39634.7	38654.4	1.56388e+06	1.7057e+06	56412.3	22996.3	3.3988e+06	1.2792e+06	1.34	0.315494
FUCO2_HUMAN	Plasma alpha-L-fucosidase OS=Homo sapiens GN=FUCA2 PE=1 SV=2	8	166920	216020	1.37572e+06	1.31786e+06	1.35532e+06	1.44773e+06	1.3301e+06	1.32812e+06	1.47016e+06	1.57045e+06	1.86067e+06	4.30382e+06	5.90381e+06	6.27152e+06	3.44905e+06	3.88134e+06	3.74044e+06	3.51943e+06	3.99049e+06	4.40832e+06	1.15784e+06	4.13289e+06	1.45	0.0884338
FURIN_HUMAN	Furin OS=Homo sapiens GN=FURIN PE=1 SV=2	2	845.382	8598.64	239111	221782	66187.3	70406.1	105091	93633.7	109176	144235	206100	765900	668830	517622	1.15109e+06	1.09277e+06	218652	336557	766615	972895	105907	669703	1.11	0.782631
FUS_HUMAN	RNA-binding protein FUS OS=Homo sapiens GN=FUS PE=1 SV=1	1	0	0	7781.74	5038.92	8588.36	14282.8	1606.87	1838.94	1260.97	0	38495.3	2.75649e+06	3.78458e+06	3.64277e+06	2.14307e+06	2.24888e+06	1.42381e+06	1.93921e+06	1.91177e+06	2.05e+06	4039.86	2.19391e+06	2.15	0.420515
FUT3_HUMAN	Galactoside 3(4)-L-fucosyltransferase OS=Homo sapiens GN=FUT3 PE=2 SV=1	1	1680.09	7.85654	526.884	7217.99	53419.5	44504.5	33479	37954.9	84887.9	84554.2	37968.1	1.72562e+06	1.04801e+06	1.26929e+06	2.83544e+06	3.03303e+06	2.08466e+06	2.46819e+06	505064	576944	34823.3	1.55842e+06	8.54	0.15104
FZD1_HUMAN	Frizzled-1 OS=Homo sapiens GN=FZD1 PE=1 SV=2	3	575876	764200	141813	132077	61123.1	59053.4	136868	93358.1	195646	232623	110492	109887	54956.1	61299.1	104065	129847	50982.6	48819.1	86241	107674	239264	86426.2	0.35	0.0527183
FZD2_HUMAN	Frizzled-2 OS=Homo sapiens GN=FZD2 PE=1 SV=1	4	939618	1.08745e+06	624968	800536	607003	702394	395537	518554	591928	792376	790927	602083	51147.5	63655.5	995103	1.21393e+06	196890	149250	3.1051e+06	3.24796e+06	706036	1.0416e+06	0.8	0.0661746
FZD4_HUMAN	Frizzled-4 OS=Homo sapiens GN=FZD4 PE=1 SV=2	3	4.04508e+07	4.22088e+07	1.13622e+07	9.92197e+06	2.29217e+07	2.30339e+07	2.50812e+07	2.31575e+07	1.82567e+07	1.84882e+07	2.13518e+07	567072	471294	574508	564862	553748	477273	591471	530884	390516	2.34883e+07	2.60734e+06	0.78	0.112172
FZD8_HUMAN	Frizzled-8 OS=Homo sapiens GN=FZD8 PE=1 SV=1	4	1.81849e+06	2.08829e+06	770838	748789	1.04587e+06	883049	948701	901751	1.10015e+06	1.08523e+06	1.27205e+06	6.55356e+06	1.61966e+07	1.47816e+07	2.00183e+07	2.04261e+07	1.42054e+07	1.69182e+07	1.26323e+07	1.38603e+07	1.13912e+06	1.36864e+07	0.7	0.00482409
G3P_HUMAN;G3PT_HUMAN	Glyceraldehyde-3-phosphate dehydrogenase OS=Homo sapiens GN=GAPDH PE=1 SV=3	15	5.39575e+06	5.23718e+06	2.449e+07	2.16502e+07	3.1356e+07	3.48635e+07	3.50174e+07	3.88876e+07	1.65273e+07	1.81753e+07	3.7676e+07	733096	462821	660119	756591	622230	443298	496781	378352	404727	2.316e+07	4.26341e+06	1.36	0.241525
G6PI_HUMAN	Glucose-6-phosphate isomerase OS=Homo sapiens GN=GPI PE=1 SV=4	3	283380	199174	1.17992e+06	1.25892e+06	1.52623e+06	1.66225e+06	910267	927455	835053	925249	1.45817e+06	6.18507e+06	1.68754e+07	1.35364e+07	7.68272e+06	8.30143e+06	7.56389e+06	6.75443e+06	4.348e+06	4.58644e+06	970789	7.72919e+06	1.07	0.766996
GABT_HUMAN	4-aminobutyrate aminotransferase, mitochondrial OS=Homo sapiens GN=ABAT PE=1 SV=3	2	2289.17	0	5678.53	4935.28	24330.7	22062.6	25465.1	16356.5	68167.2	84121.7	262304	653346	98806.3	119238	559372	608566	215264	318567	318488	273163	25340.7	342711	2.9	0.259944
GALC_HUMAN	Galactocerebrosidase OS=Homo sapiens GN=GALC PE=1 SV=3	2	41119.4	53089	288129	314628	101917	89544.4	224111	242628	41553.7	45710.3	289145	7.58014e+06	4.79379e+06	5.35686e+06	9.09373e+06	9.17618e+06	1.21947e+06	1.17714e+06	7.22833e+06	7.12648e+06	144243	5.30413e+06	1.23	0.575933
GALE_HUMAN	UDP-glucose 4-epimerase OS=Homo sapiens GN=GALE PE=1 SV=2	1	8676.37	2951.49	5233.71	14712	66916.6	62177.8	71252.7	52332.3	55414	58793.9	29208.2	491376	2.0125e+06	1.68371e+06	914302	899905	532510	698137	114483	267986	39846.1	764413	0.8	0.442839
GALM_HUMAN	Aldose 1-epimerase OS=Homo sapiens GN=GALM PE=1 SV=1	3	69200.2	59125.9	486187	372671	756000	570188	709085	734233	338407	325176	686960	1.13025e+06	391765	410104	1.28974e+06	1.25413e+06	567835	612964	336892	385159	442027	706580	0.93	0.780632
GALNS_HUMAN	N-acetylgalactosamine-6-sulfatase OS=Homo sapiens GN=GALNS PE=1 SV=1	12	245136	327446	4.514e+06	4.89219e+06	6.21202e+06	6.01221e+06	6.37368e+06	6.5988e+06	8.25437e+06	7.80556e+06	5.73419e+06	282911	936004	778272	1.03651e+06	935913	337246	455213	377880	417218	5.12354e+06	1.12914e+06	1.39	0.0630027
GANAB_HUMAN	Neutral alpha-glucosidase AB OS=Homo sapiens GN=GANAB PE=1 SV=3	4	1.75768e+06	2.27448e+06	2.93867e+06	2.94813e+06	1.2714e+06	1.55044e+06	2.24432e+06	2.3306e+06	4.33909e+06	3.46004e+06	7.07184e+06	1.57306e+06	3.23444e+06	2.70012e+06	798043	684525	359719	465990	1.52205e+06	1.41721e+06	2.51148e+06	1.9827e+06	1.31	0.402166
GAS1_HUMAN	Growth arrest-specific protein 1 OS=Homo sapiens GN=GAS1 PE=2 SV=2	5	6.63979e+06	6.93692e+06	2.58333e+06	2.37329e+06	1.79847e+06	1.95358e+06	2.03029e+06	2.18736e+06	2.47919e+06	2.79019e+06	2.98916e+06	691951	128007	187627	602646	608856	433961	394511	294366	369176	3.17724e+06	670026	0.7	0.123813
GAS6_HUMAN	Growth arrest-specific protein 6 OS=Homo sapiens GN=GAS6 PE=1 SV=2	10	122419	167333	2.49401e+06	2.46945e+06	1.88101e+06	1.84507e+06	2.5068e+06	2.72652e+06	321724	410726	3.92651e+06	2.46931e+06	6.38494e+06	5.19562e+06	1.37574e+06	1.64154e+06	4.53443e+06	3.91563e+06	1.9153e+06	2.20602e+06	1.49451e+06	3.3565e+06	1.99	0.0227364
GATM_HUMAN	Glycine amidinotransferase, mitochondrial OS=Homo sapiens GN=GATM PE=1 SV=1	5	76322.1	74608.7	305858	325850	124705	183239	273092	272957	1.54439e+06	1.6861e+06	944136	4.07361e+06	235280	180346	412302	430434	111945	133375	271776	257309	486712	705051	1.19	0.772662
GBB1_HUMAN;GBB4_HUMAN	Guanine nucleotide-binding protein G(I)/G(S)/G(T) subunit beta-1 OS=Homo sapiens GN=GNB1 PE=1 SV=3	6	60104.9	78308.3	102115	192003	159341	231033	297146	271096	212764	250557	492452	1.34297e+06	731855	709709	1.94456e+06	1.92633e+06	1.11489e+06	1.09635e+06	1.1181e+06	821638	185447	1.12988e+06	1.67	0.161277
GBB2_HUMAN	Guanine nucleotide-binding protein G(I)/G(S)/G(T) subunit beta-2 OS=Homo sapiens GN=GNB2 PE=1 SV=3	5	39546.2	16148.3	194906	219101	223336	154639	176112	185231	89253.5	107614	383015	1.11922e+06	1.07614e+06	940475	425624	486828	1.17999e+06	1.39017e+06	1.07807e+06	1.18102e+06	140589	926055	1.51	0.212816
GBG12_HUMAN	Guanine nucleotide-binding protein G(I)/G(S)/G(O) subunit gamma-12 OS=Homo sapiens GN=GNG12 PE=1 SV=3	1	41843.8	38836.2	217669	245726	311869	340176	259358	263745	223927	247124	307470	931107	342290	249198	576787	687676	369033	314815	1.20218e+06	996614	219027	597717	2.13	0.0926391
GDF15_HUMAN	Growth/differentiation factor 15 OS=Homo sapiens GN=GDF15 PE=1 SV=3	2	1.29721e+07	1.39873e+07	7.93138e+06	9.14471e+06	1.23311e+07	1.2973e+07	5.4111e+06	5.50506e+06	4.38364e+06	4.34157e+06	1.55835e+07	1.78637e+07	8.16316e+06	8.95619e+06	3.2732e+06	3.40942e+06	2.1039e+06	2.82416e+06	3.75604e+06	3.91852e+06	8.89809e+06	6.98518e+06	0.79	0.206326
GDIA_HUMAN	Rab GDP dissociation inhibitor alpha OS=Homo sapiens GN=GDI1 PE=1 SV=2	3	9733	8089.63	193226	282884	132440	142485	79023.2	103282	105655	111258	104644	2.16957e+06	943486	1.13371e+06	1.83096e+06	1.9646e+06	281883	521097	2.4585e+06	2.23571e+06	116808	1.36442e+06	0.73	0.334797
GDIB_HUMAN	Rab GDP dissociation inhibitor beta OS=Homo sapiens GN=GDI2 PE=1 SV=2	4	9363.83	3201.28	699800	769310	433515	528620	586483	524287	433977	473080	566177	3.46068e+06	5.4187e+06	5.43105e+06	5.33674e+06	4.1053e+06	9.50068e+06	1.03712e+07	5.10475e+06	4.87576e+06	446164	5.4171e+06	0.96	0.870575
GDIR1_HUMAN	Rho GDP-dissociation inhibitor 1 OS=Homo sapiens GN=ARHGDIA PE=1 SV=3	2	292574	282279	2.3124e+06	2.77716e+06	6.00446e+06	5.63172e+06	3.21591e+06	2.13058e+06	373059	391726	1.60989e+06	1.77549e+06	2.84494e+06	2.5603e+06	1.13778e+06	906178	1.16326e+06	1.42359e+06	1.39507e+06	1.72091e+06	2.34119e+06	1.65374e+06	1.16	0.671084
GDIR2_HUMAN	Rho GDP-dissociation inhibitor 2 OS=Homo sapiens GN=ARHGDIB PE=1 SV=3	3	35845.6	3263.49	189945	151514	38337.4	53686.1	113384	141059	93225.4	72136.9	143308	1.9577e+06	2.85694e+06	2.86509e+06	2.28175e+06	2.78803e+06	4.45645e+06	6.37445e+06	3.09327e+06	3.67609e+06	89239.7	3.04931e+06	1.12	0.755345
GELS_HUMAN	Gelsolin OS=Homo sapiens GN=GSN PE=1 SV=1	27	1.10642e+07	1.28216e+07	2.54676e+07	2.68752e+07	2.29694e+08	2.55658e+08	1.32243e+08	1.35998e+08	2.44724e+08	2.61456e+08	5.65735e+07	805660	445942	298320	621054	534351	247587	252528	984727	1.07803e+06	1.336e+08	6.18417e+06	1.29	0.517552
GFRP_HUMAN	GTP cyclohydrolase 1 feedback regulatory protein OS=Homo sapiens GN=GCHFR PE=1 SV=3	4	2.79387e+07	2.94068e+07	2.68853e+06	3.39313e+06	3.11299e+06	3.10634e+06	3.87291e+06	4.17326e+06	1.83379e+06	2.00002e+06	1.92583e+06	836258	734343	661558	829438	864271	761936	1.01327e+06	300259	301971	8.15265e+06	822913	0.28	0.126709
GGACT_HUMAN	Gamma-glutamylaminecyclotransferase OS=Homo sapiens GN=GGACT PE=1 SV=2	2	343328	424329	2.34779e+06	2.4328e+06	1.2782e+06	1.35342e+06	2.72567e+06	2.95299e+06	1.27631e+06	1.4434e+06	2.94777e+06	6.30669e+06	157953	216032	97444	103274	234842	294512	137221	243095	1.65782e+06	1.07388e+06	0.96	0.893484
GGH_HUMAN	Gamma-glutamyl hydrolase OS=Homo sapiens GN=GGH PE=1 SV=2	14	1.46777e+07	1.64513e+07	2.26255e+07	2.25418e+07	1.83373e+07	1.83988e+07	3.26111e+07	3.18823e+07	1.02668e+07	1.03766e+07	2.77426e+07	1.28604e+06	387017	391383	533014	519960	251038	248013	1.08113e+06	1.35732e+06	1.98169e+07	3.37975e+06	1.23	0.199947
GGT1_HUMAN;GGT2_HUMAN;GGT3_HUMAN;GGTL1_HUMAN;GGTL2_HUMAN	Gamma-glutamyltranspeptidase 1 OS=Homo sapiens GN=GGT1 PE=1 SV=2	8	7.66452e+06	8.09772e+06	9.11456e+06	8.8825e+06	7.66472e+06	8.35881e+06	1.07814e+07	1.0171e+07	8.49143e+06	8.2479e+06	1.13964e+07	460876	2.74062e+06	3.01449e+06	326733	402992	380465	227851	359984	307795	8.74746e+06	1.96182e+06	1.05	0.725003
GGT6_HUMAN	Gamma-glutamyltransferase 6 OS=Homo sapiens GN=GGT6 PE=2 SV=2	5	146798	163355	6.64646e+06	7.10116e+06	4.92329e+06	5.20305e+06	4.26399e+06	4.52896e+06	7.17154e+06	7.42832e+06	1.17109e+07	6.2458e+06	1.34376e+06	1.4095e+06	2.51118e+06	2.78751e+06	1.33195e+06	1.0644e+06	1.75806e+06	1.8059e+06	4.75769e+06	3.1969e+06	1.15	0.741722
GHR_HUMAN	Growth hormone receptor OS=Homo sapiens GN=GHR PE=1 SV=1	2	596307	705753	99382.2	142191	176184	164915	221741	205130	215157	222943	345566	389105	149348	76897.8	174870	167759	219443	152820	184120	223862	274970	208379	0.98	0.903182
GILT_HUMAN	Gamma-interferon-inducible lysosomal thiol reductase OS=Homo sapiens GN=IFI30 PE=1 SV=3	7	1.6968e+06	1.98049e+06	1.60549e+06	1.40233e+06	2.20482e+06	2.12788e+06	2.63136e+06	3.03403e+06	1.82187e+06	1.95959e+06	2.0403e+06	4.50511e+06	299035	369796	645837	705274	323313	391033	145345	257221	2.04646e+06	968227	0.93	0.465817
GINM1_HUMAN	Glycoprotein integral membrane protein 1 OS=Homo sapiens GN=GINM1 PE=2 SV=1	3	1.61898e+06	2.14149e+06	2.0251e+06	1.66767e+06	771206	891144	710818	922917	1.02162e+06	1.14644e+06	1.44436e+06	4.92254e+06	1.53749e+06	1.45768e+06	158955	148485	95426	114770	86538.2	90234.2	1.29174e+06	1.00565e+06	0.65	0.0535902
GIPC1_HUMAN	PDZ domain-containing protein GIPC1 OS=Homo sapiens GN=GIPC1 PE=1 SV=2	1	0	0	20465.4	12660.5	19960.2	12041.9	24308.2	25598.2	6326.63	1866.14	67684.5	1.86306e+06	1.80892e+06	1.91259e+06	2.78481e+06	3.24176e+06	1.64758e+06	2.52162e+06	2.08726e+06	2.88527e+06	12322.7	2.08205e+06	1.92	0.253963
GLHA_HUMAN	Glycoprotein hormones alpha chain OS=Homo sapiens GN=CGA PE=1 SV=1	3	1.376e+06	1.56145e+06	219187	189438	565776	647148	350782	346539	382619	337030	854163	4.1736e+06	1.29235e+06	1.46859e+06	2.111e+06	1.93518e+06	2.67764e+06	3.23452e+06	1.42634e+06	1.55611e+06	597597	2.07295e+06	0.72	0.23237
GLO2_HUMAN	Hydroxyacylglutathione hydrolase, mitochondrial OS=Homo sapiens GN=HAGH PE=1 SV=2	1	0	0	19719.3	18294.7	6068.23	7966.46	11.4423	8402.49	11509.8	11338.9	12386.1	2.93843e+06	2.37076e+06	2.47574e+06	2.03768e+06	2.09819e+06	3.20969e+06	3.48844e+06	2.78752e+06	3.24607e+06	8331.13	2.46649e+06	0.67	0.46332
GLOD4_HUMAN	Glyoxalase domain-containing protein 4 OS=Homo sapiens GN=GLOD4 PE=1 SV=1	2	1187.49	0	106656	136418	91402.1	76522.1	101146	51354	78827.8	52045.9	106072	4.11508e+06	1.36228e+06	1.31913e+06	1.32579e+06	1.2343e+06	783794	792860	769824	963299	69556	1.27724e+06	0.96	0.915125
GLPK_HUMAN	Glycerol kinase OS=Homo sapiens GN=GK PE=1 SV=3	2	4083.18	1579.74	84409.7	70516	39141.2	52329.7	72251.4	87313	11912.7	17221.4	71552.9	718259	219596	168325	1.29774e+06	1.41747e+06	1.24973e+06	1.34133e+06	408170	659416	44075.8	755159	0.85	0.716248
GLRX1_HUMAN	Glutaredoxin-1 OS=Homo sapiens GN=GLRX PE=1 SV=2	3	394968	339971	220682	203574	315788	338782	143567	147055	646791	603927	30631.1	1.28425e+06	979646	1.02034e+06	2.81535e+06	3.35744e+06	781050	860832	1.63757e+06	1.6587e+06	335511	1.44258e+06	0.72	0.0566619
GLT18_HUMAN	Polypeptide N-acetylgalactosaminyltransferase 18 OS=Homo sapiens GN=GALNT18 PE=2 SV=2	6	48684.5	61364.3	1.12007e+06	1.11766e+06	353400	358752	555442	557946	638427	588131	593626	210613	109292	155678	144347	145347	84139.8	106365	157567	190224	539988	189720	1.09	0.753786
GLU2B_HUMAN	Glucosidase 2 subunit beta OS=Homo sapiens GN=PRKCSH PE=1 SV=2	4	177553	144444	1.1981e+06	1.09793e+06	595363	783628	634038	649460	417063	483689	1.44735e+06	1.56084e+06	883400	895567	1.01696e+06	1.0918e+06	385898	445083	625554	756607	618127	910906	1.34	0.290311
GLYC_HUMAN;GLYM_HUMAN	Serine hydroxymethyltransferase, cytosolic OS=Homo sapiens GN=SHMT1 PE=1 SV=1	7	263421	340642	2.60396e+06	2.93371e+06	2.09191e+06	2.1433e+06	3.10398e+06	2.92024e+06	1.48541e+06	1.63184e+06	1.86687e+06	614537	2.98374e+06	2.98292e+06	1.0227e+06	1.13157e+06	2.63872e+06	2.92829e+06	5.91356e+06	5.92931e+06	1.95184e+06	2.80122e+06	0.72	0.182784
GMDS_HUMAN	GDP-mannose 4,6 dehydratase OS=Homo sapiens GN=GMDS PE=1 SV=1	1	4638.77	839.124	122189	88830.9	91137.3	87816.1	305500	429163	312652	293975	225857	1.25466e+06	654164	601197	151011	195925	176206	257510	237576	264143	173674	401825	1.87	0.0114307
GMFG_HUMAN	Glia maturation factor gamma OS=Homo sapiens GN=GMFG PE=1 SV=1	1	0	151.953	241.959	14064.4	3608.38	7847.23	6143.42	1705.45	5762.27	0	92.0521	654956	15559.2	16439.1	2434.49	15792.6	5735.62	6252.07	19881	8695.47	3952.51	74583.7	1.89	0.416986
GNA11_HUMAN;GNA14_HUMAN	Guanine nucleotide-binding protein subunit alpha-11 OS=Homo sapiens GN=GNA11 PE=1 SV=2	2	8795.75	3642.37	147941	83780.3	46172.6	24789.9	45820.4	62528.3	6551.69	15179.2	226012	3.33406e+06	2.60312e+06	2.59771e+06	3.54355e+06	3.42687e+06	4.35228e+06	5.11729e+06	3.42781e+06	3.98814e+06	44520.1	3.26168e+06	2.28	0.176303
GNAI2_HUMAN	Guanine nucleotide-binding protein G(i) subunit alpha-2 OS=Homo sapiens GN=GNAI2 PE=1 SV=3	2	39.0733	8725.57	80200.4	125634	35679.2	24861.7	29540.8	77538.5	14248.4	34303.2	149647	2.07932e+06	2.7591e+06	2.81228e+06	2.07872e+06	2.13441e+06	866017	908880	1.55697e+06	1.56971e+06	43077.1	1.69151e+06	1.57	0.421102
GNAI3_HUMAN	Guanine nucleotide-binding protein G(k) subunit alpha OS=Homo sapiens GN=GNAI3 PE=1 SV=3	2	4484.41	0	30237.2	40791.5	0	0	0	0	6074.65	4103.33	117391	1.59045e+06	735410	780023	1.11936e+06	1.2253e+06	533848	586470	1.0931e+06	1.05074e+06	8569.1	883209	5.1	0.05063
GNAS1_HUMAN;GNA12_HUMAN	Guanine nucleotide-binding protein G(s) subunit alpha isoforms XLas OS=Homo sapiens GN=GNAS PE=1 SV=2	3	10707.1	4071.97	208275	254809	71338.2	90263.8	54299.8	43039.2	79097.3	31198	133356	768735	519485	754671	618655	606366	2.44924e+06	2.42305e+06	339666	328782	84710	894201	1.06	0.904912
GNPTG_HUMAN	N-acetylglucosamine-1-phosphotransferase subunit gamma OS=Homo sapiens GN=GNPTG PE=1 SV=1	3	405300	457084	384781	574719	149991	168145	318208	382722	233515	376271	225306	1.05615e+06	1.12234e+07	1.04017e+07	447431	366920	1.31614e+06	1.18287e+06	420671	359242	345073	2.69999e+06	1.56	0.184588
GNS_HUMAN	N-acetylglucosamine-6-sulfatase OS=Homo sapiens GN=GNS PE=1 SV=3	16	1.37477e+08	1.51763e+08	2.28239e+07	2.37761e+07	6.3004e+07	6.61272e+07	3.91851e+07	4.20418e+07	2.02652e+07	2.0283e+07	2.37546e+07	3.30854e+06	1.2874e+07	1.42044e+07	4.89444e+06	5.25449e+06	1.29103e+07	1.48075e+07	2.06591e+06	2.17111e+06	5.86747e+07	9.62453e+06	0.56	0.15535
GNT2A_HUMAN	N-acetyllactosaminide beta-1,6-N-acetylglucosaminyl-transferase OS=Homo sapiens GN=GCNT2 PE=1 SV=1	1	31.4613	25213.7	104078	164822	17199.3	14084.7	66404.1	14600.6	24551.3	17278.3	26214.4	491869	124323	106672	47563.3	36970.6	116471	106985	75630	28647.1	44826.3	116135	0.36	0.154912
GOGA2_HUMAN	Golgin subfamily A member 2 OS=Homo sapiens GN=GOLGA2 PE=1 SV=3	1	87377.5	143985	41180.3	55928.7	58646.5	29013.9	33875.7	31658.5	44353.7	32141.6	53627.7	4.35486e+07	6.92702e+07	7.17836e+07	1.66681e+07	1.85547e+07	5.54345e+07	6.01235e+07	1.7941e+07	2.25573e+07	55816.1	3.75935e+07	0.61	0.0685123
GOGA4_HUMAN	Golgin subfamily A member 4 OS=Homo sapiens GN=GOLGA4 PE=1 SV=1	1	273664	245335	1.27451e+07	7.51158e+06	4.96744e+06	4.58469e+06	2.5265e+06	2.62969e+06	1.3417e+07	1.44787e+07	2.42643e+07	6.08043e+06	2.97027e+07	3.06866e+07	1.01351e+07	1.04751e+07	3.3276e+07	3.19495e+07	5.65876e+06	6.46842e+06	6.33797e+06	1.88697e+07	2.06	0.24195
GOLI4_HUMAN	Golgi integral membrane protein 4 OS=Homo sapiens GN=GOLIM4 PE=1 SV=1	1	128399	161359	243000	190722	41571.8	82362.5	140622	195977	84928.6	30301.6	98254.8	1.6842e+06	1.25201e+06	1.3787e+06	3.16346e+06	3.24857e+06	793204	947988	1.53109e+06	1.74574e+06	129924	1.58432e+06	0.72	0.288747
GOLM1_HUMAN	Golgi membrane protein 1 OS=Homo sapiens GN=GOLM1 PE=1 SV=1	15	4.75185e+07	5.33212e+07	4.65999e+07	4.12611e+07	2.27948e+07	2.41418e+07	1.95058e+07	2.15142e+07	2.00476e+07	2.03746e+07	3.19388e+07	217920	3.26465e+06	3.10211e+06	281495	298781	74234	102574	132194	138915	3.17079e+07	3.95517e+06	0.78	0.118368
GP180_HUMAN	Integral membrane protein GPR180 OS=Homo sapiens GN=GPR180 PE=2 SV=1	3	4.05244e+06	4.12993e+06	1.16837e+06	1.19275e+06	2.26758e+06	2.03701e+06	1.50455e+06	1.45148e+06	2.13778e+06	1.87023e+06	1.3085e+06	293640	135667	189411	206254	266708	101831	53972.2	130749	142114	2.18121e+06	282884	0.71	0.279811
GP1BA_HUMAN	Platelet glycoprotein Ib alpha chain OS=Homo sapiens GN=GP1BA PE=1 SV=2	5	291641	296351	63900.6	53181	142287	117703	648707	628146	847346	839896	120904	1.5292e+06	1.30108e+06	1.35384e+06	855968	895032	618555	695582	816485	852382	392916	903902	1.69	0.393898
GP2_HUMAN	Pancreatic secretory granule membrane major glycoprotein GP2 OS=Homo sapiens GN=GP2 PE=2 SV=3	6	470171	570110	72042.8	75416.1	343655	325274	847782	812653	2.68572e+06	2.81037e+06	110506	2.88305e+06	1.84702e+06	2.11127e+06	2.24849e+06	2.28023e+06	739258	801433	1.19194e+06	1.165e+06	901320	1.53782e+06	0.49	0.0879411
GPA33_HUMAN	Cell surface A33 antigen OS=Homo sapiens GN=GPA33 PE=1 SV=1	2	84877.1	162376	111375	173973	15428.3	15097.3	116519	121711	237232	219153	69662.8	683594	1.68666e+06	1.66345e+06	1.10935e+06	1.02009e+06	457074	463631	1.75061e+06	2.04342e+06	125774	1.09475e+06	0.32	0.0102462
GPC1_HUMAN	Glypican-1 OS=Homo sapiens GN=GPC1 PE=1 SV=2	10	9.22832e+06	1.18348e+07	2.58143e+06	2.74336e+06	2.51502e+06	2.29398e+06	968600	804413	1.80053e+06	1.72517e+06	3.55131e+06	9.65952e+06	1.42546e+06	1.39686e+06	4.35144e+06	4.19306e+06	1.89046e+06	3.01688e+06	2.67341e+06	3.25875e+06	3.64957e+06	3.54172e+06	0.4	0.0430838
GPC3_HUMAN	Glypican-3 OS=Homo sapiens GN=GPC3 PE=1 SV=1	6	2.75574e+06	3.11749e+06	5.09988e+06	5.65886e+06	3.5828e+06	4.10093e+06	2.92483e+06	2.76746e+06	3.52627e+06	3.62187e+06	4.48742e+06	2.29954e+06	1.12768e+06	1.33767e+06	2.4955e+06	2.2443e+06	1.4581e+06	1.625e+06	1.54926e+07	1.86137e+07	3.71561e+06	5.11814e+06	0.67	0.194723
GPC4_HUMAN;GPC6_HUMAN	Glypican-4 OS=Homo sapiens GN=GPC4 PE=1 SV=4	6	1.44883e+06	1.79179e+06	2.51669e+06	3.16617e+06	2.5333e+06	2.59342e+06	1.68768e+06	1.63827e+06	1.91999e+06	1.82124e+06	2.70154e+06	595429	900991	811518	596936	458189	270410	173103	517826	485731	2.11174e+06	751167	0.62	0.141356
GPC5B_HUMAN	G-protein coupled receptor family C group 5 member B OS=Homo sapiens GN=GPRC5B PE=2 SV=2	5	1.006e+06	1.02312e+06	9.03e+06	7.42213e+06	6.41735e+06	7.01917e+06	7.87316e+06	8.20939e+06	3.07619e+06	3.54822e+06	1.35651e+07	2.03765e+07	1.32758e+07	1.26226e+07	2.55204e+07	2.79108e+07	2.0106e+07	2.07457e+07	1.10468e+07	1.063e+07	5.46247e+06	1.758e+07	1.72	0.0779426
GPC5C_HUMAN	G-protein coupled receptor family C group 5 member C OS=Homo sapiens GN=GPRC5C PE=1 SV=2	11	1.60298e+06	2.1044e+06	6.85361e+06	7.31917e+06	5.62324e+06	6.15231e+06	7.36371e+06	7.53523e+06	3.11013e+06	3.16457e+06	1.27666e+07	1.61044e+06	3.14492e+06	3.01953e+06	3.41127e+06	3.2133e+06	1.99632e+06	1.91457e+06	2.41875e+06	2.31174e+06	5.08293e+06	3.58074e+06	1.62	0.0791359
GPDA_HUMAN	Glycerol-3-phosphate dehydrogenase [NAD(+)], cytoplasmic OS=Homo sapiens GN=GPD1 PE=1 SV=4	5	81253.8	104471	803680	917311	1.0604e+06	1.12802e+06	1.59919e+06	1.82791e+06	566237	595923	704079	1.14514e+06	284394	275573	1.00433e+06	1.15466e+06	1.2496e+06	1.51068e+06	471064	641020	868439	844054	0.81	0.327121
GPNMB_HUMAN	Transmembrane glycoprotein NMB OS=Homo sapiens GN=GPNMB PE=1 SV=2	2	67869.9	72956.7	911318	934696	332212	336116	664935	621231	318252	305178	1.96433e+06	702806	21423.5	5664.74	16612.3	23891.4	12976.3	26205.3	63209.8	87603.6	456477	292473	1.83	0.247715
GPV_HUMAN	Platelet glycoprotein V OS=Homo sapiens GN=GP5 PE=1 SV=1	1	15904.8	0	61323.8	21751.8	29815.4	33892.5	56742.6	88663.2	54549.9	71998.2	44396	9.72725e+06	8.18238e+06	8.14563e+06	2.06499e+06	2.04082e+06	741873	620145	2.03037e+06	1.76402e+06	43464.2	3.53619e+06	0.55	0.166403
GPVI_HUMAN	Platelet glycoprotein VI OS=Homo sapiens GN=GP6 PE=1 SV=4	4	1.42442e+07	1.53412e+07	6.83524e+06	8.41074e+06	9.88177e+06	1.05668e+07	1.20067e+07	1.26018e+07	1.68452e+07	1.62423e+07	9.48538e+06	1.78858e+06	1.18204e+06	999909	3.40439e+06	3.50327e+06	2.40681e+06	2.63059e+06	2.17937e+06	2.58468e+06	1.22976e+07	3.0165e+06	0.81	0.0280183
GPX3_HUMAN	Glutathione peroxidase 3 OS=Homo sapiens GN=GPX3 PE=1 SV=2	8	542758	758518	1.62471e+07	1.63821e+07	1.15642e+07	1.17324e+07	1.79463e+07	1.62876e+07	1.55648e+07	1.50285e+07	1.91796e+07	3.36983e+07	4.41996e+07	4.05184e+07	5.24086e+07	5.06681e+07	1.78561e+08	1.77941e+08	9.60882e+07	7.43355e+07	1.22054e+07	7.67599e+07	1.25	0.342579
GRAN_HUMAN	Grancalcin OS=Homo sapiens GN=GCA PE=1 SV=2	2	0	0	23349.8	33539.3	4905.25	0	20512.1	22336.1	34076.7	51673.1	69622.8	1.71967e+06	818477	811033	885870	951481	436601	742654	814903	1.04868e+06	19039.2	829899	2.82	0.139181
GRHPR_HUMAN	Glyoxylate reductase/hydroxypyruvate reductase OS=Homo sapiens GN=GRHPR PE=1 SV=1	2	10059.6	24070.3	399717	318327	302010	330680	388999	447733	200559	268966	277040	1.52614e+06	496553	404492	467559	565101	104080	118542	506356	431899	269112	489776	0.93	0.781308
GRN_HUMAN	Granulins OS=Homo sapiens GN=GRN PE=1 SV=2	14	9.49527e+08	1.09474e+09	5.56377e+08	6.07256e+08	3.71702e+08	3.61489e+08	6.16942e+08	5.59125e+08	6.2928e+08	6.29849e+08	4.1267e+08	860042	1.51996e+06	1.64458e+06	2.29851e+06	2.12741e+06	405046	432783	6.30175e+06	6.32178e+06	6.37629e+08	4.34582e+07	0.8	0.288573
GRP75_HUMAN	Stress-70 protein, mitochondrial OS=Homo sapiens GN=HSPA9 PE=1 SV=2	2	3100.51	0	563.913	0	0	2756.88	1480.61	0	0	3555.28	113217	4.46029e+06	2.14265e+07	2.37752e+07	7.01784e+06	7.50763e+06	5.47926e+06	5.84353e+06	1.1065e+07	9.14058e+06	1145.72	9.5829e+06	20.52	0.183334
GRP78_HUMAN	78 kDa glucose-regulated protein OS=Homo sapiens GN=HSPA5 PE=1 SV=2	15	1.30057e+06	1.4049e+06	5.56114e+06	5.24306e+06	3.21106e+06	3.42898e+06	3.31288e+06	3.275e+06	1.383e+06	1.34559e+06	7.60583e+06	1.50374e+06	933454	1.06426e+06	804119	807586	420344	431060	410879	482713	2.94662e+06	1.4464e+06	1.44	0.174297
GSHR_HUMAN	Glutathione reductase, mitochondrial OS=Homo sapiens GN=GSR PE=1 SV=2	4	43080	72534.2	310794	246914	629508	786197	509617	420815	394756	459830	1.14571e+06	287177	118053	151418	158766	138806	62478.4	65064.6	126068	168940	387404	242248	1.16	0.729709
GSLG1_HUMAN	Golgi apparatus protein 1 OS=Homo sapiens GN=GLG1 PE=1 SV=2	19	5.06469e+06	5.27268e+06	7.62291e+06	7.67995e+06	1.21915e+07	1.12659e+07	5.20083e+06	5.38524e+06	5.06496e+06	5.43137e+06	6.56299e+06	642018	347874	421397	590300	638398	758173	852440	489530	712095	7.018e+06	1.20152e+06	1.1	0.586304
GSTA1_HUMAN	Glutathione S-transferase A1 OS=Homo sapiens GN=GSTA1 PE=1 SV=3	7	112128	133385	311871	301558	341532	327250	709182	522685	574031	419281	355691	2.46542e+06	1.10042e+07	9.82863e+06	3.44038e+06	2.88891e+06	1.57259e+07	1.49084e+07	1.51781e+06	1.84967e+06	375290	6.3985e+06	0.82	0.448871
GSTA2_HUMAN;GSTA3_HUMAN	Glutathione S-transferase A2 OS=Homo sapiens GN=GSTA2 PE=1 SV=4	7	19149.5	34152.3	129932	97300.5	169116	163159	83211.7	102933	163165	178031	345901	392797	79671.5	37542.3	75576.3	71624.4	4172.87	5507.21	4622.85	5975.4	114015	102339	0.97	0.952545
GSTM2_HUMAN;GSTM1_HUMAN	Glutathione S-transferase Mu 2 OS=Homo sapiens GN=GSTM2 PE=1 SV=2	3	10056.5	4433.62	146119	189325	86114	180553	43265.9	42320.7	62068.4	36650.2	68070	1.37241e+06	5.94266e+06	5.03005e+06	1.15145e+06	938772	332562	452140	601483	581954	80090.6	1.64715e+06	0.89	0.710901
GSTM3_HUMAN;GSTM5_HUMAN	Glutathione S-transferase Mu 3 OS=Homo sapiens GN=GSTM3 PE=1 SV=3	7	96535.2	56983.6	2.07394e+06	1.95072e+06	1.8277e+06	1.52986e+06	895894	851314	766340	592559	1.41612e+06	1.21226e+06	1.02529e+06	974620	2.54443e+06	2.1426e+06	605697	706366	942429	1.13356e+06	1.06418e+06	1.27034e+06	1.35	0.13442
GSTO1_HUMAN	Glutathione S-transferase omega-1 OS=Homo sapiens GN=GSTO1 PE=1 SV=2	3	6663.39	0	704755	693263	433895	466183	259236	281289	249016	315229	1.00927e+06	271803	209038	82767	465161	499851	274170	181142	7.81458e+06	8.92008e+06	340953	1.97279e+06	1.36	0.47317
GSTP1_HUMAN	Glutathione S-transferase P OS=Homo sapiens GN=GSTP1 PE=1 SV=2	8	565767	704233	2.39959e+07	2.44588e+07	1.66358e+07	1.97888e+07	8.67694e+06	9.98406e+06	1.09473e+07	1.07439e+07	2.10701e+07	308939	96146.6	185648	1.27349e+06	1.61615e+06	485122	683977	132428	60976.2	1.26502e+07	2.5913e+06	1.09	0.777418
GTR5_HUMAN	Solute carrier family 2, facilitated glucose transporter member 5 OS=Homo sapiens GN=SLC2A5 PE=1 SV=1	4	70108	56043	991982	1.07885e+06	403520	393008	1.18455e+06	1.2499e+06	344760	334466	968002	397316	377983	501197	740026	810842	764323	898888	220741	222864	610719	590218	1.37	0.44051
GUC2A_HUMAN	Guanylin OS=Homo sapiens GN=GUCA2A PE=1 SV=2	4	1.01618e+08	1.22226e+08	3.78523e+06	4.01835e+06	3.05116e+07	3.16244e+07	2.10645e+07	2.54806e+07	8.38486e+07	9.03281e+07	1.54098e+07	2.37226e+06	504118	682748	741357	700379	1.1043e+06	870533	8.16229e+06	7.85103e+06	5.14505e+07	3.83988e+06	0.41	0.0793862
H12_HUMAN;H11_HUMAN	Histone H1.2 OS=Homo sapiens GN=HIST1H1C PE=1 SV=2	3	66993.3	65931.9	33522.5	17080.8	94270.5	131781	190397	194020	51798.4	131931	806537	1.30513e+07	3.11688e+07	3.22339e+07	1.0896e+07	1.12678e+07	7.32919e+07	6.9483e+07	1.07606e+07	9.96121e+06	97772.6	2.62921e+07	2.02	0.357025
H15_HUMAN	Histone H1.5 OS=Homo sapiens GN=HIST1H1B PE=1 SV=3	1	4782.02	0	98591.8	98637.3	3727.43	3751.13	65059.3	53079.8	219.141	426.578	31219.4	888906	331134	250769	844795	940210	581664	615162	365743	448215	32827.4	529782	0.24	0.108974
H2A1B_HUMAN;H2A1A_HUMAN;H2A2B_HUMAN	Histone H2A type 1-B/E OS=Homo sapiens GN=HIST1H2AB PE=1 SV=2	3	186444	199575	1.8873e+06	1.57511e+06	1.39257e+07	1.64691e+07	2.58833e+06	3.06695e+06	1.47989e+06	1.51448e+06	1.13771e+07	450263	40052.3	85185.6	188179	172598	84557.3	65951.9	100751	76929.2	4.2893e+06	1.26416e+06	0.98	0.980686
H2AY_HUMAN	Core histone macro-H2A.1 OS=Homo sapiens GN=H2AFY PE=1 SV=4	1	5207.48	6084.64	24622.2	14370.7	85602.7	127621	37157.8	49123.9	3894.22	19799.3	1.39708e+06	1.31029e+06	240981	279468	746512	835712	424299	406210	837831	767445	37348.4	724583	7.58	0.215135
H2B1C_HUMAN;H2B1A_HUMAN;H2B1B_HUMAN	Histone H2B type 1-C/E/F/G/I OS=Homo sapiens GN=HIST1H2BC PE=1 SV=4	8	1.55996e+06	1.81203e+06	1.40447e+07	1.57e+07	1.35602e+07	1.40006e+07	6.23264e+06	6.5478e+06	2.48342e+06	2.59164e+06	8.69865e+07	375732	120383	91500.4	203209	319759	188654	232052	58315.2	50599.7	7.85329e+06	8.86267e+06	2.83	0.277185
H31_HUMAN	Histone H3.1 OS=Homo sapiens GN=HIST1H3A PE=1 SV=2	4	10268.1	11284.8	92946.2	149110	18710.2	14066.3	13426.4	27836.9	14957.9	20887.6	33570	7.90629e+06	4.05414e+06	4.3065e+06	5.35814e+06	5.22926e+06	1.73022e+06	930379	1.28148e+07	1.32349e+07	37349.4	5.55982e+06	0.68	0.568071
H33_HUMAN;H31T_HUMAN;H3C_HUMAN	Histone H3.3 OS=Homo sapiens GN=H3F3A PE=1 SV=2	4	4457.05	8645.87	63718	85402.8	357269	451007	34240.2	38881.2	5814.17	5802.86	513128	3.33396e+06	58865.2	83444.2	102798	96865.6	28302.3	53971.1	35114	60200.4	105524	436665	2.12	0.420749
H4_HUMAN	Histone H4 OS=Homo sapiens GN=HIST1H4A PE=1 SV=2	10	480661	559656	1.29459e+07	1.46109e+07	1.85495e+07	2.0643e+07	9.78627e+06	9.54694e+06	865384	864761	2.0954e+08	52280	95245.8	113872	70915.9	136858	68875.1	68003.8	1.83615e+06	1.95166e+06	8.8853e+06	2.13934e+07	5.11	0.238545
H6ST1_HUMAN	Heparan-sulfate 6-O-sulfotransferase 1 OS=Homo sapiens GN=HS6ST1 PE=1 SV=5	1	7177.38	11822.5	0	1359.4	7171.16	3943.57	1282.04	326.144	60.7213	918.098	11182.7	1.60159e+06	874631	794524	1.20225e+06	1.11816e+06	1.30309e+06	1.33793e+06	557258	684254	3406.1	948486	6.18	0.179864
HACD1_HUMAN	Very-long-chain (3R)-3-hydroxyacyl-CoA dehydratase 1 OS=Homo sapiens GN=HACD1 PE=1 SV=1	1	10145.9	2399.87	217106	153762	95182.5	95387.4	130448	131915	95119.5	107169	211586	1.08118e+06	382612	434298	963188	902620	392017	399184	904341	1.01495e+06	103863	668597	1.55	0.232332
HAVR1_HUMAN	Hepatitis A virus cellular receptor 1 OS=Homo sapiens GN=HAVCR1 PE=1 SV=2	1	52673	52802.4	12193.9	14345	2592.36	4261.6	22445.2	12405.2	15736.6	13899.8	2493.08	39007.2	4.5068e+06	4.1957e+06	22607.3	40466	9459.26	19877.9	6428.65	8849.72	20335.5	885169	0.53	0.291821
HAVR2_HUMAN	Hepatitis A virus cellular receptor 2 OS=Homo sapiens GN=HAVCR2 PE=1 SV=3	9	6.18792e+07	6.5027e+07	3.59401e+07	3.50737e+07	4.14917e+07	4.20937e+07	4.73764e+07	4.65805e+07	4.64801e+07	4.8951e+07	6.11033e+07	841723	502794	475842	1.49512e+06	1.51558e+06	1.26733e+06	1.58267e+06	1.02027e+06	862240	4.70893e+07	7.06669e+06	0.9	0.169755
HBA_HUMAN;HBAZ_HUMAN	Hemoglobin subunit alpha OS=Homo sapiens GN=HBA1 PE=1 SV=2	14	1.09575e+07	1.23038e+07	2.72089e+07	2.53527e+07	1.9758e+07	2.10717e+07	4.452e+07	4.50438e+07	2.43618e+07	2.6067e+07	1.52311e+07	559496	1.79341e+06	1.96979e+06	500174	616379	1.35787e+06	1.76691e+06	603192	489694	2.56645e+07	2.4888e+06	1.69	0.212299
HBB_HUMAN;HBE_HUMAN	Hemoglobin subunit beta OS=Homo sapiens GN=HBB PE=1 SV=2	17	1.17761e+07	1.22128e+07	2.41998e+07	2.83044e+07	1.80739e+07	1.90116e+07	4.10166e+07	4.63264e+07	3.00444e+07	3.12229e+07	1.81078e+07	1.46157e+07	5.87554e+06	6.08768e+06	2.50389e+07	2.36606e+07	6.36761e+06	6.39305e+06	1.00645e+07	7.88778e+06	2.62189e+07	1.24099e+07	1.29	0.469718
HBD_HUMAN	Hemoglobin subunit delta OS=Homo sapiens GN=HBD PE=1 SV=2	16	849422	977994	2.76045e+06	3.12008e+06	768886	832928	1.46749e+06	1.54796e+06	1.00021e+06	1.12095e+06	1.52942e+06	951952	469355	485305	239425	224070	115167	121745	361555	671415	1.44464e+06	516941	1.05	0.851768
HBG1_HUMAN	Hemoglobin subunit gamma-1 OS=Homo sapiens GN=HBG1 PE=1 SV=2	4	28352.9	109320	33709.1	17941.7	92399.7	67878.7	76506.5	28720.5	88778.7	60272.9	42710	1.37031e+06	368440	314029	2.93104e+06	3.40618e+06	1.12293e+06	1.31323e+06	2.08034e+07	2.53494e+07	60388.1	5.70217e+06	1.53	0.199474
HDAC6_HUMAN	Histone deacetylase 6 OS=Homo sapiens GN=HDAC6 PE=1 SV=2	1	2415.78	376.656	15240.3	19073.8	19423.6	15231.3	20637.9	18189.3	3527.66	2535.95	21265.9	1.7735e+07	2.56108e+07	2.52141e+07	1.53278e+07	1.51074e+07	8.3101e+07	8.14726e+07	4.91183e+07	5.00052e+07	11665.2	3.62714e+07	0.79	0.552739
HEAT4_HUMAN	HEAT repeat-containing protein 4 OS=Homo sapiens GN=HEATR4 PE=2 SV=2	1	1.974e+06	2.81329e+06	88911	124151	17251.5	25413.8	20912.7	56532.4	47152.4	87002.6	73952.4	236055	36649.4	56877.5	144331	131831	118208	99757.6	39221.1	50010.3	525462	98689.2	0.25	0.257029
HEBP1_HUMAN	Heme-binding protein 1 OS=Homo sapiens GN=HEBP1 PE=1 SV=1	1	179505	214188	98965.5	157094	183700	207426	186409	169956	169268	144699	169205	912384	270198	290864	180670	220417	1.41034e+06	1.87817e+06	318129	367812	171121	601819	0.59	0.000240829
HEBP2_HUMAN	Heme-binding protein 2 OS=Homo sapiens GN=HEBP2 PE=1 SV=1	1	0	5075.8	342025	352015	120980	121952	139384	131058	180385	168142	375508	1.04445e+07	1.07409e+07	8.72251e+06	8.02972e+06	8.14013e+06	4.80699e+06	3.96252e+06	1.51662e+07	1.32042e+07	156102	8.35932e+06	1.12	0.788643
HECD1_HUMAN	E3 ubiquitin-protein ligase HECTD1 OS=Homo sapiens GN=HECTD1 PE=1 SV=3	1	238151	300403	494801	417601	565061	457664	399740	446446	394105	367500	206994	960447	638041	498541	1.25431e+06	920246	797902	1.05879e+06	518464	504608	408147	735834	0.89	0.550657
HEG1_HUMAN	Protein HEG homolog 1 OS=Homo sapiens GN=HEG1 PE=1 SV=3	8	2.78269e+07	2.46769e+07	1.07917e+07	1.01943e+07	7.41174e+06	7.18435e+06	9.82305e+06	9.51114e+06	8.28542e+06	9.26878e+06	9.63277e+06	861709	273864	264371	441376	409652	299659	315868	1.15068e+06	1.13815e+06	1.24974e+07	1.47881e+06	0.64	0.0929322
HEM2_HUMAN	Delta-aminolevulinic acid dehydratase OS=Homo sapiens GN=ALAD PE=1 SV=1	5	3.37376e+06	4.14423e+06	2.91352e+06	3.63546e+06	1.3453e+06	1.6186e+06	4.5123e+06	4.83878e+06	1.4936e+06	1.62557e+06	2.15492e+06	60278.6	47627.4	96162.8	8258.12	47158.3	5204.89	17901.2	69016.1	67488.1	2.95011e+06	257401	1.66	0.424705
HEMO_HUMAN	Hemopexin OS=Homo sapiens GN=HPX PE=1 SV=2	27	2.81639e+08	3.12609e+08	1.34468e+08	1.34897e+08	1.53938e+08	1.53593e+08	1.60654e+08	1.65375e+08	1.50035e+08	1.52385e+08	2.08176e+08	1.9276e+06	276761	362418	267498	209324	49985.6	45766.1	167089	336511	1.79959e+08	2.11819e+07	1.28	0.128798
HEP2_HUMAN	Heparin cofactor 2 OS=Homo sapiens GN=SERPIND1 PE=1 SV=3	7	1.32538e+06	1.06082e+06	323233	289952	336382	331886	737374	913319	1.64327e+06	1.73429e+06	824651	468199	411348	380816	480964	459283	802676	719157	556503	639631	869590	574323	0.84	0.502309
HEPC_HUMAN	Hepcidin OS=Homo sapiens GN=HAMP PE=1 SV=2	1	2.32133e+06	2.69215e+06	751986	763649	1.07937e+07	1.12939e+07	1.01513e+08	1.06752e+08	215293	268347	618197	456174	1.04942e+06	960709	492758	548838	1.80612e+06	3.12331e+06	292957	303691	2.37365e+07	965217	0.17	0.172528
HEPS_HUMAN	Serine protease hepsin OS=Homo sapiens GN=HPN PE=1 SV=1	2	226599	349970	483847	571245	287085	288357	463329	397917	374673	527972	574202	1.00915e+07	2.84551e+07	3.07915e+07	1.54986e+07	2.5381e+07	7.29541e+06	7.78293e+06	6.60135e+06	7.97772e+06	397099	1.40449e+07	4.82	0.175733
HEXA_HUMAN	Beta-hexosaminidase subunit alpha OS=Homo sapiens GN=HEXA PE=1 SV=2	14	771272	772051	9.7402e+06	1.04183e+07	5.70609e+06	5.53287e+06	6.51322e+06	6.42671e+06	7.69097e+06	7.35515e+06	8.44592e+06	167466	41382.9	52131.5	88462.5	79684.4	55614.2	26354.1	133811	142179	6.09268e+06	923301	1.09	0.65645
HEXB_HUMAN	Beta-hexosaminidase subunit beta OS=Homo sapiens GN=HEXB PE=1 SV=3	15	392017	490339	7.46209e+06	7.21324e+06	5.87602e+06	5.99133e+06	6.45695e+06	6.88731e+06	8.8531e+06	8.72006e+06	6.71658e+06	519584	815864	776696	1.44998e+06	1.64871e+06	1.12081e+06	1.21282e+06	401311	362505	5.83425e+06	1.50249e+06	1.14	0.48015
HG2A_HUMAN	HLA class II histocompatibility antigen gamma chain OS=Homo sapiens GN=CD74 PE=1 SV=3	1	7.23862e+06	8.87042e+06	994570	741910	3.94506e+06	4.00991e+06	2.23051e+06	2.23411e+06	1.60614e+06	2.09641e+06	1.05792e+06	737223	437456	399956	1.01775e+06	963409	718128	829785	843879	839949	3.39677e+06	784545	0.53	0.157046
HGD_HUMAN	Homogentisate 1,2-dioxygenase OS=Homo sapiens GN=HGD PE=1 SV=2	6	23121.6	49806.2	479993	630815	673341	674297	925877	860256	191333	203801	563920	1.78252e+06	801129	966882	6.34683e+06	7.45855e+06	1.22331e+06	1.51458e+06	3.3068e+06	3.69556e+06	471264	2.76601e+06	0.91	0.743391
HGFA_HUMAN	Hepatocyte growth factor activator OS=Homo sapiens GN=HGFAC PE=1 SV=1	4	823209	985774	501499	632271	379179	468885	821838	767566	540485	459509	700717	2.79248e+06	1.03654e+06	1.32916e+06	2.078e+06	2.17716e+06	1.10664e+06	1.38142e+06	1.12254e+06	1.25424e+06	638021	1.49789e+06	0.85	0.393365
HGFL_HUMAN;MST1L_HUMAN	Hepatocyte growth factor-like protein OS=Homo sapiens GN=MST1 PE=1 SV=2	5	1.19727e+06	1.17841e+06	712808	737565	1.40158e+06	1.05244e+06	707314	787583	1.11259e+06	1.26461e+06	966035	5.11747e+06	6.54824e+06	6.17733e+06	1.41773e+06	1.50751e+06	340319	338250	2.06327e+06	3.05142e+06	1.01522e+06	2.75276e+06	0.8	0.059392
HMCN1_HUMAN	Hemicentin-1 OS=Homo sapiens GN=HMCN1 PE=1 SV=2	10	5.90537e+06	7.34952e+06	2.6001e+07	2.97171e+07	3.44863e+07	4.14001e+07	3.49362e+07	3.61632e+07	3.22674e+07	3.24484e+07	4.14045e+07	186863	44871.3	46855	117403	161398	35260.3	71278.7	264507	255769	2.80675e+07	4.25887e+06	1.33	0.235909
HMCN2_HUMAN	Hemicentin-2 OS=Homo sapiens GN=HMCN2 PE=2 SV=3	4	992408	988858	343657	352128	178279	222049	724956	846780	459162	426282	230309	5.22202e+06	6.33723e+06	6.71576e+06	1.42019e+07	1.32097e+07	6.38227e+06	8.1472e+06	6.73708e+06	7.44267e+06	553456	7.46261e+06	0.92	0.84246
HMGB1_HUMAN;HGB1A_HUMAN	High mobility group protein B1 OS=Homo sapiens GN=HMGB1 PE=1 SV=3	3	0.35601	18968.6	285210	192953	47413.3	54654.8	26152.4	28230.6	19292.4	0	324952	922356	384034	368340	693986	939549	352349	491954	348162	383670	67287.5	520935	1.28	0.768243
HNRH2_HUMAN	Heterogeneous nuclear ribonucleoprotein H2 OS=Homo sapiens GN=HNRNPH2 PE=1 SV=1	1	3653.66	6039.82	8041.48	13382.5	13341.3	7108.11	2103.04	1283.91	7776.96	10190.1	56855.9	2.13394e+06	869578	737101	2.47654e+06	2.28031e+06	1.48827e+06	1.66432e+06	1.48675e+06	1.5731e+06	7292.09	1.47668e+06	2.32	0.336349
HNRPC_HUMAN	Heterogeneous nuclear ribonucleoproteins C1/C2 OS=Homo sapiens GN=HNRNPC PE=1 SV=4	2	50537.9	11864.8	103333	133945	138310	99300.8	29039.7	21833.5	0	5279.02	1.2007e+06	506229	242173	222131	407139	413086	105736	82970.7	414952	313020	59344.5	390813	5.13	0.193595
HNRPF_HUMAN	Heterogeneous nuclear ribonucleoprotein F OS=Homo sapiens GN=HNRNPF PE=1 SV=3	1	45553.7	59930.5	326131	373828	122541	149266	81691.1	39091.3	90825.3	98997.9	279199	217041	87471.9	135760	260126	338475	100755	162247	55756.2	69237.8	138786	170607	1.15	0.696934
HNRPK_HUMAN	Heterogeneous nuclear ribonucleoprotein K OS=Homo sapiens GN=HNRNPK PE=1 SV=1	3	42040.8	36681	300154	294929	290466	323052	66821	52502.9	62406.3	54655	1.46024e+06	1.25959e+06	872921	694662	1.24831e+06	1.34684e+06	3.50715e+06	3.85739e+06	644563	789156	152371	1.56808e+06	2.37	0.33864
HORN_HUMAN	Hornerin OS=Homo sapiens GN=HRNR PE=1 SV=2	3	42946.7	71551.5	125805	217754	60295.4	41550.1	56619.2	34004.7	80201.5	53808.5	1.67882e+06	2.15366e+06	328404	521283	1.65283e+06	1.62154e+06	474400	625830	1.12413e+06	1.22785e+06	78453.6	1.14088e+06	9.94	0.0365335
HPPD_HUMAN	4-hydroxyphenylpyruvate dioxygenase OS=Homo sapiens GN=HPD PE=1 SV=2	2	25209.6	46965.5	168560	108122	88265.3	83472	159999	180210	16254.9	19154.5	157491	646926	1.17283e+06	1.02915e+06	457574	524642	1.26257e+06	1.44708e+06	214645	277642	89621.3	719055	0.81	0.60457
HPRT_HUMAN	Hypoxanthine-guanine phosphoribosyltransferase OS=Homo sapiens GN=HPRT1 PE=1 SV=2	1	0	448.08	53074.2	62454	52669.1	55068.8	18180.1	16101.5	18472.9	18237.8	73914.8	59007.1	807300	1.09088e+06	54707.4	51662.2	17134.9	14916.1	3804.42	25416.9	29470.7	219874	1.49	0.311798
HPT_HUMAN	Haptoglobin OS=Homo sapiens GN=HP PE=1 SV=1	25	3.40425e+07	3.52826e+07	2.35116e+07	2.21328e+07	8.39601e+06	9.09105e+06	2.56674e+07	2.72139e+07	2.6072e+07	2.77939e+07	4.95435e+07	832108	2.22554e+06	2.47703e+06	639081	684028	219198	309737	171750	459782	2.39204e+07	5.75617e+06	2.28	0.168061
HPTR_HUMAN	Haptoglobin-related protein OS=Homo sapiens GN=HPR PE=2 SV=2	13	144021	147605	36770.6	17691.2	30994.4	42656.3	41176.1	14935.3	8261.25	49362	45859.1	3.58615e+06	915514	1.00368e+06	1.3016e+06	1.4922e+06	1.69946e+06	2.82099e+06	1.04261e+06	1.04791e+06	53347.3	1.4956e+06	1.85	0.409831
HRG_HUMAN	Histidine-rich glycoprotein OS=Homo sapiens GN=HRG PE=1 SV=1	8	1.23262e+06	1.26214e+06	2.41755e+06	2.59108e+06	807539	1.18638e+06	1.51493e+06	1.67982e+06	1.5112e+06	1.31592e+06	2.37554e+06	181694	47919.7	15425.6	1424.65	6948.22	609967	620115	4046.22	2195.36	1.55192e+06	386528	1.31	0.341684
HS71A_HUMAN;HS71L_HUMAN;HSP77_HUMAN	Heat shock 70 kDa protein 1A OS=Homo sapiens GN=HSPA1A PE=1 SV=1	12	809201	553547	3.66137e+06	3.63369e+06	2.56846e+06	2.87745e+06	1.79852e+06	2.18562e+06	1.56008e+06	1.60206e+06	6.17392e+06	236160	979844	854003	1.58904e+06	1.47993e+06	5.2625e+06	3.91435e+06	276756	198504	2.125e+06	2.0965e+06	1.21	0.610984
HS90A_HUMAN;H90B2_HUMAN;H90B3_HUMAN;HS902_HUMAN;HS904_HUMAN;HS905_HUMAN;TRAP1_HUMAN;XPP3_HUMAN	Heat shock protein HSP 90-alpha OS=Homo sapiens GN=HSP90AA1 PE=1 SV=5	8	70279	33294.3	467075	446265	279644	269462	303675	327191	68667	54862.4	328664	2.49907e+07	1.03882e+07	1.13301e+07	1.5696e+07	1.84875e+07	1.00672e+07	1.2582e+07	1.12777e+07	1.2329e+07	232042	1.27477e+07	0.8	0.541777
HS90B_HUMAN	Heat shock protein HSP 90-beta OS=Homo sapiens GN=HSP90AB1 PE=1 SV=4	6	0	0	59508.3	52687	44265.9	46646.5	34056.5	45627.7	0	0	31779.3	80797.1	90111.8	86862.3	73363.9	86540.6	2.38076e+06	2.98651e+06	345188	404373	28279.2	656629	0.78	0.536926
HSP13_HUMAN	Heat shock 70 kDa protein 13 OS=Homo sapiens GN=HSPA13 PE=1 SV=1	4	33277.6	33578.4	75470.3	63032.3	45025.8	58709.3	24294.5	43162.4	24586.5	38643.7	36800.7	1.84771e+06	935602	1.04241e+06	1.31546e+06	1.77703e+06	1.17088e+06	1.12039e+06	284389	388364	43978.1	991904	6.12	0.159019
HSP72_HUMAN	Heat shock-related 70 kDa protein 2 OS=Homo sapiens GN=HSPA2 PE=1 SV=1	7	1159.45	6987.19	76877.7	104700	84233.3	60932.8	17188.5	24473	29281.1	35827.5	96317.1	118822	91361.3	75787.2	63365.6	61496.1	147530	91024.7	41905.8	17686.3	44166	80529.6	1.6	0.151976
HSP74_HUMAN	Heat shock 70 kDa protein 4 OS=Homo sapiens GN=HSPA4 PE=1 SV=4	1	1058.81	2418.51	13911.6	17419.7	44897.2	64642	62194.4	77101.5	19440.1	26295.3	60677	726879	366810	447365	806067	709103	179306	192903	1.37458e+06	753467	32937.9	561716	1.16	0.635892
HSP7C_HUMAN	Heat shock cognate 71 kDa protein OS=Homo sapiens GN=HSPA8 PE=1 SV=1	14	209804	270492	4.55661e+06	4.75632e+06	4.18506e+06	5.33163e+06	3.04774e+06	4.88094e+06	2.86867e+06	3.94478e+06	6.21373e+06	118485	82270.4	65385.4	80965.1	78899.7	43642.7	76381	45995.5	88618.1	3.40521e+06	689438	1.29	0.351725
HSPB1_HUMAN	Heat shock protein beta-1 OS=Homo sapiens GN=HSPB1 PE=1 SV=2	11	2.17161e+06	2.14532e+06	2.70428e+07	2.98e+07	4.43334e+06	4.17127e+06	5.37409e+06	5.67226e+06	4.89562e+06	4.84671e+06	4.3572e+07	3.30797e+06	184268	258482	1.05589e+06	1.0644e+06	590723	774182	1.80188e+06	1.98252e+06	9.0553e+06	5.45924e+06	1.23	0.767317
HTRA1_HUMAN	Serine protease HTRA1 OS=Homo sapiens GN=HTRA1 PE=1 SV=1	1	0	0	1241.1	0	7811.04	10799	11199.4	20506.3	15403.4	10684.9	13866.7	984318	1.59133e+06	1.60623e+06	1.22033e+06	1.24062e+06	2.43723e+06	2.44201e+06	650608	872656	7764.5	1.30592e+06	4.03	0.0392471
HTRA3_HUMAN	Serine protease HTRA3 OS=Homo sapiens GN=HTRA3 PE=1 SV=2	1	49747.4	55951.5	23423.1	19854.3	8349.78	15554.5	7354.24	8322.21	31859.7	47425.6	9598.34	591360	188933	149927	119796	112801	82290.3	59096.8	480198	458313	26784.2	225231	1.01	0.977928
HV102_HUMAN	Immunoglobulin heavy variable 1-2 OS=Homo sapiens GN=IGHV1-2 PE=1 SV=2	1	21676.3	19360.8	506311	524129	278485	289133	956920	939951	618494	739689	464040	972404	264610	253614	936449	1.11018e+06	315749	370048	648232	622207	489415	595753	1.79	0.0171093
HV103_HUMAN	Immunoglobulin heavy variable 1-3 OS=Homo sapiens GN=IGHV1-3 PE=3 SV=1	2	15973.2	13719.3	172390	178514	105841	40061.5	39582.4	21061.5	229988	304771	251678	1.44734e+06	275633	338438	1.46851e+06	1.55641e+06	247928	504644	152977	286746	112190	653031	2.82	0.17092
HV145_HUMAN	Immunoglobulin heavy variable 1-45 OS=Homo sapiens GN=IGHV1-45 PE=3 SV=1	1	0	0	0	3349.81	0	0	0	0	8443.38	0	4086.37	34101.5	45669.9	10825.7	100763	54472.4	164277	186819	227017	56761	1179.32	88479.2	11.95	0.12407
HV146_HUMAN	Immunoglobulin heavy variable 1-46 OS=Homo sapiens GN=IGHV1-46 PE=1 SV=2	2	16458.2	19870.5	189839	237980	84775.5	145297	400847	353665	473860	530314	275201	398647	341514	231885	464163	401306	289948	222332	281918	473261	245291	338017	1.54	0.0569583
HV169_HUMAN	Immunoglobulin heavy variable 1-69 OS=Homo sapiens GN=IGHV1-69 PE=1 SV=2	2	10506.1	94.2018	67069	64038.3	6325.03	4037.52	31850.4	8370.27	12837.3	4571.58	102826	531154	132682	81970.9	503256	481295	274228	299825	103643	303528	20970	281441	3.88	0.0034619
HV307_HUMAN;HV311_HUMAN	Immunoglobulin heavy variable 3-7 OS=Homo sapiens GN=IGHV3-7 PE=1 SV=2	3	319430	355507	1.88221e+06	1.68044e+06	1.85811e+06	1.41821e+06	2.45949e+06	3.59838e+06	3.84274e+06	3.56185e+06	1.79593e+06	2.20683e+06	999021	1.02025e+06	2.50388e+06	2.47938e+06	1.20542e+06	1.22284e+06	937839	1.2513e+06	2.09764e+06	1.56227e+06	1.8	0.00329192
HV309_HUMAN	Immunoglobulin heavy variable 3-9 OS=Homo sapiens GN=IGHV3-9 PE=1 SV=2	2	547090	334605	651412	712357	640010	466619	1.12888e+06	1.15102e+06	1.57134e+06	1.23562e+06	819485	2.91428e+06	1.74262e+06	1.93214e+06	7.99966e+06	7.77706e+06	3.20073e+06	3.74415e+06	6.41108e+06	5.90047e+06	843895	4.24417e+06	1.31	0.250836
HV315_HUMAN;HV373_HUMAN	Immunoglobulin heavy variable 3-15 OS=Homo sapiens GN=IGHV3-15 PE=3 SV=1	2	0	23636.6	391409	334684	60136	20759.4	294035	186086	144488	112648	351361	6.71534e+06	1.22686e+06	1.44097e+06	1.80742e+06	1.92025e+06	1.09355e+06	1.39707e+06	1.82344e+06	1.99531e+06	156788	1.97716e+06	1.95	0.104326
HV323_HUMAN	Immunoglobulin heavy variable 3-23 OS=Homo sapiens GN=IGHV3-23 PE=1 SV=2	3	0	14055	37054.6	51361.9	32145.1	10458.7	0	41948.6	7454.21	23824.5	3898.13	288845	31719.3	202288	236227	151177	110890	170102	216271	190260	21830.3	160168	0.52	0.142194
HV330_HUMAN;HV353_HUMAN	Immunoglobulin heavy variable 3-30 OS=Homo sapiens GN=IGHV3-30 PE=1 SV=2	3	2921.16	48.3567	19682	23820.9	15498.4	11502.1	65542.2	61187.7	46796	40071.4	42745.4	217509	285062	252046	136342	105358	296086	331115	190891	135237	28707	199239	1.22	0.609733
HV349_HUMAN	Immunoglobulin heavy variable 3-49 OS=Homo sapiens GN=IGHV3-49 PE=1 SV=1	1	3015.64	5493.99	349456	397095	256274	290934	344018	344571	208515	213114	419039	66354	24606	26428.1	63640.3	57672.2	29268.5	35648.4	52573.5	53701.4	241249	82893.1	2.8	0.0680881
HV372_HUMAN	Immunoglobulin heavy variable 3-72 OS=Homo sapiens GN=IGHV3-72 PE=3 SV=1	2	0	0	202928	215670	44573	32838.7	60069.1	22207.4	309758	239409	315375	731802	34076.1	10956.4	107517	102527	34575.1	93200.9	39719.9	10067.8	112745	147982	1.55	0.451755
HV374_HUMAN	Immunoglobulin heavy variable 3-74 OS=Homo sapiens GN=IGHV3-74 PE=3 SV=1	3	69577	85146.9	769643	889816	640303	564855	911703	1.1757e+06	1.27865e+06	1.12181e+06	1.33447e+06	3.4163e+06	885349	902941	4.14264e+06	4.10571e+06	1.84103e+06	2.08606e+06	3.04314e+06	3.14784e+06	750720	2.49055e+06	1.98	0.0126441
HV551_HUMAN	Immunoglobulin heavy variable 5-51 OS=Homo sapiens GN=IGHV5-51 PE=3 SV=1	4	511474	717828	3.20435e+06	3.5813e+06	1.97418e+06	2.36616e+06	1.42444e+06	1.42094e+06	2.22894e+06	2.86483e+06	1.85884e+06	16822.2	117951	66691.8	58383.5	38457.8	191847	233594	80130.7	77085.9	2.02945e+06	273981	1.59	0.0508718
HV601_HUMAN	Immunoglobulin heavy variable 6-1 OS=Homo sapiens GN=IGHV6-1 PE=3 SV=1	1	13168.8	21477.4	1.00651e+06	893086	264112	272173	1.21324e+06	1.21319e+06	470843	488923	1.41753e+06	1.34391e+06	998176	1.11173e+06	1.30117e+06	1.39464e+06	459926	566620	987939	1.16978e+06	585673	1.07514e+06	2.05	0.0341521
HVCN1_HUMAN	Voltage-gated hydrogen channel 1 OS=Homo sapiens GN=HVCN1 PE=1 SV=1	1	94067.8	98461.5	102124	83557.2	86200.7	76760.6	9828.8	15085.6	27182.8	26708.6	256553	2.03836e+06	752331	659490	1.81245e+06	1.79859e+06	229735	401253	684802	1.01736e+06	61997.8	965093	1.94	0.295841
HXK3_HUMAN	Hexokinase-3 OS=Homo sapiens GN=HK3 PE=1 SV=2	1	330.913	46.4972	2606.46	2281.23	17968.5	25447	21920.3	28691.3	11288.6	11206.7	3778.91	4.86525e+06	1.62597e+06	1.77941e+06	5.20174e+06	4.78431e+06	2.13699e+06	2.70761e+06	2.67945e+06	3.47496e+06	12178.7	2.92595e+06	0.9	0.565957
HYAL1_HUMAN	Hyaluronidase-1 OS=Homo sapiens GN=HYAL1 PE=1 SV=2	6	565183	570953	8.77582e+06	1.05045e+07	6.92209e+06	7.39877e+06	9.01481e+06	9.69258e+06	8.43168e+06	9.216e+06	6.78134e+06	2.09804e+06	2.43372e+06	2.9478e+06	3.02106e+06	3.27853e+06	4.28622e+06	4.11601e+06	6.34281e+07	6.3508e+07	7.10924e+06	1.55899e+07	1.04	0.868426
HYES_HUMAN	Bifunctional epoxide hydrolase 2 OS=Homo sapiens GN=EPHX2 PE=1 SV=2	5	77930.3	53596.3	228477	294994	538553	504727	540484	431658	304531	258990	283771	671868	71128.5	75181.8	233899	177252	52431.7	32711.3	90598.5	92561	323394	178140	0.69	0.164549
HYI_HUMAN	Putative hydroxypyruvate isomerase OS=Homo sapiens GN=HYI PE=1 SV=2	1	3121.29	4454.68	6617.2	18452.4	2.2036	0	4272.04	3973.71	407240	362501	18160.4	564504	428223	463867	1.01074e+06	1.01543e+06	809951	682221	250912	361481	81063.4	560550	0.03	0.160256
HYOU1_HUMAN	Hypoxia up-regulated protein 1 OS=Homo sapiens GN=HYOU1 PE=1 SV=1	5	1.06934e+06	1.19295e+06	165884	143484	357455	300088	198097	216766	349732	300704	146776	1.04842e+06	2.63758e+06	2.95301e+06	1.49482e+06	1.62761e+06	1.05227e+06	1.16495e+06	2.28639e+06	2.39069e+06	429450	1.68025e+06	0.75	0.516524
I10R2_HUMAN	Interleukin-10 receptor subunit beta OS=Homo sapiens GN=IL10RB PE=1 SV=2	3	1.283e+06	1.35248e+06	4.05889e+06	4.17899e+06	1.89013e+06	1.88287e+06	3.93293e+06	3.75776e+06	2.39718e+06	1.98163e+06	3.56972e+06	1021.08	1.10878e+07	1.19644e+07	46875.5	39801.3	11372.8	20380.1	30190.9	111694	2.67159e+06	2.68832e+06	1.02	0.955449
I13R1_HUMAN	Interleukin-13 receptor subunit alpha-1 OS=Homo sapiens GN=IL13RA1 PE=1 SV=1	1	295334	362419	158291	142224	289719	257624	142696	134347	178741	167737	126076	1.10099e+07	8.38524e+06	8.49392e+06	9.55528e+06	8.50586e+06	4.38946e+06	3.95793e+06	8.59771e+06	7.61974e+06	212913	7.06411e+06	0.85	0.443768
I18BP_HUMAN	Interleukin-18-binding protein OS=Homo sapiens GN=IL18BP PE=1 SV=2	5	2.20777e+07	2.21438e+07	1.75425e+07	2.21247e+07	1.49148e+07	1.64857e+07	9.46815e+06	1.00902e+07	6.67153e+06	6.64879e+06	1.19343e+07	4.32789e+06	2.76245e+06	2.98969e+06	2.11671e+06	2.05555e+06	3.89498e+06	4.6547e+06	874580	1.09032e+06	1.48168e+07	3.67012e+06	0.64	0.0221074
IBP2_HUMAN	Insulin-like growth factor-binding protein 2 OS=Homo sapiens GN=IGFBP2 PE=1 SV=2	13	1.93194e+07	2.13127e+07	2.76697e+07	2.65211e+07	8.58464e+06	9.28027e+06	2.28364e+07	2.36126e+07	2.49504e+07	2.66279e+07	3.20725e+07	408104	462239	429106	551023	578738	1.23765e+06	1.19935e+06	427345	510998	2.10715e+07	3.7877e+06	1.11	0.63483
IBP3_HUMAN	Insulin-like growth factor-binding protein 3 OS=Homo sapiens GN=IGFBP3 PE=1 SV=2	6	3.82163e+07	4.00655e+07	1.33979e+07	1.29385e+07	1.19572e+07	1.25443e+07	1.18356e+07	1.28863e+07	2.07276e+07	2.25057e+07	1.73743e+07	487145	581870	472903	383930	404405	441407	490841	583282	609428	1.97075e+07	2.18295e+06	0.7	0.117589
IBP4_HUMAN	Insulin-like growth factor-binding protein 4 OS=Homo sapiens GN=IGFBP4 PE=1 SV=2	4	211039	260470	141919	161978	150248	122471	265444	228009	307192	300815	183885	479179	346845	186126	547061	580650	516351	492422	371241	284474	214959	398823	3.63	0.204896
IBP5_HUMAN	Insulin-like growth factor-binding protein 5 OS=Homo sapiens GN=IGFBP5 PE=1 SV=1	3	5.04739e+06	5.61575e+06	1.68637e+06	1.58976e+06	3.427e+06	3.91481e+06	3.05399e+06	2.6339e+06	3.8116e+06	4.44616e+06	2.49083e+06	420929	296509	275808	369704	315637	226166	236577	207277	222359	3.52267e+06	506179	0.82	0.242215
IBP6_HUMAN	Insulin-like growth factor-binding protein 6 OS=Homo sapiens GN=IGFBP6 PE=1 SV=1	2	1.41361e+06	1.37437e+06	1.10809e+06	1.04136e+06	587761	582555	766548	720357	767867	699020	1.34114e+06	3.4538e+06	29892.5	58969.3	100728	96980.9	146334	236780	169217	125719	906153	575956	0.78	0.0603727
IBP7_HUMAN	Insulin-like growth factor-binding protein 7 OS=Homo sapiens GN=IGFBP7 PE=1 SV=1	15	3.26745e+08	3.37399e+08	1.53164e+08	1.35348e+08	2.13508e+08	2.17592e+08	2.37775e+08	2.42162e+08	2.12671e+08	2.05837e+08	1.79181e+08	724270	960314	1.18939e+06	1.78063e+06	1.61346e+06	1.23899e+06	985114	1.12239e+06	860938	2.2822e+08	1.89656e+07	0.84	0.282074
IC1_HUMAN	Plasma protease C1 inhibitor OS=Homo sapiens GN=SERPING1 PE=1 SV=2	20	1.03909e+08	1.02747e+08	2.23607e+08	2.26801e+08	1.88529e+08	2.15172e+08	2.02223e+08	2.23221e+08	1.97985e+08	2.20569e+08	2.43557e+08	847971	543986	409558	607843	621631	293432	302949	423826	431709	1.90476e+08	2.4804e+07	1.31	0.0103298
ICAL_HUMAN	Calpastatin OS=Homo sapiens GN=CAST PE=1 SV=4	8	121823	79756	965372	1.1551e+06	110325	135393	122230	124350	128116	121621	1.28559e+06	1.32016e+06	290326	314983	1.49945e+06	1.57803e+06	1.01828e+06	1.26262e+06	637579	599824	306409	980686	1.29	0.683002
ICAM1_HUMAN	Intercellular adhesion molecule 1 OS=Homo sapiens GN=ICAM1 PE=1 SV=2	9	7.01223e+06	7.37247e+06	1.94632e+06	1.96995e+06	4.72265e+06	5.15955e+06	1.93639e+06	2.00739e+06	2.90549e+06	3.27309e+06	2.30596e+06	301837	680443	662070	353815	308802	646073	902774	119726	306670	3.83055e+06	658817	0.6	0.0415302
ICAM2_HUMAN	Intercellular adhesion molecule 2 OS=Homo sapiens GN=ICAM2 PE=1 SV=2	5	3.3855e+07	3.33406e+07	1.11277e+07	1.13464e+07	1.75668e+07	1.8704e+07	1.58775e+07	1.70803e+07	1.34571e+07	1.32961e+07	1.79929e+07	1.48835e+07	2.34023e+06	1.98195e+06	2.86103e+06	2.79815e+06	1.33439e+06	1.57319e+06	1.55159e+06	1.52069e+06	1.85651e+07	4.88377e+06	0.71	0.015303
ICOSL_HUMAN	ICOS ligand OS=Homo sapiens GN=ICOSLG PE=1 SV=2	6	1.49397e+07	1.63894e+07	3.00336e+07	2.66808e+07	1.43274e+07	1.40796e+07	1.90767e+07	2.0354e+07	2.27704e+07	2.20182e+07	2.1634e+07	547431	842284	690397	569552	541216	2.36163e+06	2.72305e+06	393917	493233	2.0067e+07	3.07967e+06	0.79	0.298992
IDHC_HUMAN	Isocitrate dehydrogenase [NADP] cytoplasmic OS=Homo sapiens GN=IDH1 PE=1 SV=2	8	204531	226595	1.11035e+06	1.21417e+06	1.56346e+06	1.59505e+06	3.1259e+06	3.41894e+06	2.87638e+06	3.00361e+06	1.97817e+06	1.36534e+06	440600	325733	1.16946e+06	1.27861e+06	530074	604345	588746	620282	1.8339e+06	890135	1.44	0.225522
IDHP_HUMAN	Isocitrate dehydrogenase [NADP], mitochondrial OS=Homo sapiens GN=IDH2 PE=1 SV=2	5	14215	8453.44	70017.8	70119	206441	250113	47094.1	53648	244671	291377	211983	1.17137e+06	637230	736061	2.26963e+06	2.45002e+06	1.92877e+06	2.10101e+06	970099	1.11378e+06	125615	1.35899e+06	0.72	0.530321
IDS_HUMAN	Iduronate 2-sulfatase OS=Homo sapiens GN=IDS PE=1 SV=1	1	448971	476741	255638	359402	82207.6	98201.2	94705.2	80711.5	131992	99193.2	137146	1.88237e+07	3.63011e+07	3.48647e+07	1.52041e+07	1.32062e+07	8.55302e+07	6.8111e+07	1.62044e+07	1.57484e+07	212776	3.04131e+07	0.64	0.101556
IDUA_HUMAN	Alpha-L-iduronidase OS=Homo sapiens GN=IDUA PE=1 SV=2	1	2309.25	0	84951.9	89708.5	56361.5	35311.8	50424.6	62268.6	65042	51143.7	90340.2	86628.4	131207	142215	146732	131194	39339.4	48665.1	55900.9	80686.1	49752.2	95290.8	1.63	0.0451169
IF4B_HUMAN	Eukaryotic translation initiation factor 4B OS=Homo sapiens GN=EIF4B PE=1 SV=2	1	6490.84	4.73196	27475.1	63957.6	7262.89	2440.2	0	9960.02	0	0.00395252	80547.6	929020	343394	422161	164197	210137	117323	187794	357132	385797	11759.1	319750	1.44	0.673889
IF5_HUMAN	Eukaryotic translation initiation factor 5 OS=Homo sapiens GN=EIF5 PE=1 SV=2	1	111084	126427	45235.1	36877.2	21514.6	34520.3	48135.4	60053.8	121597	183861	60548	402606	4.36807e+07	4.69803e+07	192700	223113	8.99998e+06	1.02202e+07	164043	234542	78930.6	1.11159e+07	0.8	0.491107
IF5A1_HUMAN	Eukaryotic translation initiation factor 5A-1 OS=Homo sapiens GN=EIF5A PE=1 SV=2	1	10844.4	28273.1	6578.24	3692.86	62312.8	70113.1	108727	95621.2	24037.4	55424	40584	822101	1.23578e+06	1.21385e+06	707376	815022	1.99802e+06	1.88044e+06	653976	873720	46562.4	1.02409e+06	0.95	0.820801
IF6_HUMAN	Eukaryotic translation initiation factor 6 OS=Homo sapiens GN=EIF6 PE=1 SV=1	7	1.01388e+06	1.30758e+06	5.76192e+06	6.32866e+06	6.71784e+06	6.99604e+06	6.68581e+06	7.84067e+06	5.97764e+06	5.98683e+06	6.72558e+06	2.80181e+06	614222	548375	2.10001e+06	2.24212e+06	1.57368e+06	1.74724e+06	587963	700653	5.46169e+06	1.96417e+06	0.98	0.89997
IFIT5_HUMAN	Interferon-induced protein with tetratricopeptide repeats 5 OS=Homo sapiens GN=IFIT5 PE=1 SV=1	1	15124.1	4029.15	137908	99099.5	3607.34	13544.2	61061.1	70336	113859	60978.8	74601.6	414139	634791	648566	843727	992871	639103	868983	329474	454142	57954.7	590040	1.28	0.655895
IFT25_HUMAN	Intraflagellar transport protein 25 homolog OS=Homo sapiens GN=HSPB11 PE=1 SV=1	1	11481.8	12415.6	1521.27	2510.79	123207	188648	3555.16	0	16829.2	17553.3	3480.92	3.34627e+06	7.16897e+06	8.43171e+06	3.16037e+06	4.63221e+06	1.17287e+07	1.05834e+07	1.3979e+06	1.3511e+06	37772.2	5.18042e+06	0.55	0.497971
IGDC4_HUMAN	Immunoglobulin superfamily DCC subclass member 4 OS=Homo sapiens GN=IGDCC4 PE=1 SV=1	1	15265.1	12340.3	0	0	0	0	3957.19	6720.92	21695.5	31721	0	1.68582e+06	2.61704e+06	2.76493e+06	2.15107e+06	2.63743e+06	4.20377e+06	4.38061e+06	1.40351e+06	1.32173e+06	9170.01	2.31659e+06	0.4	0.303521
IGFR1_HUMAN	IGF-like family receptor 1 OS=Homo sapiens GN=IGFLR1 PE=1 SV=1	4	2.61596e+07	2.53375e+07	8.05996e+06	8.03703e+06	9.86607e+06	1.11521e+07	9.14576e+06	8.43148e+06	7.01022e+06	6.9916e+06	8.419e+06	1.08163e+07	4.80838e+06	3.65785e+06	9.13298e+06	8.36623e+06	1.06159e+07	9.35806e+06	3.11347e+06	2.92241e+06	1.20191e+07	7.12106e+06	0.59	0.0370724
IGHA1_HUMAN	Ig alpha-1 chain C region OS=Homo sapiens GN=IGHA1 PE=1 SV=2	14	3.00961e+06	3.52657e+06	1.76923e+08	1.99708e+08	1.12336e+08	1.17322e+08	2.28442e+08	2.33674e+08	1.56908e+08	1.60594e+08	2.45682e+08	73785.5	57817.6	48958.8	65489.3	90493.7	37734.6	42017.7	108829	115870	1.39244e+08	2.46323e+07	1.74	0.0289124
IGHA2_HUMAN	Ig alpha-2 chain C region OS=Homo sapiens GN=IGHA2 PE=1 SV=3	14	1.83059e+06	2.03714e+06	2.66422e+07	3.05167e+07	3.30597e+07	3.48506e+07	8.84762e+07	9.26465e+07	6.52709e+06	7.14468e+06	3.22887e+07	213355	153308	157114	112747	123924	63725.4	53446.4	90678.2	76871.5	3.23732e+07	3.33339e+06	0.93	0.833121
IGHD_HUMAN	Ig delta chain C region OS=Homo sapiens GN=IGHD PE=1 SV=2	2	7277.09	15344	30816.3	51078.2	153531	114102	219623	300728	189734	185510	32029	59775.8	394910	371747	239858	261333	479265	476556	198207	145527	126774	265921	3.08	0.0229738
IGHG1_HUMAN	Ig gamma-1 chain C region OS=Homo sapiens GN=IGHG1 PE=1 SV=1	16	1.51155e+08	1.91278e+08	3.09542e+08	3.27852e+08	5.51338e+08	5.99072e+08	5.85326e+08	6.33756e+08	4.82802e+08	5.16075e+08	4.35369e+08	772116	527640	299144	605110	870196	190529	369882	246250	371948	4.3482e+08	4.39621e+07	1.01	0.970212
IGHG2_HUMAN	Ig gamma-2 chain C region OS=Homo sapiens GN=IGHG2 PE=1 SV=2	16	5.35755e+07	5.81833e+07	2.05962e+08	2.32702e+08	1.10662e+08	1.22529e+08	4.8152e+08	5.06505e+08	6.05863e+08	6.35494e+08	3.14465e+08	61789.9	210961	171013	102415	111114	26169.1	66089.3	318019	240173	3.013e+08	3.15772e+07	2.05	0.0568899
IGHG3_HUMAN	Ig gamma-3 chain C region OS=Homo sapiens GN=IGHG3 PE=1 SV=2	15	6.56826e+06	7.9955e+06	1.8922e+07	1.93709e+07	2.60565e+06	2.28812e+06	1.54014e+07	1.58284e+07	1.74929e+07	1.63101e+07	2.84193e+07	420990	664653	555724	266752	250556	1.39284e+06	1.51007e+06	197848	215164	1.22783e+07	3.38939e+06	2.2	0.0323573
IGHG4_HUMAN	Ig gamma-4 chain C region OS=Homo sapiens GN=IGHG4 PE=1 SV=1	11	4.16798e+06	4.75377e+06	8.65776e+06	9.40337e+06	2.08115e+07	2.11251e+07	1.93206e+07	2.04873e+07	1.28178e+07	1.30031e+07	1.04862e+07	200647	80262.7	40678.1	11009.1	31654.1	115906	127159	1524.96	82219.8	1.34548e+07	1.11772e+06	1.87	0.00932307
IGHM_HUMAN;MUCB_HUMAN	Ig mu chain C region OS=Homo sapiens GN=IGHM PE=1 SV=3	17	8.02178e+06	9.34249e+06	3.34189e+07	3.16279e+07	7.91095e+07	8.09746e+07	4.70839e+07	5.02505e+07	6.19834e+07	6.22486e+07	5.11594e+07	3.49512e+06	2.95358e+06	2.42901e+06	7.54249e+06	6.94326e+06	1.88751e+06	1.01975e+06	2.68073e+06	2.73131e+06	4.64062e+07	8.28421e+06	1.5	0.07228
IGJ_HUMAN	Immunoglobulin J chain OS=Homo sapiens GN=JCHAIN PE=1 SV=4	5	170882	210726	2.33476e+07	2.0959e+07	1.63917e+07	1.57738e+07	3.03743e+07	3.26899e+07	2.34828e+07	2.44631e+07	2.66066e+07	996869	312189	391983	670439	582952	422641	465392	321260	361166	1.87864e+07	3.11315e+06	1.4	0.132409
IGKC_HUMAN	Ig kappa chain C region OS=Homo sapiens GN=IGKC PE=1 SV=1	8	5.55744e+09	6.72736e+09	1.12538e+09	1.20924e+09	1.31899e+10	1.45721e+10	4.15037e+09	4.48854e+09	6.78417e+09	7.04828e+09	1.98859e+09	2.73351e+07	393813	1.3922e+06	189533	383541	53653.9	14391.6	1.11164e+06	960970	6.48528e+09	2.02043e+08	1.06	0.890418
IGLL1_HUMAN	Immunoglobulin lambda-like polypeptide 1 OS=Homo sapiens GN=IGLL1 PE=1 SV=1	1	1.39686e+06	1.52764e+06	1.74736e+06	1.99921e+06	8.12012e+06	1.0097e+07	8.3964e+06	8.12928e+06	8.50792e+06	9.93169e+06	4.6695e+06	460347	200193	233522	384915	386633	124041	160993	32836.6	73154.9	5.98534e+06	672613	1.17	0.450308
IGLL5_HUMAN;LAC1_HUMAN	Immunoglobulin lambda-like polypeptide 5 OS=Homo sapiens GN=IGLL5 PE=2 SV=2	5	4.42972e+07	4.94436e+07	1.60862e+07	1.68296e+07	7.90372e+07	8.72935e+07	6.53537e+07	6.81415e+07	1.03772e+08	1.07963e+08	3.22273e+07	2.08831e+06	1.60049e+06	1.55115e+06	1.35927e+06	1.52668e+06	511517	614043	1.09404e+06	1.05542e+06	6.38218e+07	4.36283e+06	1.37	0.082571
IGSF8_HUMAN	Immunoglobulin superfamily member 8 OS=Homo sapiens GN=IGSF8 PE=1 SV=1	7	2.77723e+06	3.09912e+06	5.07893e+06	4.99442e+06	1.52164e+07	1.59086e+07	1.0698e+07	1.14998e+07	1.5477e+07	1.53544e+07	1.02748e+07	837.548	0	0	0	4324.76	16668.7	8137.71	0	0	1.00104e+07	1.03048e+06	1.47	0.262301
IL1AP_HUMAN	Interleukin-1 receptor accessory protein OS=Homo sapiens GN=IL1RAP PE=1 SV=2	5	1.46113e+06	1.56345e+06	695712	735712	589262	594186	518007	545039	776017	868736	299630	424900	577515	655704	1.24144e+06	1.35544e+06	645422	575185	744963	789410	834725	730961	0.73	0.286432
IL1R1_HUMAN	Interleukin-1 receptor type 1 OS=Homo sapiens GN=IL1R1 PE=1 SV=1	1	42908.2	16300.5	151174	89680.2	15413.2	46026.4	44776.1	44239.4	29041.4	65384.7	91012.6	710769	1.3499e+06	1.52372e+06	1.78827e+06	1.81744e+06	4.8809e+06	5.89467e+06	9.98345e+06	1.12194e+07	54494.4	3.92595e+06	0.8	0.590734
IL1RA_HUMAN	Interleukin-1 receptor antagonist protein OS=Homo sapiens GN=IL1RN PE=1 SV=1	4	736346	886963	4.2656e+06	4.27661e+06	1.0753e+06	1.02083e+06	695629	671684	1.27961e+06	1.35573e+06	6.34978e+06	94231.1	97993.6	77522	35348.1	31735.5	6298.26	15064	111546	73639	1.62643e+06	689316	1.12	0.846111
IL24_HUMAN	Interleukin-24 OS=Homo sapiens GN=IL24 PE=1 SV=1	1	2.30153e+06	2.89993e+06	62899.3	76842.5	7967.12	16086.1	47433.9	69965.7	49562.8	62520.7	29498.8	481850	240564	197678	327376	163815	26141	7675.11	354570	256212	559474	208538	0.06	0.160656
IL2RA_HUMAN	Interleukin-2 receptor subunit alpha OS=Homo sapiens GN=IL2RA PE=1 SV=1	1	51027.7	47521.1	0	0	28092	39673.5	50574.6	36820.4	23750.9	8147.43	25587.2	205443	33496.4	26668.4	209965	140265	307733	314287	135323	102369	28560.8	150114	0.99	0.972483
IL2RB_HUMAN	Interleukin-2 receptor subunit beta OS=Homo sapiens GN=IL2RB PE=1 SV=1	1	5538.13	13819.7	45494.3	42346.8	34456.2	59816.6	34941.3	33214.4	49279.6	47170.5	93793.6	1.28831e+06	350492	505476	1.02844e+06	1.20191e+06	565421	745546	296398	312762	36607.8	638855	1.43	0.332429
IL4RA_HUMAN	Interleukin-4 receptor subunit alpha OS=Homo sapiens GN=IL4R PE=1 SV=1	1	1.15833e+06	1.34572e+06	370895	481936	650300	728395	577367	704360	475104	434218	594421	824299	205763	306298	297585	249621	235854	126691	295310	255809	692662	339165	0.77	0.154857
IL6RB_HUMAN	Interleukin-6 receptor subunit beta OS=Homo sapiens GN=IL6ST PE=1 SV=2	10	1.36479e+06	1.60713e+06	5.13121e+06	5.14995e+06	4.48946e+06	4.58419e+06	3.72248e+06	3.64519e+06	3.76552e+06	3.46624e+06	3.51689e+06	1.17307e+06	78468.4	81654	34176.6	52067.9	65549	137620	40612	56649.1	3.69262e+06	523676	1.01	0.922839
ILEU_HUMAN;SPB8_HUMAN	Leukocyte elastase inhibitor OS=Homo sapiens GN=SERPINB1 PE=1 SV=1	11	757983	1.09862e+06	3.9767e+06	3.88758e+06	610538	666754	1.55522e+06	1.65201e+06	609857	627119	1.73183e+07	924735	1.00013e+06	1.21311e+06	1.1024e+06	1.28409e+06	1.07926e+06	1.17052e+06	340801	502942	1.54424e+06	2.59362e+06	2.92	0.229622
IMPA2_HUMAN	Inositol monophosphatase 2 OS=Homo sapiens GN=IMPA2 PE=1 SV=1	1	101.719	82.5778	6831.25	16952.3	5972.86	7249.55	8740.17	8294.65	8094.52	8362.3	26320	38660.3	1.14662e+06	1.19997e+06	43427.8	52263.1	43447	65338.4	19665.8	44718.3	7068.19	268043	1.44	0.550485
INAM2_HUMAN	Putative transmembrane protein INAFM2 OS=Homo sapiens GN=INAFM2 PE=2 SV=1	1	60948.8	17646.9	52831	47400.7	25205.3	38877.2	7354.71	8541.83	181923	178466	11932.2	341838	500008	508438	367061	311432	1.23821e+06	1.37402e+06	821654	975853	61919.5	645045	0.54	0.247105
INAR2_HUMAN	Interferon alpha/beta receptor 2 OS=Homo sapiens GN=IFNAR2 PE=1 SV=1	3	3.23109e+06	3.70692e+06	390746	429093	1.58055e+06	1.72619e+06	1.75207e+06	1.9561e+06	2.10832e+06	2.20192e+06	355644	242565	1.19403e+06	1.44156e+06	221323	244573	721541	1.16971e+06	333419	404459	1.9083e+06	632883	0.56	0.077866
INHBC_HUMAN	Inhibin beta C chain OS=Homo sapiens GN=INHBC PE=2 SV=1	2	373490	384636	23996.2	16536.4	47451.2	81381.9	19574.3	9766.09	88103.1	114323	39863	734000	702553	1.14326e+06	1.06311e+06	887643	685344	715685	582261	667336	115926	722105	1.57	0.607564
INT1_HUMAN	Integrator complex subunit 1 OS=Homo sapiens GN=INTS1 PE=1 SV=2	1	2.1628e+06	2.81058e+06	3.8934e+06	4.26329e+06	716973	586772	307696	303471	261790	312017	4.10942e+06	797526	157805	189218	847727	1.04334e+06	649848	566881	204608	256617	1.56188e+06	882299	10.45	0.183103
INT4_HUMAN	Integrator complex subunit 4 OS=Homo sapiens GN=INTS4 PE=1 SV=2	1	278910	427721	54047.9	41322.3	685543	679830	227482	306481	394972	253305	117189	211500	56746.2	51194.5	230827	220371	128843	131288	234497	245916	334961	162837	1.1	0.841726
INVO_HUMAN	Involucrin OS=Homo sapiens GN=IVL PE=1 SV=2	13	484824	692506	9.04288e+06	7.78961e+06	852910	1.177e+06	1.368e+06	1.69898e+06	1.95449e+06	1.96525e+06	7.70958e+06	165448	47392.3	52909.4	107050	105043	112125	162065	89121.5	122153	2.70265e+06	867288	1	0.996123
IPSP_HUMAN	Plasma serine protease inhibitor OS=Homo sapiens GN=SERPINA5 PE=1 SV=3	20	1.66394e+07	1.73339e+07	2.19e+08	2.2267e+08	1.37879e+08	1.53736e+08	2.68603e+08	2.58837e+08	9.94807e+07	1.00569e+08	1.27093e+08	4.64503e+06	1.49953e+06	1.36765e+06	3.79173e+06	3.43936e+06	1.38089e+06	1.67544e+06	4.601e+06	5.06726e+06	1.49475e+08	1.54561e+07	1.34	0.153765
IPYR_HUMAN	Inorganic pyrophosphatase OS=Homo sapiens GN=PPA1 PE=1 SV=2	2	12071.6	5564.87	93579.8	133719	60942.6	88923	91196.4	120995	68322.1	114840	173020	8188.56	335810	294524	160726	157530	124615	99305.4	45100.7	60158	79015.4	145898	1.18	0.675459
IPYR2_HUMAN	Inorganic pyrophosphatase 2, mitochondrial OS=Homo sapiens GN=PPA2 PE=1 SV=2	1	1200.24	0	33328.7	42640.5	16877.2	13401.1	8439.37	7284.58	20045.9	19342.2	85952.9	1.38403e+06	1.306e+06	1.12266e+06	1.76477e+06	1.97927e+06	1.8716e+06	1.81572e+06	949118	897235	16256	1.31763e+06	1.4	0.68702
IQGA1_HUMAN;IQGA3_HUMAN	Ras GTPase-activating-like protein IQGAP1 OS=Homo sapiens GN=IQGAP1 PE=1 SV=1	2	3.03541e+06	2.7063e+06	1.27696e+08	7.95189e+07	2.07139e+06	1.63294e+06	7.57484e+06	8.18965e+06	2.6133e+06	2.74896e+06	1.29873e+07	307410	108684	137126	102741	65614.1	109981	112563	59955.7	76807.7	2.37788e+07	1.40682e+06	0.28	0.271096
ISK1_HUMAN	Serine protease inhibitor Kazal-type 1 OS=Homo sapiens GN=SPINK1 PE=1 SV=2	3	1.5152e+06	1.7317e+06	2.41532e+06	2.75554e+06	316265	243576	766845	678151	8.05993e+06	8.06729e+06	279913	116882	6808.92	10072.6	11324.3	15335.2	11360.6	21663.5	11291.7	14806.1	2.65498e+06	49945.8	0.72	0.0622085
ISK2_HUMAN	Serine protease inhibitor Kazal-type 2 OS=Homo sapiens GN=SPINK2 PE=1 SV=2	2	250571	272533	9154.15	53035.5	106.171	48079	22992.1	17478.4	158425	102140	30345.3	315298	319908	241780	407834	430131	206454	327679	101039	87367.9	93451.4	246784	24.98	0.180608
ISK5_HUMAN	Serine protease inhibitor Kazal-type 5 OS=Homo sapiens GN=SPINK5 PE=1 SV=2	12	4.84315e+07	4.63652e+07	8.50645e+06	9.26578e+06	5.55507e+06	6.09067e+06	2.14683e+06	2.13645e+06	5.51048e+06	5.47328e+06	1.78888e+07	1.6408e+06	55583.7	42575.2	95691.4	94442.1	60639.8	69152.8	70165	60694.1	1.39482e+07	2.00785e+06	0.53	0.131194
ISLR_HUMAN	Immunoglobulin superfamily containing leucine-rich repeat protein OS=Homo sapiens GN=ISLR PE=2 SV=1	6	1.08575e+06	1.26439e+06	6.36015e+06	6.35863e+06	1.03487e+07	1.13277e+07	1.27284e+07	1.22719e+07	1.18644e+07	1.16488e+07	5.18571e+06	134739	5166.79	1794.64	0	0	0	0	6453.59	4262.82	8.52588e+06	533813	0.95	0.726305
IST1_HUMAN	IST1 homolog OS=Homo sapiens GN=IST1 PE=1 SV=1	11	455033	553033	1.16455e+07	9.7956e+06	5.51527e+06	5.79328e+06	7.70201e+06	8.41615e+06	6.59765e+06	5.93388e+06	1.10316e+07	307660	103188	146207	178288	168978	114398	122230	161999	194744	6.24074e+06	1.25292e+06	1.13	0.71053
ITB1_HUMAN	Integrin beta-1 OS=Homo sapiens GN=ITGB1 PE=1 SV=2	2	341607	341898	322557	365479	136829	147637	184134	163667	196711	245820	255373	277908	244226	230204	346282	432505	305815	334051	229207	298735	244634	295431	0.68	0.118378
ITIH1_HUMAN	Inter-alpha-trypsin inhibitor heavy chain H1 OS=Homo sapiens GN=ITIH1 PE=1 SV=3	6	91971.5	102216	993522	1.08768e+06	410840	454252	727477	775766	920205	942433	792466	1.49031e+06	95818.1	37680.6	148629	139992	100761	81064	23413.7	36542.4	650637	294668	1.27	0.419333
ITIH2_HUMAN	Inter-alpha-trypsin inhibitor heavy chain H2 OS=Homo sapiens GN=ITIH2 PE=1 SV=2	13	159723	55724.7	833705	775569	527025	605993	863062	828380	533051	578070	4.933e+06	659575	309524	350465	481617	586301	333039	413217	271637	312899	576030	865127	3.37	0.0665538
ITIH4_HUMAN	Inter-alpha-trypsin inhibitor heavy chain H4 OS=Homo sapiens GN=ITIH4 PE=1 SV=4	24	1.73715e+08	1.85444e+08	3.61667e+08	3.56653e+08	8.03309e+08	9.06132e+08	8.71117e+08	8.71731e+08	4.75891e+08	5.05603e+08	6.17093e+08	547289	735918	694506	333270	305423	861754	921674	155189	199744	5.51126e+08	6.21847e+07	1.18	0.196989
ITLN1_HUMAN;ITLN2_HUMAN	Intelectin-1 OS=Homo sapiens GN=ITLN1 PE=1 SV=1	10	1.63213e+06	1.898e+06	1.49727e+06	1.68848e+06	1.62878e+06	1.79934e+06	4.23308e+06	4.2874e+06	1.5289e+06	1.53798e+06	2.31609e+06	425424	54261.1	12852.3	5.76381	3887.68	1394.67	36464.4	5350.89	0	2.17314e+06	285573	3.5	0.0905207
ITM2B_HUMAN	Integral membrane protein 2B OS=Homo sapiens GN=ITM2B PE=1 SV=1	5	195241	220035	1.12458e+06	1.18014e+06	676590	1.00846e+06	957551	922509	713964	746133	1.72e+06	6.06969e+06	2.04554e+06	2.19359e+06	1.28647e+06	1.58524e+06	623401	687817	4.54383e+06	4.76112e+06	774521	2.55167e+06	1.23	0.462724
JAG1_HUMAN	Protein jagged-1 OS=Homo sapiens GN=JAG1 PE=1 SV=3	3	326570	485997	353881	385963	133184	133340	181897	178561	82997.4	112129	443691	651669	412200	384628	599984	707067	347988	400776	912323	773111	237452	563344	0.9	0.694118
JAM1_HUMAN	Junctional adhesion molecule A OS=Homo sapiens GN=F11R PE=1 SV=1	3	1.61444e+06	1.94499e+06	303953	273429	1.62817e+06	1.95385e+06	1.97854e+06	2.04904e+06	3.63181e+06	3.32242e+06	1.94215e+06	267895	93147.1	113202	716034	854070	159795	161365	411173	293296	1.87006e+06	501213	0.74	0.230741
JAM3_HUMAN	Junctional adhesion molecule C OS=Homo sapiens GN=JAM3 PE=1 SV=1	3	1.60535e+06	2.01622e+06	464691	472018	1.28656e+06	1.43853e+06	932827	907591	839369	967330	466952	366637	265794	314286	419466	336220	170782	204047	175574	204939	1.09305e+06	292470	0.58	0.0269186
JMJD8_HUMAN	JmjC domain-containing protein 8 OS=Homo sapiens GN=JMJD8 PE=2 SV=1	1	2496.68	650.544	89396	65872	20504.6	21635.1	7776.02	12036.1	76667.7	57312	19846.7	803988	254155	297876	501471	613159	390657	481403	105777	144161	35434.7	361249	5.11	0.182896
JSPR1_HUMAN	Junctional sarcoplasmic reticulum protein 1 OS=Homo sapiens GN=JSRP1 PE=1 SV=1	1	310101	300198	0	0	4315.78	0	0	0	3301.17	6711.65	0	33911	184593	236387	240007	241201	130837	113040	589063	625925	62462.8	239496	0.01	0.164012
K1549_HUMAN	UPF0606 protein KIAA1549 OS=Homo sapiens GN=KIAA1549 PE=1 SV=4	1	29659.3	34893.9	42562	55529.6	40963.9	38959.5	9620.61	16387.7	8870.35	3970.21	32960	373359	240527	130059	426953	392718	495417	624240	288352	522844	28141.7	352743	0.78	0.346253
K1C10_HUMAN;K1C25_HUMAN;K1C28_HUMAN	Keratin, type I cytoskeletal 10 OS=Homo sapiens GN=KRT10 PE=1 SV=6	18	3.42043e+06	3.11818e+06	7.22532e+06	5.40181e+06	1.41639e+06	1.59204e+06	1.50782e+06	1.64939e+06	3.55184e+06	3.52948e+06	6.03308e+06	40051	55900.8	23741.2	9.5014e+06	7.9829e+06	3.16672e+06	2.84782e+06	3.72335e+06	3.05651e+06	3.24127e+06	3.64315e+06	0.66	0.256768
K1C13_HUMAN;K1C20_HUMAN;K1C23_HUMAN;K1C24_HUMAN;K1H1_HUMAN;K1H2_HUMAN;KT222_HUMAN	Keratin, type I cytoskeletal 13 OS=Homo sapiens GN=KRT13 PE=1 SV=4	21	216532	287115	1.62651e+07	1.08004e+07	54784.9	24407.6	235888	133522	371504	303294	1.00239e+07	527502	363556	409698	776643	928101	461933	546400	567162	609106	2.86925e+06	1.5214e+06	1.08	0.927405
K1C18_HUMAN;KRT35_HUMAN	Keratin, type I cytoskeletal 18 OS=Homo sapiens GN=KRT18 PE=1 SV=2	17	1.17324e+07	1.22678e+07	5.59432e+06	5.21234e+06	3.425e+06	3.29063e+06	7.56411e+06	7.44947e+06	1.30307e+07	1.27074e+07	1.52454e+07	228281	9234.44	16113.6	7435.6	25026.8	1492.94	8899.01	7740.4	5980.02	8.22741e+06	1.55556e+06	2.26	0.201515
K1C19_HUMAN	Keratin, type I cytoskeletal 19 OS=Homo sapiens GN=KRT19 PE=1 SV=4	17	154760	229094	3.30145e+06	2.92427e+06	1.4216e+06	1.5856e+06	415911	459554	611427	702263	5.13145e+06	730371	145788	133449	273915	275693	119895	146508	87791.7	95218.4	1.18059e+06	714007	1.42	0.555766
K1C9_HUMAN	Keratin, type I cytoskeletal 9 OS=Homo sapiens GN=KRT9 PE=1 SV=3	6	2.74773e+06	3.11805e+06	834530	812817	929807	1.04574e+06	380829	369277	1.22783e+06	1.18571e+06	2.47586e+06	1.14097e+06	282774	396943	321730	291481	214471	265584	205718	245487	1.26523e+06	584101	2.01	0.201431
K2C1_HUMAN;GFAP_HUMAN	Keratin, type II cytoskeletal 1 OS=Homo sapiens GN=KRT1 PE=1 SV=6	20	6.35651e+06	6.53157e+06	3.93794e+07	4.24173e+07	961098	1.04283e+06	2.41433e+06	2.49153e+06	6.11668e+06	6.17634e+06	4.94009e+07	59934.8	63075.4	51151.8	371523	408742	137408	88249.4	468177	68607.5	1.13888e+07	5.11178e+06	0.99	0.993275
K2C4_HUMAN;K22O_HUMAN;K2C71_HUMAN;K2C73_HUMAN	Keratin, type II cytoskeletal 4 OS=Homo sapiens GN=KRT4 PE=1 SV=4	17	65836.2	58773.9	8.41186e+06	7.98617e+06	172231	102709	110003	120165	310418	315268	9.42005e+06	797681	401246	372051	740221	729004	454833	596074	281517	150778	1.76534e+06	1.39435e+06	1.64	0.565474
K2C5_HUMAN	Keratin, type II cytoskeletal 5 OS=Homo sapiens GN=KRT5 PE=1 SV=3	8	877990	960835	4.2063e+06	3.71994e+06	105851	104895	123400	149253	475485	381667	3.66906e+06	558649	14536.2	37215.7	83781.2	81316.7	80307	59009.2	191645	197427	1.11056e+06	497295	0.89	0.862996
K2C6A_HUMAN;K2C6B_HUMAN;K2C6C_HUMAN;K2C75_HUMAN	Keratin, type II cytoskeletal 6A OS=Homo sapiens GN=KRT6A PE=1 SV=3	13	6.60324e+06	7.43115e+06	1.6503e+07	1.35176e+07	1.00129e+06	670772	1.12864e+06	432703	1.74414e+06	1.26345e+06	1.59495e+07	129365	100537	86010.6	175604	145691	121876	100402	218963	240221	5.02959e+06	1.72682e+06	1	0.995083
K2C7_HUMAN;K2C72_HUMAN	Keratin, type II cytoskeletal 7 OS=Homo sapiens GN=KRT7 PE=1 SV=5	16	102445	108684	873936	895730	489159	586933	420903	454063	511160	569594	1.22991e+07	842432	1.21932e+06	1.80088e+06	2.43765e+06	3.03362e+06	7.84061e+06	8.5065e+06	1.70974e+06	1.69335e+06	501261	4.13832e+06	5.94	0.153982
K2C78_HUMAN	Keratin, type II cytoskeletal 78 OS=Homo sapiens GN=KRT78 PE=2 SV=2	1	0	0	30188.5	16681	0	0	0	1195.44	0	395.345	15529.6	153346	109350	82070.3	167911	145381	129113	193621	377346	471969	4846.02	184564	0.59	0.609565
K2C8_HUMAN;KRT84_HUMAN	Keratin, type II cytoskeletal 8 OS=Homo sapiens GN=KRT8 PE=1 SV=7	21	351562	425524	1.05795e+07	1.0531e+07	4.6444e+06	4.49414e+06	3.82491e+06	3.90437e+06	3.03716e+06	3.08479e+06	2.78459e+07	1.73229e+06	1.29905e+06	1.29089e+06	1.5421e+06	1.56844e+06	930766	1.28453e+06	1.14462e+06	1.3018e+06	4.48774e+06	3.99404e+06	1.84	0.395029
K319L_HUMAN	Dyslexia-associated protein KIAA0319-like protein OS=Homo sapiens GN=KIAA0319L PE=1 SV=2	4	1.76373e+06	1.84144e+06	616918	748909	701228	749717	452514	492148	795606	849789	548062	1.82452e+07	98995.6	144543	452949	384718	1.11339e+06	1.21873e+06	453397	1.03707e+06	901200	2.36971e+06	0.64	0.0791557
KAD1_HUMAN	Adenylate kinase isoenzyme 1 OS=Homo sapiens GN=AK1 PE=1 SV=3	2	17580.5	25450.1	126551	140732	133669	150182	90226.8	84509.3	84845.1	75682.2	128315	488820	830264	383363	46235.1	21675.8	10121.3	36152.7	32394.4	12746	92942.8	199009	2.1	0.00937901
KAD2_HUMAN	Adenylate kinase 2, mitochondrial OS=Homo sapiens GN=AK2 PE=1 SV=2	2	13006.6	16601.5	44893.1	38141.5	146433	99656.9	31775.3	29688.7	35014.8	22310.7	231533	170471	66094.3	78325	148419	154736	114044	123884	238507	255740	47752.2	158175	1.41	0.543207
KAD6_HUMAN	Adenylate kinase isoenzyme 6 OS=Homo sapiens GN=AK6 PE=1 SV=1	1	3.96989e+06	4.44029e+06	2.44143e+06	2.4535e+06	9.21734e+06	9.58459e+06	1.58298e+07	1.47735e+07	2.2616e+07	2.21248e+07	2.86054e+06	1.60071e+06	1.04512e+06	1.1143e+06	1.59533e+06	1.78637e+06	1.17421e+06	1.71149e+06	835320	979267	1.07451e+07	1.47027e+06	1.63	0.246484
KAIN_HUMAN	Kallistatin OS=Homo sapiens GN=SERPINA4 PE=1 SV=3	13	5.03652e+06	4.45247e+06	8.24279e+06	7.32839e+06	6.3065e+06	5.67765e+06	5.6105e+06	5.83951e+06	4.96014e+06	5.61934e+06	1.50406e+07	1.58494e+06	901209	738506	1.40908e+06	1.56654e+06	715260	960205	981167	1.09116e+06	5.90738e+06	2.49887e+06	3.77	0.184325
KAZD1_HUMAN	Kazal-type serine protease inhibitor domain-containing protein 1 OS=Homo sapiens GN=KAZALD1 PE=1 SV=1	3	232864	211736	2974.2	115.563	125193	101408	113711	158775	87579.8	122111	19933.1	199358	229023	267491	460018	437423	183197	209262	227135	277427	115647	251027	1.13	0.800204
KCD12_HUMAN	BTB/POZ domain-containing protein KCTD12 OS=Homo sapiens GN=KCTD12 PE=1 SV=1	1	0	0	53592.7	50434.8	25620.7	15821.9	0	0	3461.11	0	128822	125235	33762.7	2935.17	76513.2	47315.2	19623	17693.9	452479	307900	14893.1	121228	2.2	0.417262
KCRB_HUMAN	Creatine kinase B-type OS=Homo sapiens GN=CKB PE=1 SV=1	7	126834	143605	674142	861133	1.73458e+06	1.77765e+06	1.80774e+06	1.76347e+06	2.06345e+06	2.00552e+06	1.66132e+06	444330	164300	106930	14882.4	23413.1	129484	29706.2	103996	139669	1.29581e+06	281803	2.11	0.00126527
KCRS_HUMAN	Creatine kinase S-type, mitochondrial OS=Homo sapiens GN=CKMT2 PE=1 SV=2	3	17888	0	611.096	0	8856.97	3798.26	2132.13	0	0	2058.08	134083	266048	83240.4	84683.5	172268	153829	88880.7	187061	222095	179178	3534.45	157137	8.11	0.169994
KCRU_HUMAN	Creatine kinase U-type, mitochondrial OS=Homo sapiens GN=CKMT1A PE=1 SV=1	6	1.76707e+06	1.93132e+06	207003	245784	295464	404476	237505	262626	183367	228914	3.38436e+06	766687	93985.2	82057.7	221285	253054	129162	155287	98818.1	117910	576353	530260	1.7	0.0715235
KCT2_HUMAN	Keratinocyte-associated transmembrane protein 2 OS=Homo sapiens GN=KCT2 PE=1 SV=2	3	2.18478e+06	2.59729e+06	575741	696117	722533	669685	627428	658430	809431	736905	895396	506950	920185	1.17252e+06	281677	230003	1.97641e+06	2.19989e+06	216163	334472	1.02783e+06	873367	0.79	0.378789
KCY_HUMAN	UMP-CMP kinase OS=Homo sapiens GN=CMPK1 PE=1 SV=3	1	0	4419.8	54519.5	69045.9	16286.2	30614.2	38959.9	46286.9	8792.48	8789.94	23206.5	97116.2	0	0	2872.51	16732.7	0.744936	6.73262	23760.3	15504.8	27771.5	17920.1	0.69	0.381105
KHDR1_HUMAN	KH domain-containing, RNA-binding, signal transduction-associated protein 1 OS=Homo sapiens GN=KHDRBS1 PE=1 SV=1	1	6320.06	10258.1	38825.9	51405.3	10390.6	10706.2	8537.56	7537.99	9721.52	7320.72	40702.1	4.14309e+06	6.48141e+06	6.88989e+06	7.44233e+06	7.74077e+06	1.06471e+07	1.33807e+07	3.92085e+06	4.49352e+06	16102.4	6.51803e+06	0.68	0.509568
KHK_HUMAN	Ketohexokinase OS=Homo sapiens GN=KHK PE=1 SV=2	3	82507.7	207513	842527	810368	516208	687585	1.07889e+06	1.36232e+06	345258	420239	822520	2.89987e+06	1.78474e+06	1.98562e+06	4.25947e+06	4.24231e+06	1.02533e+06	1.20546e+06	2.85008e+06	2.48122e+06	635341	2.35566e+06	0.84	0.543044
KIF12_HUMAN	Kinesin-like protein KIF12 OS=Homo sapiens GN=KIF12 PE=1 SV=3	2	8466.6	5398.07	149595	151194	29052.3	31393	119851	122542	63141.2	71445.4	70483.5	904646	207446	210593	105091	98093.9	86175.1	74414.7	261944	266149	75207.7	228504	0.66	0.320205
KIF25_HUMAN	Kinesin-like protein KIF25 OS=Homo sapiens GN=KIF25 PE=2 SV=2	1	102.704	62.0442	307.3	58.7846	62810.9	95259.1	1944.22	2631.49	4322.96	2595.19	6487.79	227651	414641	536682	464423	668687	149225	108214	408164	400390	17009.5	338456	0.51	0.536863
KIRR1_HUMAN	Kin of IRRE-like protein 1 OS=Homo sapiens GN=KIRREL PE=1 SV=2	6	1.11103e+06	1.63085e+06	2.5225e+06	2.29913e+06	1.5241e+06	1.2577e+06	1.62859e+06	1.2595e+06	1.66679e+06	1.65545e+06	2.07634e+06	1.71885e+06	601034	432887	121512	162847	244959	298767	64932.2	59014.7	1.65556e+06	578114	1.03	0.881412
KIT_HUMAN	Mast/stem cell growth factor receptor Kit OS=Homo sapiens GN=KIT PE=1 SV=1	2	181049	237665	306070	356766	198477	214529	193780	216299	85368	88586.2	498826	89541.6	330939	398680	2936.32	6553.21	8127.06	12027.8	85176.8	99899.3	207859	153271	1.02	0.9509
KLH34_HUMAN	Kelch-like protein 34 OS=Homo sapiens GN=KLHL34 PE=2 SV=1	1	3976.9	0	1.62495e+06	1.29299e+06	4220.06	0	8510.35	6646.43	11028.8	8246.94	846.15	5.27306e+06	1.47194e+06	1.76784e+06	2.48126e+06	3.46446e+06	2.2888e+06	3.25561e+06	1.15132e+06	1.30361e+06	296056	2.24587e+06	0.02	0.169746
KLK1_HUMAN	Kallikrein-1 OS=Homo sapiens GN=KLK1 PE=1 SV=2	9	2.60851e+07	2.89439e+07	3.02544e+08	2.50654e+08	3.67026e+07	3.33502e+07	1.17039e+08	1.18562e+08	8.34751e+07	7.54193e+07	2.53486e+08	188192	79957.4	82488.9	197953	162233	65169.7	56615	289214	307272	1.07278e+08	2.54915e+07	1	0.996377
KLK11_HUMAN	Kallikrein-11 OS=Homo sapiens GN=KLK11 PE=1 SV=2	2	77245	98255.2	147433	138400	63263.5	110822	143873	119899	1.0001e+06	1.05074e+06	314742	727792	307348	278528	451388	458816	224041	232435	154223	121176	295003	327049	0.88	0.771408
KLK13_HUMAN	Kallikrein-13 OS=Homo sapiens GN=KLK13 PE=2 SV=1	4	47942.3	69386.1	1.52035e+06	1.13569e+06	72046.3	76374.8	46446.1	68689.7	310628	331650	4.83711e+06	406931	1.21346e+06	1.12888e+06	477038	461443	155203	137515	89238.8	132421	367920	903924	3.66	0.162783
KLK2_HUMAN	Kallikrein-2 OS=Homo sapiens GN=KLK2 PE=1 SV=1	3	21591.9	23795	54698.6	82937.3	62290.7	67458.8	116374	133117	756944	838226	212762	740279	152342	163422	740035	839866	250888	399521	404394	743759	215743	464727	1.49	0.10462
KLK3_HUMAN	Prostate-specific antigen OS=Homo sapiens GN=KLK3 PE=1 SV=2	17	2.4219e+07	2.51949e+07	1.957e+07	1.40872e+07	2.10949e+08	2.31962e+08	1.21055e+08	1.16971e+08	8.32406e+08	8.6206e+08	1.63135e+07	1.63614e+06	368286	348130	897091	942091	362501	518914	82779.5	77758.8	2.45848e+08	2.15472e+06	1.03	0.937172
KLK6_HUMAN	Kallikrein-6 OS=Homo sapiens GN=KLK6 PE=1 SV=1	3	20012	41552.8	104798	81181.3	19795.7	61471.1	29306	49282.1	143461	225528	829845	960508	226542	283092	1.60251e+06	1.48645e+06	449494	451509	1.05858e+06	861120	77638.8	820966	2.44	0.388593
KLK7_HUMAN	Kallikrein-7 OS=Homo sapiens GN=KLK7 PE=1 SV=1	1	7763.53	5852.37	4256.74	4124.15	2465.69	5134.77	0	0	30692	57370.1	98511.2	247133	1993.28	5457.75	66805	30368.7	38937.7	24725.8	52438	93587.2	11765.9	65995.7	1.98	0.419298
KLKB1_HUMAN	Plasma kallikrein OS=Homo sapiens GN=KLKB1 PE=1 SV=1	2	2574.4	1647.14	1548.6	11541.9	0	0	2587.8	3816.14	304.333	1492.09	3256.34	801320	377915	162333	299178	255100	100659	60115.6	550254	420864	2551.24	303100	3.14	0.143086
KLOT_HUMAN	Klotho OS=Homo sapiens GN=KL PE=1 SV=2	6	321074	279795	1.85325e+06	1.964e+06	599401	594366	1.17198e+06	979604	311526	300314	960134	2.02809e+06	1.49623e+06	1.48731e+06	3.55657e+06	3.39171e+06	6.33144e+06	7.07954e+06	5.08861e+06	5.55214e+06	837532	3.69718e+06	1.29	0.496944
KNG1_HUMAN	Kininogen-1 OS=Homo sapiens GN=KNG1 PE=1 SV=2	34	1.74629e+09	1.83569e+09	3.41631e+09	3.32474e+09	1.68044e+09	1.66642e+09	2.18108e+09	2.21626e+09	1.96146e+09	1.98595e+09	4.08602e+09	1.33568e+06	968177	950036	1.32206e+06	1.42668e+06	807716	858727	785951	708183	2.20146e+09	4.09518e+08	0.94	0.774295
KPYM_HUMAN	Pyruvate kinase PKM OS=Homo sapiens GN=PKM PE=1 SV=4	17	1.0806e+06	1.21899e+06	8.77992e+06	8.32204e+06	6.28379e+06	6.51927e+06	5.11979e+06	5.34698e+06	4.73342e+06	5.41661e+06	9.14071e+06	864845	354182	332327	535865	651579	325137	334476	546642	708999	5.28214e+06	1.37948e+06	1.15	0.525626
KPYR_HUMAN	Pyruvate kinase PKLR OS=Homo sapiens GN=PKLR PE=1 SV=2	1	5067.07	4003.15	3362.74	8373.58	15297.3	1927.37	23169	7302.01	0	14218.9	53294.1	2.33455e+06	2.28919e+06	3.03549e+06	3.03968e+06	3.18246e+06	3.42717e+06	3.75464e+06	2.6009e+06	2.89896e+06	8272.11	2.66163e+06	1.29	0.710296
KREM1_HUMAN	Kremen protein 1 OS=Homo sapiens GN=KREMEN1 PE=1 SV=3	2	845612	898342	815435	890789	153074	214322	548873	586038	578683	669103	607366	122439	241158	197164	409764	425760	163656	184298	628145	619309	620027	359906	0.57	0.0531791
KV105_HUMAN	Immunoglobulin kappa variable 1-5 OS=Homo sapiens GN=IGKV1-5 PE=1 SV=2	1	581712	643936	526975	503214	1.33043e+06	1.29747e+06	1.48938e+06	1.40595e+06	1.39814e+06	1.49723e+06	809279	285702	58341.5	79510	253773	243021	111020	156728	56116.4	123143	1.06744e+06	217663	3.52	0.13061
KV106_HUMAN;KV112_HUMAN	Immunoglobulin kappa variable 1-6 OS=Homo sapiens GN=IGKV1-6 PE=3 SV=1	2	7.81613e+06	8.98025e+06	782830	821811	1.99039e+07	2.17875e+07	5.98261e+06	6.99183e+06	6.71145e+06	7.31363e+06	3.12074e+06	997107	2.37525e+06	2.30167e+06	352608	342140	152391	142909	317089	294155	8.70919e+06	1.03961e+06	0.87	0.741162
KV108_HUMAN	Immunoglobulin kappa variable 1-8 OS=Homo sapiens GN=IGKV1-8 PE=3 SV=1	1	5.40824e+06	5.13369e+06	885071	1.00181e+06	1.64549e+07	1.72139e+07	4.63848e+06	4.83763e+06	6.35576e+06	7.05032e+06	2.76272e+06	2.24473e+06	213502	221984	275039	311769	153990	169612	503885	700161	6.89798e+06	755740	0.79	0.577306
KV116_HUMAN	Immunoglobulin kappa variable 1-16 OS=Homo sapiens GN=IGKV1-16 PE=1 SV=2	1	803786	827928	251958	365476	2.05385e+06	2.71787e+06	789279	753499	1.74809e+06	1.82143e+06	858444	254331	50888.5	176665	49114.5	87074.1	46987.8	39346.1	13208.7	34747.2	1.21332e+06	161081	0.87	0.702916
KV117_HUMAN	Immunoglobulin kappa variable 1-17 OS=Homo sapiens GN=IGKV1-17 PE=1 SV=2	2	101790	160761	46748.8	55261.7	1.11889e+06	1.2439e+06	587812	578349	966697	1.14391e+06	301598	626715	64835.6	144054	511059	560779	96884.2	223096	287801	428467	600412	324529	1.63	0.299138
KV315_HUMAN;KVD07_HUMAN	Immunoglobulin kappa variable 3-15 OS=Homo sapiens GN=IGKV3-15 PE=1 SV=2	2	6.48795e+06	8.10541e+06	3.46055e+06	3.80176e+06	3.51599e+07	3.99936e+07	9.3172e+06	1.15492e+07	1.37627e+07	1.24359e+07	6.44323e+06	215814	26494.4	38222.3	68543.2	116020	63268	89967.9	53386.4	91660.1	1.44074e+07	720660	1.19	0.694618
KV320_HUMAN	Immunoglobulin kappa variable 3-20 OS=Homo sapiens GN=IGKV3-20 PE=1 SV=2	5	2.21579e+07	2.766e+07	8.82084e+06	8.76237e+06	6.49606e+07	7.56576e+07	1.85971e+07	2.42552e+07	2.82457e+07	3.11827e+07	2.19786e+07	116022	141521	208903	230500	306480	147170	124001	127734	105679	3.103e+07	2.34866e+06	1.27	0.566216
KV401_HUMAN	Immunoglobulin kappa variable 4-1 OS=Homo sapiens GN=IGKV4-1 PE=1 SV=1	3	1.80293e+07	1.59962e+07	6.41846e+06	6.09883e+06	5.71439e+07	5.36556e+07	2.52203e+07	2.53272e+07	1.34418e+07	1.37755e+07	1.21413e+07	163534	71647.5	72914.7	132207	121151	47329.7	86896	85803.5	116915	2.35107e+07	1.30397e+06	1.17	0.710614
KVD08_HUMAN	Immunoglobulin kappa variable 1D-8 OS=Homo sapiens GN=IGKV1D-8 PE=3 SV=6	1	132625	167660	18137.7	24392	385094	415372	55289.8	82509.7	19275.5	48723.5	67690.9	122686	5.77399e+06	6.12831e+06	250110	137596	118102	128989	84748.4	81601.2	134908	1.28938e+06	0.47	0.185109
KVD11_HUMAN	Immunoglobulin kappa variable 3D-11 OS=Homo sapiens GN=IGKV3D-11 PE=3 SV=6	2	2.223e+07	2.46892e+07	7.73091e+06	7.09181e+06	5.51086e+07	5.81419e+07	2.2006e+07	1.93987e+07	4.40143e+07	3.71459e+07	1.63405e+07	2.93041e+06	1.08047e+06	530675	1.04568e+06	1.03688e+06	627334	704529	782355	821292	2.97557e+07	2.59001e+06	1.08	0.853088
KVD13_HUMAN	Immunoglobulin kappa variable 1D-13 OS=Homo sapiens GN=IGKV1D-13 PE=3 SV=1	1	776592	1.00834e+06	191935	239614	3.02453e+06	3.33759e+06	622625	738939	8.4633e+06	9.44484e+06	540015	390993	386865	339306	970738	1.08905e+06	160246	156665	595961	593897	2.78483e+06	522374	0.3	0.147634
KVD15_HUMAN	Immunoglobulin kappa variable 3D-15 OS=Homo sapiens GN=IGKV3D-15 PE=3 SV=6	2	784277	819102	319095	307049	2.72271e+06	2.73427e+06	837937	776565	900337	845111	566828	123975	55106.9	39280.7	82432	86674.7	94026.7	89527.5	78457.2	70698.7	1.10465e+06	128701	0.93	0.849054
KVD20_HUMAN	Immunoglobulin kappa variable 3-20 OS=Homo sapiens GN=IGKV3D-20 PE=3 SV=1	4	1.1627e+07	1.3611e+07	1.49101e+06	1.54042e+06	1.75753e+07	1.89782e+07	3.73779e+06	4.19672e+06	1.36247e+07	1.3027e+07	2.97178e+06	582133	302281	290573	537950	552211	351597	361344	224982	224118	9.94092e+06	639897	0.79	0.586712
KVD21_HUMAN	Immunoglobulin kappa variable 6D-21 OS=Homo sapiens GN=IGKV6D-21 PE=3 SV=1	1	330852	390149	412577	332245	60066	44988.9	123356	133033	169219	194069	122040	829801	827036	816804	747126	827349	208063	329614	1.00224e+06	896115	219055	660619	0.76	0.560372
KVD26_HUMAN;KV224_HUMAN;KV228_HUMAN	Immunoglobulin kappa variable 2D-26 OS=Homo sapiens GN=IGKV2D-26 PE=3 SV=1	2	371792	389852	327623	325965	604428	654258	694789	604059	657835	769065	509410	228539	478626	705974	17353.3	39701.1	155265	159389	86064.3	82645.9	539967	246297	0.9	0.660583
KVD30_HUMAN	Immunoglobulin kappa variable 2D-30 OS=Homo sapiens GN=IGKV2D-30 PE=3 SV=1	2	4620.45	31321.2	1.83633e+06	1.88685e+06	115527	141157	10920.6	22753.1	24640.8	29545.2	224478	2.97257e+06	87011.2	68238	176116	184447	98140.6	87307.2	622630	592448	410366	511338	0.24	0.227348
KVD33_HUMAN	Immunoglobulin kappa variable 1D-33 OS=Homo sapiens GN=IGKV1D-33 PE=1 SV=2	2	1.08128e+07	1.18384e+07	804903	847484	1.43703e+07	1.23331e+07	7.89004e+06	7.16101e+06	2.2724e+06	2.32977e+06	2.36511e+06	2.98725e+06	81454.8	32467.6	120880	108501	57251.6	37284.1	190995	131920	7.06602e+06	611312	0.93	0.868258
KVD40_HUMAN	Immunoglobulin kappa variable 2D-40 OS=Homo sapiens GN=IGKV2D-40 PE=1 SV=2	2	67529.5	57853.7	36766	61692.2	1.09925e+06	903132	162674	45860.1	123884	81608	80239.5	215765	289665	312801	253336	215199	211451	176214	117336	82930.8	264025	195494	1.03	0.961748
L1CAM_HUMAN	Neural cell adhesion molecule L1 OS=Homo sapiens GN=L1CAM PE=1 SV=2	9	467607	636069	1.84792e+06	2.00582e+06	427273	663796	717448	735905	877482	935352	908521	329994	658859	670634	222924	176729	101631	88492.6	333281	355012	931468	384608	0.77	0.396285
LAC3_HUMAN;LAC2_HUMAN;LAC6_HUMAN;LAC7_HUMAN	Ig lambda-3 chain C regions OS=Homo sapiens GN=IGLC3 PE=1 SV=1	6	5.16091e+08	5.68176e+08	1.34452e+08	1.38056e+08	7.78214e+08	8.29061e+08	4.85781e+08	4.98978e+08	7.05552e+08	7.71207e+08	2.59256e+08	265777	75403.2	97506.6	301341	288508	69624.9	103729	251627	254929	5.42557e+08	2.60965e+07	1.15	0.568543
LAIR1_HUMAN;LAIR2_HUMAN	Leukocyte-associated immunoglobulin-like receptor 1 OS=Homo sapiens GN=LAIR1 PE=1 SV=1	5	1.07516e+08	1.05556e+08	3.81062e+07	3.39395e+07	3.00749e+07	3.11871e+07	3.31984e+07	3.12524e+07	2.71086e+07	2.72102e+07	3.86399e+07	1.15039e+06	433807	333714	917931	995742	677377	861960	703681	600369	4.65149e+07	4.53149e+06	0.66	0.116756
LAMA4_HUMAN	Laminin subunit alpha-4 OS=Homo sapiens GN=LAMA4 PE=1 SV=4	2	1.05897e+06	1.39526e+06	772715	882467	287813	254534	391012	427722	231893	286315	823085	4.42112e+06	757535	608784	2.55321e+06	2.62535e+06	1.24461e+06	1.24937e+06	6.48136e+07	6.57765e+07	598870	1.44873e+07	0.56	0.0398999
LAMA5_HUMAN	Laminin subunit alpha-5 OS=Homo sapiens GN=LAMA5 PE=1 SV=8	5	2.31295e+06	2.79267e+06	677319	727940	388547	314103	720709	684503	954353	1.0238e+06	282811	210996	168075	301888	193595	229525	137278	151433	225534	195986	1.05969e+06	209712	0.55	0.185984
LAMB1_HUMAN	Laminin subunit beta-1 OS=Homo sapiens GN=LAMB1 PE=1 SV=2	4	285972	304670	479846	681733	250518	272650	234359	274589	232133	148340	570180	1.30211e+06	2.02863e+06	1.48594e+06	1.03072e+06	1.41017e+06	162899	193715	1.51743e+06	537960	316481	1.02398e+06	1.04	0.901601
LAMB2_HUMAN	Laminin subunit beta-2 OS=Homo sapiens GN=LAMB2 PE=1 SV=2	6	40974.8	77890.4	281049	301835	276107	243102	272146	288879	384571	340805	296272	385333	208700	214479	354624	388265	1.23058e+06	1.16482e+06	206792	194261	250736	464413	2.29	0.0812466
LAMC1_HUMAN	Laminin subunit gamma-1 OS=Homo sapiens GN=LAMC1 PE=1 SV=3	6	351968	437025	2.43442e+06	2.43471e+06	1.61478e+06	1.53204e+06	1.62331e+06	1.6702e+06	1.58677e+06	1.79732e+06	1.94694e+06	284290	75735.8	56867.6	134410	96024.4	813826	1.16802e+06	125685	154234	1.54825e+06	485604	0.99	0.950726
LAMP1_HUMAN	Lysosome-associated membrane glycoprotein 1 OS=Homo sapiens GN=LAMP1 PE=1 SV=3	5	8.16877e+06	9.82364e+06	7.38616e+06	7.13177e+06	8.34403e+06	8.6437e+06	6.33912e+06	6.82824e+06	5.73744e+06	5.13941e+06	1.1166e+07	1.25663e+06	1.58612e+06	1.66609e+06	1.06647e+06	967319	3.10848e+06	3.07257e+06	2.02321e+06	1.81905e+06	7.35423e+06	2.77319e+06	0.95	0.579957
LAMP2_HUMAN	Lysosome-associated membrane glycoprotein 2 OS=Homo sapiens GN=LAMP2 PE=1 SV=2	5	2.30056e+07	2.47704e+07	1.60627e+07	1.50634e+07	3.55377e+07	3.73418e+07	2.12928e+07	2.23002e+07	2.05838e+07	2.17368e+07	2.27363e+07	349334	37149.6	25034.1	59208.1	115013	107473	90506.9	38796.1	38324.8	2.37695e+07	2.35972e+06	0.87	0.0077737
LASP1_HUMAN	LIM and SH3 domain protein 1 OS=Homo sapiens GN=LASP1 PE=1 SV=2	1	2.05424e+06	2.27658e+06	175275	72857.5	647032	778544	469042	618378	981757	719709	138372	1.01862e+06	317142	239137	1.1748e+06	1.04591e+06	2.10648e+06	2.46038e+06	871833	986736	879341	1.03594e+06	0.56	0.260029
LAYN_HUMAN	Layilin OS=Homo sapiens GN=LAYN PE=2 SV=1	3	1.26291e+06	1.53584e+06	250981	217123	773953	692549	647885	619608	698014	689927	509132	145133	880003	1.27812e+06	197883	224958	268309	255805	216057	254906	738880	423030	0.58	0.0221294
LBP_HUMAN	Lipopolysaccharide-binding protein OS=Homo sapiens GN=LBP PE=1 SV=3	5	174198	124912	777962	848196	1.18777e+06	1.09756e+06	1.54985e+06	1.83807e+06	511950	551726	649988	217463	98927.3	100201	194537	207750	108206	136684	59863.9	73968.4	866219	184759	1.62	0.0173809
LCAP_HUMAN	Leucyl-cystinyl aminopeptidase OS=Homo sapiens GN=LNPEP PE=1 SV=3	1	594.192	2615.25	31277.2	31067.5	18118.4	17851.9	20495.3	21739.1	26723.1	27495.3	39380.5	4.97488e+06	2.26982e+06	2.06906e+06	4.85247e+06	4.86478e+06	4.33155e+06	4.91956e+06	5.03727e+06	8.0771e+06	19797.7	4.14359e+06	1.11	0.769103
LCAT_HUMAN	Phosphatidylcholine-sterol acyltransferase OS=Homo sapiens GN=LCAT PE=1 SV=1	8	601532	624407	7.82348e+06	9.30763e+06	1.1196e+07	1.07367e+07	7.44769e+06	7.54022e+06	8.1314e+06	8.14903e+06	8.67743e+06	127959	48720.7	55041.8	158131	163373	85794.7	87998.2	37716.5	49922.6	7.15581e+06	949208	1.21	0.24782
LCN1_HUMAN;LC1L1_HUMAN	Lipocalin-1 OS=Homo sapiens GN=LCN1 PE=1 SV=1	3	1.49478e+07	1.49471e+07	332489	338787	1.20248e+06	1.05278e+06	936403	1.05079e+06	939093	885306	1.95797e+06	57770.9	77045.8	110362	31599.8	32881.1	91846.2	99243.1	26252.8	25605.8	3.6633e+06	251057	0.36	0.222331
LDHA_HUMAN;LDH6B_HUMAN	L-lactate dehydrogenase A chain OS=Homo sapiens GN=LDHA PE=1 SV=2	7	196481	257469	2.0038e+06	2.01736e+06	954097	894826	1.02804e+06	955240	493285	542703	1.42385e+06	1.67522e+06	10672.3	36145.6	5638.63	18629.7	26498.5	20281.6	26766.4	39207.2	934330	328292	1.09	0.744529
LDHB_HUMAN;LDH6A_HUMAN	L-lactate dehydrogenase B chain OS=Homo sapiens GN=LDHB PE=1 SV=2	13	810524	868785	1.39671e+07	1.65571e+07	1.55108e+07	1.75423e+07	1.52745e+07	1.51704e+07	1.06399e+07	1.07283e+07	1.47616e+07	215008	216444	289125	184966	246663	363053	491419	374122	553041	1.1707e+07	1.76955e+06	1.02	0.914326
LDLR_HUMAN	Low-density lipoprotein receptor OS=Homo sapiens GN=LDLR PE=1 SV=1	1	9.25136e+06	7.37013e+06	1.99135e+06	1.65963e+06	1.12008e+06	970120	1.28804e+06	1.5062e+06	1.9528e+06	1.85126e+06	1.64373e+06	197191	11085.1	7284.86	88111.3	104418	40009.4	7978.65	21098.4	21135.9	2.8961e+06	214205	0.41	0.0860565
LEAP2_HUMAN	Liver-expressed antimicrobial peptide 2 OS=Homo sapiens GN=LEAP2 PE=1 SV=1	1	4.00827e+06	4.52902e+06	98890.8	76030	1.56131e+06	1.40747e+06	2.69389e+06	2.33762e+06	8.8111e+06	7.32539e+06	244696	139610	99090.4	107712	101669	92458.6	287681	380225	269202	84403.6	3.2849e+06	180675	0.19	0.020811
LEG1_HUMAN	Galectin-1 OS=Homo sapiens GN=LGALS1 PE=1 SV=2	1	55613.9	103368	4083.27	18125.6	29256.2	30339.9	25772.7	34261	54653.5	60960.9	261.947	679046	48969.1	87190.9	192532	251713	89367.1	80293.1	1.09981e+06	1.46527e+06	41643.5	399446	0.48	0.0779368
LEG10_HUMAN	Galectin-10 OS=Homo sapiens GN=CLC PE=1 SV=3	1	2180.34	0	0	0	0	0	2538.21	3305.93	4858.11	0	5557.97	1.4302e+06	1.6485e+06	1.84783e+06	1.44574e+06	1.49714e+06	587191	602159	1.44419e+06	1.23324e+06	1288.26	1.17418e+06	1.94	0.271335
LEG3_HUMAN	Galectin-3 OS=Homo sapiens GN=LGALS3 PE=1 SV=5	6	45828.2	44297.6	1.54288e+06	1.75416e+06	595435	630798	928486	1.102e+06	1.50443e+06	1.53643e+06	2.93018e+06	190017	42583.1	43904	47054.1	38268.2	15595	22210	19194.6	24929.9	968474	337394	1.58	0.263152
LEG7_HUMAN	Galectin-7 OS=Homo sapiens GN=LGALS7 PE=1 SV=2	1	8561.85	12607.2	28984.7	44240.3	6016.68	7232.07	12585.5	7272.6	11956.9	5434.16	141802	901047	457336	442637	896622	911607	573405	560298	471696	500896	14489.2	585735	3.16	0.186434
LEG9_HUMAN;LEG9B_HUMAN	Galectin-9 OS=Homo sapiens GN=LGALS9 PE=1 SV=2	3	671802	858481	1.28246e+06	1.58337e+06	5.31245e+06	5.58043e+06	1.88144e+06	2.34497e+06	3.29107e+06	1.89537e+06	1.8239e+06	396485	772189	742379	647230	629204	2.27777e+06	2.17439e+06	1.20565e+06	1.45699e+06	2.47018e+06	1.21262e+06	1.01	0.965282
LFA3_HUMAN	Lymphocyte function-associated antigen 3 OS=Homo sapiens GN=CD58 PE=1 SV=1	2	2.56e+06	3.22053e+06	1.7207e+06	2.0434e+06	1.0911e+06	1.32255e+06	1.51063e+06	1.67821e+06	1.17622e+06	1.41757e+06	1.91293e+06	151747	147019	146351	476116	422916	179719	204495	107980	125394	1.77409e+06	387467	0.79	0.0615605
LG3BP_HUMAN	Galectin-3-binding protein OS=Homo sapiens GN=LGALS3BP PE=1 SV=1	20	3.09434e+08	3.38866e+08	2.57516e+08	2.77084e+08	5.60567e+08	5.86947e+08	2.31675e+08	2.23113e+08	2.60116e+08	2.61156e+08	2.22657e+08	1.05884e+06	450094	427785	944555	1.07411e+06	575930	646277	580033	729780	3.30647e+08	2.29145e+07	1.18	0.522086
LGMN_HUMAN	Legumain OS=Homo sapiens GN=LGMN PE=1 SV=1	4	1.06369e+06	1.21341e+06	1.28797e+06	1.54835e+06	425814	469607	685905	773119	687592	745657	858050	166295	393738	319737	149777	126339	90625.5	84765.4	251925	238818	890111	268007	1.39	0.111214
LGUL_HUMAN	Lactoylglutathione lyase OS=Homo sapiens GN=GLO1 PE=1 SV=4	5	55002	55676.5	1.26919e+06	1.24086e+06	1.45153e+06	1.36087e+06	931512	987552	836981	814744	1.25782e+06	189570	8020.32	6791.93	60848.8	77424.3	24234.2	41642.2	48691.6	68040.7	900392	178308	1.18	0.442517
LHPP_HUMAN	Phospholysine phosphohistidine inorganic pyrophosphate phosphatase OS=Homo sapiens GN=LHPP PE=1 SV=2	1	5074.89	4078.7	11371.8	5641.25	58400.4	51796.6	55527.2	60003.2	39838.2	38494.7	77352.3	141916	200940	179633	240018	218758	253827	236923	129426	131766	33022.7	181056	1.35	0.390531
LICH_HUMAN	Lysosomal acid lipase/cholesteryl ester hydrolase OS=Homo sapiens GN=LIPA PE=1 SV=2	2	122260	172654	859900	952007	207841	280518	253440	272380	205655	269166	319057	217364	831218	431824	999665	1.12747e+06	588559	452954	731569	543856	359582	624354	1.24	0.0915228
LIPE_HUMAN	Endothelial lipase OS=Homo sapiens GN=LIPG PE=1 SV=1	1	802.663	0	25649.3	3255.38	1128.36	2505.13	2652.59	4486.58	1637.31	1064.6	375.203	1.15224e+06	477798	549393	1.47227e+06	1.02806e+06	2.8292e+06	2.77182e+06	1.63727e+06	1.59592e+06	4318.19	1.35143e+06	15.43	0.16821
LIPL_HUMAN	Lipoprotein lipase OS=Homo sapiens GN=LPL PE=1 SV=1	5	90769.7	50081.7	269372	353939	262694	241408	646523	630681	867588	828180	251364	364321	388097	433265	98353.2	120407	84987.1	84799.9	98967.4	99247.9	424124	202381	3.35	0.184632
LIRA5_HUMAN;LIRB3_HUMAN	Leukocyte immunoglobulin-like receptor subfamily A member 5 OS=Homo sapiens GN=LILRA5 PE=1 SV=1	5	2.7533e+06	3.31428e+06	2.79104e+06	2.67169e+06	2.79375e+06	2.91387e+06	2.66482e+06	2.88843e+06	3.36621e+06	3.47097e+06	4.22219e+06	211497	127896	136190	1.22206e+06	1.23584e+06	513277	457825	810593	605411	2.96283e+06	954277	0.81	0.172008
LIRB1_HUMAN	Leukocyte immunoglobulin-like receptor subfamily B member 1 OS=Homo sapiens GN=LILRB1 PE=1 SV=1	1	31603.4	22118.2	33642.1	57163	56529.8	55200.8	63685.6	50859.2	73966.4	114686	39310.8	129789	56229.5	54114	68531.8	79078.4	47699.1	77481.5	37655.5	43332.3	55945.5	63322.2	0.78	0.188992
LIRB4_HUMAN	Leukocyte immunoglobulin-like receptor subfamily B member 4 OS=Homo sapiens GN=LILRB4 PE=1 SV=3	3	3.66002e+06	3.64913e+06	1.19294e+06	1.37974e+06	4.60789e+06	4.77694e+06	2.71031e+06	2.5767e+06	3.11435e+06	3.28333e+06	2.75438e+06	12956.4	19105.3	4739.46	92.0363	15284.4	15844.2	16264.5	19596.6	5202.08	3.09513e+06	286347	1.14	0.336146
LMAN2_HUMAN	Vesicular integral-membrane protein VIP36 OS=Homo sapiens GN=LMAN2 PE=1 SV=1	24	1.20066e+08	1.22962e+08	1.46645e+08	1.51189e+08	6.63873e+08	6.85207e+08	4.64205e+08	4.61781e+08	4.72839e+08	4.71165e+08	2.23148e+08	514746	103718	71921.2	133324	101838	109059	106134	82206.7	75707.4	3.75993e+08	2.24446e+07	1	0.98872
LMNA_HUMAN	Prelamin-A/C OS=Homo sapiens GN=LMNA PE=1 SV=1	16	406205	403030	2.10132e+06	1.8955e+06	448016	426632	172613	197977	646070	623149	7.62678e+06	271459	979170	1.38814e+06	186883	251220	267434	648241	113510	169333	732051	1.19022e+06	2.66	0.256013
LMNB2_HUMAN;LMNB1_HUMAN	Lamin-B2 OS=Homo sapiens GN=LMNB2 PE=1 SV=4	8	37286.7	56483	335115	309252	165184	186647	242214	192896	64656.9	76550.7	2.61097e+06	695854	172205	296636	401629	333660	236140	296841	369897	339699	166629	575353	3.67	0.2232
LPD6B_HUMAN	Ly6/PLAUR domain-containing protein 6B OS=Homo sapiens GN=LYPD6B PE=2 SV=1	2	97584.9	70057.6	121197	88218	17745.1	14641.3	51023.4	7573.07	5445.6	5544.67	87178.2	30725.9	2861.66	5.26139	88975.3	61462	24198.5	41335.5	37471.6	21769.5	47903	39598.3	1.02	0.962691
LRAD3_HUMAN	Low-density lipoprotein receptor class A domain-containing protein 3 OS=Homo sapiens GN=LDLRAD3 PE=2 SV=3	1	617476	760677	2560.98	145.812	161464	174039	132126	133664	155713	146113	67973.2	191679	372151	303147	642984	703350	146314	215683	555618	564535	228398	376344	0.37	0.11695
LRC15_HUMAN	Leucine-rich repeat-containing protein 15 OS=Homo sapiens GN=LRRC15 PE=2 SV=2	7	2.36384e+06	2.87133e+06	1.02628e+06	979421	2.05809e+06	2.15981e+06	1.22337e+06	1.38645e+06	1.44355e+06	1.59834e+06	940268	288094	311780	297502	296499	312651	390073	494906	361098	390962	1.71105e+06	408383	1.06	0.81035
LRC19_HUMAN	Leucine-rich repeat-containing protein 19 OS=Homo sapiens GN=LRRC19 PE=2 SV=1	4	3.63999e+06	3.72931e+06	2.69284e+06	2.8457e+06	2.58737e+06	2.73883e+06	1.43234e+06	1.66505e+06	1.59842e+06	1.85632e+06	1.70634e+06	448921	178951	225847	177840	263247	57516.3	78159.8	246161	292511	2.47862e+06	367550	0.7	0.0389148
LRC25_HUMAN	Leucine-rich repeat-containing protein 25 OS=Homo sapiens GN=LRRC25 PE=1 SV=2	3	259705	247691	89287.5	49223.4	108343	70962	120199	95796.7	53425.5	50972.8	123999	78658.6	443366	553717	15075.6	15358.7	38615.6	37292.1	70776.9	39617.1	114561	141648	0.45	0.0132075
LRP1_HUMAN	Prolow-density lipoprotein receptor-related protein 1 OS=Homo sapiens GN=LRP1 PE=1 SV=2	6	3.46289e+06	4.21397e+06	1.17459e+06	1.22371e+06	884306	828102	1.75681e+06	1.53996e+06	1.99014e+06	1.78554e+06	1.38632e+06	897629	113907	136062	594169	591871	167325	168886	390079	580489	1.886e+06	502674	0.65	0.11566
LRP10_HUMAN	Low-density lipoprotein receptor-related protein 10 OS=Homo sapiens GN=LRP10 PE=1 SV=2	1	1.64428e+06	1.45541e+06	534090	418083	532341	537908	482217	420842	584807	657933	687101	14435.1	8213.55	6567.18	28639.1	25318.5	17329.2	15525.4	31856	24537.5	726791	85952.3	0.83	0.480052
LRP2_HUMAN	Low-density lipoprotein receptor-related protein 2 OS=Homo sapiens GN=LRP2 PE=1 SV=3	108	3.18411e+07	3.60689e+07	1.08963e+08	1.16009e+08	2.14074e+08	2.27879e+08	1.03305e+08	1.04211e+08	9.77482e+07	9.90003e+07	8.72404e+07	698745	170806	233656	450195	441327	251584	150918	213844	247140	1.1391e+08	9.00987e+06	1.02	0.824396
LRP3_HUMAN	Low-density lipoprotein receptor-related protein 3 OS=Homo sapiens GN=LRP3 PE=2 SV=2	2	118914	118417	2.28904e+06	1.84599e+06	1.44707e+06	1.3363e+06	1.94109e+06	1.70641e+06	1.26778e+06	1.1636e+06	2.60234e+06	407498	109172	123202	334278	324287	98846.6	76283.7	285723	326174	1.32346e+06	468780	1.02	0.959423
LRRN4_HUMAN	Leucine-rich repeat neuronal protein 4 OS=Homo sapiens GN=LRRN4 PE=2 SV=3	2	104510	130178	257195	185630	227302	189900	366703	364156	414213	473097	120869	696705	72286.6	135770	395318	505023	124103	136039	1.57181e+06	1.62964e+06	271288	538756	0.6	0.0621683
LSAMP_HUMAN	Limbic system-associated membrane protein OS=Homo sapiens GN=LSAMP PE=1 SV=2	2	321165	288237	465369	281615	184464	143183	83477.5	90779.7	303089	261866	370357	612194	48155	95615.9	513493	537765	184553	152227	356779	406351	242325	327749	1.16	0.534335
LSHB_HUMAN	Lutropin subunit beta OS=Homo sapiens GN=LHB PE=1 SV=3	2	2.94363e+06	3.30896e+06	583546	725946	580618	610726	566527	611898	372580	356020	1.64094e+06	148985	60669.2	48509.5	186699	196371	461350	584568	720647	749716	1.06605e+06	479846	0.64	0.0936912
LSR_HUMAN	Lipolysis-stimulated lipoprotein receptor OS=Homo sapiens GN=LSR PE=1 SV=4	2	3843.67	3535.14	131128	129730	19407.7	14747.7	99266.2	61437.8	33472	47887.1	153901	847768	1.06886e+06	1.23954e+06	1.46539e+06	1.39268e+06	626785	596197	1.2847e+06	1.30267e+06	54445.6	997850	2.32	0.0106886
LTBP1_HUMAN	Latent-transforming growth factor beta-binding protein 1 OS=Homo sapiens GN=LTBP1 PE=1 SV=4	7	1.06276e+07	9.10262e+06	622795	841657	3.21657e+06	3.32744e+06	1.4557e+06	2.80102e+06	4.87243e+06	6.01292e+06	521548	134465	158136	67658.9	223821	200097	154850	104481	146163	89756.9	4.28808e+06	180098	0.6	0.357286
LTBP2_HUMAN	Latent-transforming growth factor beta-binding protein 2 OS=Homo sapiens GN=LTBP2 PE=1 SV=3	14	6.89914e+07	7.36306e+07	1.52384e+07	1.59383e+07	8.4277e+06	8.34211e+06	2.41626e+07	2.56423e+07	2.34261e+07	2.18932e+07	5.68609e+06	383816	602007	450285	119857	54380.4	474135	403988	128680	90700.6	2.85693e+07	839394	0.58	0.233874
LTBP4_HUMAN	Latent-transforming growth factor beta-binding protein 4 OS=Homo sapiens GN=LTBP4 PE=1 SV=2	6	5.54191e+06	6.50446e+06	2.01548e+06	2.01141e+06	1.16727e+06	1.3371e+06	3.11054e+06	3.23718e+06	4.19105e+06	3.98863e+06	1.07166e+06	401496	186534	200267	215550	266417	94111	144649	164604	93666.3	3.3105e+06	283896	0.59	0.137264
LUM_HUMAN	Lumican OS=Homo sapiens GN=LUM PE=1 SV=2	10	2.47614e+07	2.85299e+07	5.05873e+06	5.09864e+06	2.08894e+07	2.04317e+07	9.07342e+06	9.19793e+06	2.09221e+07	2.23438e+07	7.2721e+06	269961	1.72892e+07	1.84239e+07	1.70206e+07	1.18426e+07	2.07623e+06	2.79253e+06	2.33016e+07	2.46281e+07	1.66307e+07	1.24917e+07	1.18	0.715892
LV136_HUMAN	Immunoglobulin lambda variable 1-36 OS=Homo sapiens GN=IGLV1-36 PE=3 SV=5	1	4928.02	4329.07	250.501	3730.85	28848.2	39244.5	6839.13	20703.5	18268.3	23101.1	2538.35	247526	36641.6	80934.8	235568	268040	147620	229297	134866	163731	15024.3	154676	2.92	0.00799654
LV140_HUMAN	Immunoglobulin lambda variable 1-40 OS=Homo sapiens GN=IGLV1-40 PE=1 SV=2	2	1.40535e+06	1.66086e+06	631927	707212	5.58809e+06	5.90418e+06	2.24763e+06	2.16237e+06	3.05079e+06	3.0149e+06	1.07193e+06	1.57506e+06	134304	123236	82526.7	92998.4	21235	52774	75648.4	129038	2.63733e+06	335875	1.23	0.610063
LV144_HUMAN	Immunoglobulin lambda variable 1-44 OS=Homo sapiens GN=IGLV1-44 PE=1 SV=2	2	596613	794771	53267.2	67837.4	1.28531e+06	1.12213e+06	274727	294694	804102	1.09923e+06	535250	565200	889695	899267	884564	1.07657e+06	686010	692244	1.12667e+06	1.49699e+06	639267	885246	1.5	0.426539
LV147_HUMAN	Immunoglobulin lambda variable 1-47 OS=Homo sapiens GN=IGLV1-47 PE=1 SV=2	2	2.04436e+06	2.32637e+06	246904	351746	7.24029e+06	6.89393e+06	3.34473e+06	4.43412e+06	5.55196e+06	5.32506e+06	3.49952e+06	0	5245.96	2760.52	1073.71	1356.2	26597.7	10166.3	1430.62	800.659	3.77595e+06	354895	1.51	0.104702
LV151_HUMAN	Immunoglobulin lambda variable 1-51 OS=Homo sapiens GN=IGLV1-51 PE=1 SV=2	2	1.08911e+06	1.10567e+06	345486	286170	2.1289e+06	1.83121e+06	985046	1.07618e+06	1.47037e+06	943691	747395	312456	109503	111395	253892	259454	94895.1	83404.6	320514	278263	1.12618e+06	257117	1.42	0.305512
LV208_HUMAN	Immunoglobulin lambda variable 2-8 OS=Homo sapiens GN=IGLV2-8 PE=1 SV=2	3	1.2726e+06	1.43561e+06	183012	181467	1.45874e+06	1.21938e+06	1.35766e+06	1.65957e+06	1.9667e+06	1.64806e+06	1.36226e+06	124210	45842.3	37159.1	140563	124965	41683.2	78566.9	1.2284e+06	1.62096e+06	1.23828e+06	480461	1.45	0.0681956
LV211_HUMAN	Immunoglobulin lambda variable 2-11 OS=Homo sapiens GN=IGLV2-11 PE=1 SV=2	3	980575	973422	566964	1.09415e+06	2.11438e+06	2.51457e+06	1.2841e+06	1.49467e+06	1.88107e+06	2.02784e+06	2.00731e+06	154686	38531	106974	280192	327895	46171.9	88682.7	88368.7	69441.2	1.49317e+06	320826	1.53	0.00323673
LV214_HUMAN	Immunoglobulin lambda variable 2-14 OS=Homo sapiens GN=IGLV2-14 PE=1 SV=2	1	357336	297293	150052	261282	1.24482e+06	1.08302e+06	1.73361e+06	2.0215e+06	1.95637e+06	1.93045e+06	266466	5.81543e+06	3.41787e+06	2.83817e+06	4.16332e+06	5.14885e+06	648109	632888	1.54261e+06	1.72071e+06	1.10357e+06	2.61944e+06	1.25	0.274321
LV218_HUMAN	Immunoglobulin lambda variable 2-18 OS=Homo sapiens GN=IGLV2-18 PE=3 SV=2	2	2.10362e+06	2.35638e+06	1.12821e+06	1.14352e+06	6.86493e+06	8.82718e+06	4.71501e+06	5.477e+06	6.77884e+06	5.94135e+06	1.48291e+06	86763.6	4324.48	2666.64	16030.4	0	6292.09	2192.35	4397.87	286.427	4.5336e+06	160586	1	0.999474
LV310_HUMAN;LV301_HUMAN	Immunoglobulin lambda variable 3-10 OS=Homo sapiens GN=IGLV3-10 PE=3 SV=2	2	10418.1	7865.12	4834.82	3404.68	11014.9	11059.2	7956.64	9391.55	4064.17	5989.78	740.009	160365	63068.7	29428.9	50080.6	40622.5	18951.9	7823.6	51018.8	62408.2	7599.9	48450.8	1.01	0.968569
LV321_HUMAN	Immunoglobulin lambda variable 3-21 OS=Homo sapiens GN=IGLV3-21 PE=1 SV=2	1	5.83293e+06	7.03421e+06	435777	462973	1.36834e+06	1.33507e+06	2.63918e+06	2.97169e+06	1.87249e+06	1.59286e+06	635798	284325	160616	158626	112222	115435	633940	709692	161179	147468	2.55455e+06	311930	1.16	0.734133
LV325_HUMAN;LV316_HUMAN	Immunoglobulin lambda variable 3-25 OS=Homo sapiens GN=IGLV3-25 PE=1 SV=2	2	107037	107596	270614	396707	112443	183499	225947	176312	409608	350653	141179	587116	224478	195600	234065	316314	213075	349637	454926	421711	234042	313810	0.69	0.259537
LV469_HUMAN	Immunoglobulin lambda variable 4-69 OS=Homo sapiens GN=IGLV4-69 PE=1 SV=1	1	3849.31	3866.27	8673.84	7316.11	41748.1	43937.7	4492.26	1893.26	7927.27	8891.4	2733.9	1.28167e+06	407195	393245	768976	783349	466495	570802	555219	471033	13259.6	570072	0.91	0.882391
LV657_HUMAN	Immunoglobulin lambda variable 6-57 OS=Homo sapiens GN=IGLV6-57 PE=1 SV=2	1	362866	372811	309069	245469	900693	902716	527496	601762	1.52125e+06	1.85871e+06	190248	86838.1	34121.2	167783	72293.8	30153.4	53572	86045.2	11723.4	18356	760284	75113.4	1.21	0.613586
LV746_HUMAN;LV743_HUMAN	Immunoglobulin lambda variable 7-46 OS=Homo sapiens GN=IGLV7-46 PE=3 SV=4	2	184144	207906	530753	429303	1.09577e+06	1.68717e+06	1.32598e+06	1.2635e+06	1.67671e+06	2.45792e+06	884537	0	0	0	0	741.517	0	0	0	0	1.08592e+06	88527.8	1.15	0.565819
LV861_HUMAN	Immunoglobulin lambda variable 8-61 OS=Homo sapiens GN=IGLV8-61 PE=3 SV=7	2	875495	919149	615117	501454	4.76119e+06	4.69493e+06	2.57617e+06	2.67952e+06	3.00869e+06	2.57069e+06	977648	674020	137795	199089	400401	371086	38192.8	91231.6	173129	238901	2.32024e+06	330149	1.25	0.562117
LY6D_HUMAN	Lymphocyte antigen 6D OS=Homo sapiens GN=LY6D PE=1 SV=1	4	4.19491e+07	4.62157e+07	342153	329832	1.6161e+06	1.71995e+06	516970	464183	1.19541e+06	959589	526679	187998	32386	58656.1	107494	114658	27005.2	22832.5	136328	102774	9.53089e+06	131681	0.09	0.172127
LY6H_HUMAN	Lymphocyte antigen 6H OS=Homo sapiens GN=LY6H PE=1 SV=1	3	5.44432e+06	6.87355e+06	1.0626e+06	908176	2.41099e+06	2.16892e+06	1.33099e+06	1.2018e+06	2.02755e+06	1.78386e+06	1.78937e+06	402996	57844	53966.9	278089	310855	89168.9	61740.8	183421	251710	2.52128e+06	347917	0.59	0.136704
LYAG_HUMAN	Lysosomal alpha-glucosidase OS=Homo sapiens GN=GAA PE=1 SV=4	37	2.64973e+08	2.79479e+08	2.61261e+08	2.77422e+08	1.1286e+08	1.20698e+08	2.07506e+08	2.14321e+08	2.07121e+08	2.18851e+08	1.82973e+08	69012.7	26009	19489.1	46344.1	53922.1	14173.4	21527.7	29076.4	41694.1	2.16449e+08	1.83294e+07	0.87	0.576356
LYAM1_HUMAN	L-selectin OS=Homo sapiens GN=SELL PE=1 SV=2	3	1.89858e+06	1.95345e+06	75813.5	51439.1	815097	962698	838019	961853	552312	457742	219141	107854	113287	32878.5	191368	215671	13423.7	40917.8	61175.9	90679.4	856700	108640	0.78	0.502919
LYNX1_HUMAN	Ly-6/neurotoxin-like protein 1 OS=Homo sapiens GN=LYNX1 PE=1 SV=3	1	6.87236e+06	8.48758e+06	1.63738e+06	1.9206e+06	2.25737e+06	2.3186e+06	3.71855e+06	3.55594e+06	7.19529e+06	7.60706e+06	2.14578e+06	375567	220567	231753	192316	157183	130406	172952	70734.8	107337	4.55707e+06	380459	1.05	0.908971
LYOX_HUMAN	Protein-lysine 6-oxidase OS=Homo sapiens GN=LOX PE=1 SV=2	1	2.18025e+06	1.93509e+06	2286.52	0	202435	154658	131247	134132	168175	142876	46838.7	127386	495269	446589	103466	125672	76656.9	62021.1	209645	254711	505115	194825	0.35	0.276053
LYPD2_HUMAN	Ly6/PLAUR domain-containing protein 2 OS=Homo sapiens GN=LYPD2 PE=2 SV=1	1	5.63802e+06	6.60855e+06	2.07577e+06	2.51798e+06	674639	756258	1.63425e+06	1.6387e+06	2.03735e+06	1.96812e+06	2.05178e+06	608454	915027	1.08796e+06	851440	865541	632264	635041	861894	957309	2.55496e+06	946671	0.46	0.0363055
LYPD3_HUMAN	Ly6/PLAUR domain-containing protein 3 OS=Homo sapiens GN=LYPD3 PE=1 SV=2	4	748523	669213	5.93655e+06	5.50805e+06	648699	572084	333690	297089	785166	893232	6.64034e+06	61481.4	23124.2	11624.1	60040.7	41374	35698.3	24218.5	33914.6	46168.8	1.63923e+06	697799	1.04	0.952674
LYSC_HUMAN	Lysozyme C OS=Homo sapiens GN=LYZ PE=1 SV=1	7	6.47399e+06	7.56943e+06	1.43773e+07	1.47687e+07	3.59498e+06	4.46221e+06	9.30878e+06	8.8135e+06	1.19736e+07	1.15623e+07	3.41441e+07	761160	2.16666e+06	1.86585e+06	576128	426419	3.04215e+06	2.98651e+06	1.45327e+06	1.97671e+06	9.29047e+06	4.9399e+06	1.28	0.579629
LYVE1_HUMAN	Lymphatic vessel endothelial hyaluronic acid receptor 1 OS=Homo sapiens GN=LYVE1 PE=1 SV=2	8	2.46066e+07	2.47662e+07	1.37123e+06	1.34735e+06	9.55002e+06	9.92723e+06	1.19696e+07	1.14696e+07	1.56058e+07	1.45519e+07	2.05886e+06	88535.5	9042.12	19807.5	31423.8	77585	37849.2	17801.8	16611.6	5800.73	1.25166e+07	236332	0.56	0.117494
M1BL1_HUMAN	Metallothionein 1H-like protein 1 OS=Homo sapiens GN=MT1HL1 PE=3 SV=1	1	90273	109428	136170	197093	83895.1	64680.9	163661	115443	100869	70551.6	192781	6.4727e+06	6.38972e+06	7.00774e+06	8.18156e+06	9.09733e+06	8.1715e+06	9.90879e+06	1.08677e+07	1.2643e+07	113206	7.89328e+06	0.58	0.150469
MA1A1_HUMAN	Mannosyl-oligosaccharide 1,2-alpha-mannosidase IA OS=Homo sapiens GN=MAN1A1 PE=1 SV=3	20	2.48096e+06	2.66389e+06	2.97937e+07	3.09623e+07	2.06824e+07	2.11641e+07	2.37094e+07	2.38959e+07	2.50976e+07	2.62842e+07	2.3765e+07	94939.1	31720.2	33315.1	105509	78888.6	43335.7	142235	284625	44363.4	2.06734e+07	2.46239e+06	1.07	0.756193
MA1C1_HUMAN	Mannosyl-oligosaccharide 1,2-alpha-mannosidase IC OS=Homo sapiens GN=MAN1C1 PE=1 SV=1	2	29536.9	15567.4	82440.6	87651.8	21124.6	16211.1	42888.4	39214.8	34156	62027.2	92725.4	150983	187974	262879	115855	114986	117689	112637	77504.2	50507.6	43081.9	128374	7.7	0.160432
MA2A1_HUMAN;MA2A2_HUMAN	Alpha-mannosidase 2 OS=Homo sapiens GN=MAN2A1 PE=1 SV=2	13	62683.2	87441.4	2.16443e+06	1.99137e+06	761232	756901	1.11827e+06	1.03195e+06	876203	1.036e+06	2.09156e+06	910328	32766.6	15072.5	13800.9	25853.4	23719.1	14923.2	16836.7	7662.37	988647	315252	1.32	0.404003
MA2B1_HUMAN	Lysosomal alpha-mannosidase OS=Homo sapiens GN=MAN2B1 PE=1 SV=3	6	53601.2	57812.6	288292	340693	649054	728073	743900	899119	1.27233e+06	1.26454e+06	369423	144118	748797	650849	73013	83354.8	447584	373633	234382	135077	629742	326023	0.77	0.425188
MA2B2_HUMAN	Epididymis-specific alpha-mannosidase OS=Homo sapiens GN=MAN2B2 PE=1 SV=4	16	568979	732755	4.51252e+06	4.47182e+06	4.67386e+06	4.79646e+06	3.90411e+06	4.89955e+06	6.4189e+06	6.3978e+06	2.44573e+06	2.15704e+06	366039	341860	28263	22357.6	551736	673431	34830.9	21434.5	4.13768e+06	664272	0.85	0.247367
MADCA_HUMAN	Mucosal addressin cell adhesion molecule 1 OS=Homo sapiens GN=MADCAM1 PE=1 SV=2	5	6.58971e+06	6.98656e+06	1.21792e+06	1.29098e+06	1.98307e+06	2.46496e+06	5.13072e+06	5.52828e+06	4.67276e+06	4.9216e+06	3.53247e+06	461708	472244	516685	705131	774905	1.35973e+06	1.61387e+06	370510	701827	4.07865e+06	1.05091e+06	0.7	0.0641354
MADD_HUMAN	MAP kinase-activating death domain protein OS=Homo sapiens GN=MADD PE=1 SV=2	1	27782.6	12858.4	10120.2	11180.6	3304.96	10699.5	13575.2	11896.9	15597.4	4478.97	151832	1.80241e+06	2.19155e+06	2.27293e+06	1.35567e+06	1.59328e+06	1.49131e+06	1.47623e+06	512783	460750	12149.5	1.33087e+06	3.75	0.0821874
MAG_HUMAN	Myelin-associated glycoprotein OS=Homo sapiens GN=MAG PE=1 SV=1	1	117380	89876.2	108444	141257	362449	364855	236289	168310	211274	237097	133792	395206	675730	965830	240979	292445	327428	621873	333586	296436	203723	428330	0.91	0.695886
MAGD2_HUMAN	Melanoma-associated antigen D2 OS=Homo sapiens GN=MAGED2 PE=1 SV=2	1	127356	122086	991.029	3339.84	289.274	367.676	289.705	3.63171	36389.9	19885.7	2133.28	67306.3	5579.73	4615.88	14923.8	23791.8	0	797.189	22597.9	10372.3	31099.9	15211.8	0.06	0.103651
MANBA_HUMAN;XPP1_HUMAN	Beta-mannosidase OS=Homo sapiens GN=MANBA PE=2 SV=3	11	4.53069e+06	5.66502e+06	4.43382e+06	4.63365e+06	2.84073e+06	2.79356e+06	5.3202e+06	5.44259e+06	3.696e+06	3.99264e+06	2.98134e+06	310076	1.5799e+06	2.831e+06	730404	967471	945312	1.29074e+06	402985	398173	4.33489e+06	1.24374e+06	1.46	0.430994
MARCS_HUMAN	Myristoylated alanine-rich C-kinase substrate OS=Homo sapiens GN=MARCKS PE=1 SV=4	5	6.42049e+06	7.14844e+06	1.0271e+06	1.24935e+06	1.40103e+06	1.23634e+06	1.87556e+06	1.19455e+06	1.39443e+06	1.59536e+06	2.07066e+06	38254.8	11629.1	16035.7	1541.05	11253.4	7487.88	6317.13	37107.9	22847.6	2.45426e+06	222314	0.81	0.539676
MASP2_HUMAN	Mannan-binding lectin serine protease 2 OS=Homo sapiens GN=MASP2 PE=1 SV=4	10	5.48961e+07	5.65575e+07	1.56351e+08	1.41581e+08	7.65544e+08	7.57568e+08	2.98781e+08	3.21906e+08	4.70651e+08	4.73803e+08	3.01165e+08	419206	321758	310818	224847	294786	21828.1	12643.4	375673	301603	3.49764e+08	3.03448e+07	1.14	0.677664
MATN2_HUMAN	Matrilin-2 OS=Homo sapiens GN=MATN2 PE=1 SV=4	4	149774	177743	294015	366295	176429	209327	603673	612890	139150	130109	299053	456946	479693	482122	710139	728123	314659	356716	281015	289898	285941	439836	2.98	0.127487
MATN4_HUMAN	Matrilin-4 OS=Homo sapiens GN=MATN4 PE=1 SV=3	2	5.6943e+06	6.13635e+06	554082	548565	1.04981e+07	1.14307e+07	3.03515e+06	3.20127e+06	557542	646472	743788	194443	28613.5	31273.6	74502.9	88356.2	6902.17	9541.48	50165.2	45265.6	4.23026e+06	127285	0.87	0.621726
MB12A_HUMAN	Multivesicular body subunit 12A OS=Homo sapiens GN=MVB12A PE=1 SV=1	1	2686.13	0	27688.3	36748.6	258723	338220	244129	290312	184428	203575	308796	2.27497e+06	1.76541e+06	1.58665e+06	3.53723e+06	3.22689e+06	2.56847e+06	2.60504e+06	1.59693e+06	1.7447e+06	158651	2.12151e+06	1.58	0.0669372
MBTP1_HUMAN	Membrane-bound transcription factor site-1 protease OS=Homo sapiens GN=MBTPS1 PE=1 SV=1	3	9222.83	22859	217071	189778	231003	185431	259926	281951	301463	255197	163615	5712.72	0	0	8359.94	20925.6	8840.4	0	116652	152836	195390	47694.1	1.36	0.115441
MCCB_HUMAN	Methylcrotonoyl-CoA carboxylase beta chain, mitochondrial OS=Homo sapiens GN=MCCC2 PE=1 SV=1	1	25854	28645.1	23302.2	22560.1	9320.92	9051.41	11457.2	12791.8	10788.4	14917	321551	338126	471648	453051	212558	241970	149779	286147	161446	223411	16868.8	285969	4.74	0.206057
MCP_HUMAN	Membrane cofactor protein OS=Homo sapiens GN=CD46 PE=1 SV=3	1	714660	587646	66363.8	156526	244789	408687	230499	361882	322726	379463	229045	582526	260093	218998	689090	804858	322171	373290	480985	515664	347324	447672	0.71	0.18049
MDHC_HUMAN	Malate dehydrogenase, cytoplasmic OS=Homo sapiens GN=MDH1 PE=1 SV=4	8	444499	494653	3.05656e+06	3.30358e+06	3.96137e+06	5.35179e+06	3.81024e+06	4.11788e+06	2.73103e+06	2.96114e+06	3.77112e+06	162008	32032.2	12941.4	92987.8	134411	116465	92098.1	114930	146900	3.02327e+06	467589	1.08	0.708134
MDHM_HUMAN	Malate dehydrogenase, mitochondrial OS=Homo sapiens GN=MDH2 PE=1 SV=3	10	820613	839272	2.23795e+06	2.44547e+06	2.35577e+06	2.80833e+06	1.09291e+06	1.31654e+06	2.01942e+06	2.02098e+06	3.04691e+07	2.73878e+06	977203	979717	288625	353381	463383	404281	203783	471037	1.79572e+06	3.73493e+06	3.77	0.246627
MDR1_HUMAN;MDR3_HUMAN	Multidrug resistance protein 1 OS=Homo sapiens GN=ABCB1 PE=1 SV=3	3	2401.64	2196.3	404500	392551	127823	104887	351285	321001	41911.8	26046.1	310211	249755	104033	142618	119040	121503	15272.1	10583.9	75187.4	46345.2	177460	119455	1.08	0.862222
MEGF8_HUMAN	Multiple epidermal growth factor-like domains protein 8 OS=Homo sapiens GN=MEGF8 PE=1 SV=2	22	1.72924e+06	2.0861e+06	8.74481e+06	9.14801e+06	6.29143e+06	6.1743e+06	7.52127e+06	7.68242e+06	7.66637e+06	7.75247e+06	7.89402e+06	138769	655763	1.11093e+06	326794	424353	127499	166584	730630	806401	6.47964e+06	1.23817e+06	1.06	0.757282
MEGF9_HUMAN	Multiple epidermal growth factor-like domains protein 9 OS=Homo sapiens GN=MEGF9 PE=2 SV=3	1	80997.2	144930	59868.4	31663.4	28300.8	36059.3	57984	50000.7	58497.7	99159.9	23998.5	386625	341762	382250	291693	346776	157516	221358	180909	194682	64746.1	252757	0.5	0.029495
MEP1A_HUMAN	Meprin A subunit alpha OS=Homo sapiens GN=MEP1A PE=1 SV=2	2	870592	1.05576e+06	1.06596e+06	1.20177e+06	9.34126e+06	9.30259e+06	9.65504e+06	9.61606e+06	3.24824e+07	3.67966e+07	9.86189e+06	725473	663321	648535	210956	228479	282583	328124	75863.6	301852	1.11388e+07	1.33271e+06	0.84	0.628215
MFAP4_HUMAN	Microfibril-associated glycoprotein 4 OS=Homo sapiens GN=MFAP4 PE=1 SV=2	1	9500.36	48453	1.33141e+06	1.27567e+06	1.92659e+06	1.9261e+06	1.73779e+06	1.9804e+06	1.48011e+06	1.47511e+06	1.73272e+06	353582	328930	447184	515447	420953	424923	617850	139081	228733	1.31911e+06	520940	1.13	0.626147
MFAP5_HUMAN	Microfibrillar-associated protein 5 OS=Homo sapiens GN=MFAP5 PE=1 SV=1	1	286726	65048.7	7922.53	8195.86	6218.54	27265.4	4752.85	632.317	150.436	0	10904.5	569655	640625	579349	631433	560848	429988	351430	614310	566036	40691.3	495458	0.57	0.592795
MGA_HUMAN;MGAL_HUMAN	Maltase-glucoamylase, intestinal OS=Homo sapiens GN=MGAM PE=1 SV=5	37	2.69427e+07	3.00847e+07	3.82561e+07	3.90534e+07	7.32663e+07	7.79421e+07	2.05628e+07	2.05275e+07	3.57458e+07	3.65273e+07	4.48823e+07	22214.8	80612.3	103818	111426	145806	110717	99578.6	59976.2	97268.3	3.98909e+07	4.57137e+06	1.34	0.000181809
MGAT1_HUMAN	Alpha-1,3-mannosyl-glycoprotein 2-beta-N-acetylglucosaminyltransferase OS=Homo sapiens GN=MGAT1 PE=1 SV=2	1	0	0	7807.92	6202.28	0	0	12926.3	9659.1	5907.21	4851.4	6139.52	3964.59	0	0	11920	9973.07	0	6566.76	4363.54	3469.79	4735.42	4639.73	2.04	0.217645
MGT5A_HUMAN	Alpha-1,6-mannosylglycoprotein 6-beta-N-acetylglucosaminyltransferase A OS=Homo sapiens GN=MGAT5 PE=2 SV=1	6	124998	165271	1.26916e+06	1.28546e+06	517648	531244	716552	661214	584618	588591	608720	396890	1.71405e+06	1.79545e+06	1.31617e+06	1.15959e+06	782424	807820	735194	716899	644475	1.00332e+06	0.91	0.73139
MIA2_HUMAN	Melanoma inhibitory activity protein 2 OS=Homo sapiens GN=MIA2 PE=1 SV=4	2	97939.5	118138	63271.6	49520.6	121331	103605	187279	197087	394218	318910	162570	1636.03	398493	296724	583557	635778	3494.47	6298.58	136579	106264	165130	233139	0.65	0.11323
MIA3_HUMAN	Melanoma inhibitory activity protein 3 OS=Homo sapiens GN=MIA3 PE=1 SV=1	2	374409	396279	420627	359493	284228	301115	599149	626952	635634	606934	366704	1.39521e+06	6.40677e+06	6.1014e+06	4.38723e+06	4.22665e+06	5.03501e+06	5.02421e+06	5.41503e+06	5.86813e+06	460482	4.42263e+06	0.9	0.618442
MIEN1_HUMAN	Migration and invasion enhancer 1 OS=Homo sapiens GN=MIEN1 PE=1 SV=1	4	6.35258e+06	7.2508e+06	3.86127e+06	2.94736e+06	1.23556e+06	1.27966e+06	1.1223e+06	1.31195e+06	4.24625e+06	3.3313e+06	1.06138e+06	50416.4	20523.8	6268.76	87271.4	88318.2	21672.1	45237.9	35398	36372.9	3.2939e+06	145286	0.73	0.330767
MIF_HUMAN	Macrophage migration inhibitory factor OS=Homo sapiens GN=MIF PE=1 SV=4	1	0	3613.92	214219	206546	277272	286719	447070	449970	1.39982e+06	1.55495e+06	164505	3.00945e+07	2.30312e+06	2.81369e+06	7.67116e+06	1.00507e+07	3.72709e+06	3.44673e+06	1.67932e+07	2.54323e+07	484018	1.02497e+07	0.99	0.941068
MIME_HUMAN	Mimecan OS=Homo sapiens GN=OGN PE=1 SV=1	3	526735	735761	199794	116350	185238	211340	296822	303930	451581	402270	181772	55336.9	43206	47164	23416.5	29866.3	29529.8	31956	22541.7	24114	342982	48890.3	0.78	0.411619
MINP1_HUMAN	Multiple inositol polyphosphate phosphatase 1 OS=Homo sapiens GN=MINPP1 PE=1 SV=1	5	3.78031e+06	3.14794e+06	2.49523e+06	2.57319e+06	1.7188e+06	1.64985e+06	1.47568e+06	1.54254e+06	1.73824e+06	1.75988e+06	2.17891e+06	74171.6	36901	64726.6	27615.9	22571.6	25400.2	33343.9	2480	111914	2.18816e+06	257803	1.13	0.577784
ML12A_HUMAN;MYL9_HUMAN	Myosin regulatory light chain 12A OS=Homo sapiens GN=MYL12A PE=1 SV=2	4	46235.7	43722.1	273554	298014	75545.3	110318	79836.6	133646	37972.5	13668.1	632798	1.3391e+06	1.05073e+06	1.26469e+06	769890	1.2811e+06	1.98418e+06	2.14181e+06	709740	1.07198e+06	111251	1.2246e+06	1.74	0.387163
MLEC_HUMAN	Malectin OS=Homo sapiens GN=MLEC PE=1 SV=1	2	3406.6	6828.89	132490	128848	71880.3	53962.7	93795.9	86346.2	55615.5	52641.4	99428.4	403821	508083	485013	484240	480410	732707	768281	442608	399155	68581.5	480375	1.12	0.687167
MLF2_HUMAN	Myeloid leukemia factor 2 OS=Homo sapiens GN=MLF2 PE=1 SV=1	1	18905.4	19148.9	128994	100302	35046.7	38783	107099	128392	104379	100793	139390	239678	48679.8	34918.9	308270	242084	168198	295830	228610	318771	78184.4	202443	2.58	0.0500765
MMP2_HUMAN	72 kDa type IV collagenase OS=Homo sapiens GN=MMP2 PE=1 SV=2	2	213669	151122	276268	284855	497024	514218	405302	388024	449528	547526	159638	140756	57051.2	18009.1	42447.6	55559	31461.9	9472.16	58671.4	83449.6	372754	65651.6	0.95	0.741376
MMP3_HUMAN	Stromelysin-1 OS=Homo sapiens GN=MMP3 PE=1 SV=2	1	0	0	0	0	5531.16	7413.77	0	0	0	1982.28	0	93428.5	60212.4	52187.7	77919.8	120827	14395.6	11765	0	146145	1492.72	57688.2	0.89	0.888014
MMP7_HUMAN	Matrilysin OS=Homo sapiens GN=MMP7 PE=1 SV=1	9	1.10094e+06	1.21406e+06	4.7406e+06	4.47051e+06	3.30366e+06	2.82826e+06	3.43618e+06	3.47747e+06	6.51908e+06	6.3391e+06	3.80658e+06	406289	28182.8	55980.5	50857.8	52103.1	11680.4	10762.8	17438.2	34911.6	3.74299e+06	447478	0.92	0.733866
MMP9_HUMAN	Matrix metalloproteinase-9 OS=Homo sapiens GN=MMP9 PE=1 SV=3	10	1.29467e+06	1.46626e+06	1.08334e+06	1.17357e+06	118823	137155	183016	190075	570280	573800	1.60781e+06	36356.3	30472.3	24540	48459.6	46370.6	39233.8	38213	26378.6	27487.2	679099	192532	0.78	0.345576
MMRN1_HUMAN	Multimerin-1 OS=Homo sapiens GN=MMRN1 PE=1 SV=3	2	2.33349e+07	2.4373e+07	9.44384e+06	8.69271e+06	4.49153e+06	4.84009e+06	3.58321e+06	3.25945e+06	5.96501e+06	5.8199e+06	7.16461e+06	12987.6	249419	113105	116854	41174.6	22497.8	25106.6	223579	219033	9.38037e+06	818837	0.52	0.0972332
MMRN2_HUMAN	Multimerin-2 OS=Homo sapiens GN=MMRN2 PE=1 SV=2	5	3.61919e+06	3.49061e+06	2.77656e+06	3.27144e+06	1.38878e+07	1.53506e+07	2.43633e+07	2.66314e+07	1.7006e+07	1.55212e+07	4.67735e+06	760344	0	0	16496	13635.7	2229.89	2942.55	750.698	5406.12	1.25918e+07	547916	0.77	0.207194
MNDA_HUMAN	Myeloid cell nuclear differentiation antigen OS=Homo sapiens GN=MNDA PE=1 SV=1	6	60233.7	28069.8	219860	229833	486727	419993	248671	308029	67912.4	64015.6	75376.1	39561.2	562.127	9600.54	8257.7	7466.83	13939.5	46312.6	11458.2	2513.78	213334	21504.9	0.51	0.054467
MOES_HUMAN	Moesin OS=Homo sapiens GN=MSN PE=1 SV=3	17	111537	115248	1.35193e+06	1.32955e+06	1.25356e+06	1.21666e+06	884813	827887	826081	853134	2.64147e+06	4.16693e+06	51117.6	96363.5	134531	198846	52339.2	53635.1	165180	115174	877039	767558	1.7	0.152189
MPRI_HUMAN	Cation-independent mannose-6-phosphate receptor OS=Homo sapiens GN=IGF2R PE=1 SV=3	6	214742	241618	386635	397635	330759	525438	317896	305041	561643	361551	445987	1.02882e+06	1.60181e+06	1.21464e+06	1.78791e+06	2.05252e+06	1.03006e+06	1.71747e+06	1.46582e+06	1.7891e+06	364296	1.41341e+06	0.97	0.862082
MRC1_HUMAN	Macrophage mannose receptor 1 OS=Homo sapiens GN=MRC1 PE=1 SV=1	2	51695.1	54277.8	342885	412927	127979	131478	276157	290832	231340	211224	181572	2.09793e+06	9.26352e+06	9.41029e+06	7.64235e+06	7.63e+06	2.31064e+06	3.03791e+06	1.98825e+06	2.1664e+06	213079	4.57289e+06	0.81	0.503437
MRC2_HUMAN	C-type mannose receptor 2 OS=Homo sapiens GN=MRC2 PE=1 SV=2	2	1.26945e+06	1.23563e+06	317291	324547	665055	727628	428387	457406	463431	512944	408420	2.28583e+06	203031	218811	584273	535821	569322	656085	611618	722602	640177	679581	0.83	0.476576
MRF_HUMAN	Myelin regulatory factor OS=Homo sapiens GN=MYRF PE=1 SV=3	3	317063	307861	223967	169541	212059	199799	181843	175877	188325	139255	205844	288039	105557	126136	321652	384491	12082.9	17104.9	395490	354597	211559	221099	0.9	0.536636
MSLN_HUMAN	Mesothelin OS=Homo sapiens GN=MSLN PE=1 SV=2	7	3.66162e+06	3.84008e+06	3.79729e+06	3.64114e+06	3.16033e+06	3.16351e+06	5.17452e+06	5.55807e+06	4.32793e+06	4.5105e+06	3.06177e+06	279558	124426	186709	307817	380377	148461	160643	282380	322880	4.0835e+06	525502	0.85	0.0893851
MSMB_HUMAN	Beta-microseminoprotein OS=Homo sapiens GN=MSMB PE=1 SV=1	3	5.9175e+06	5.78628e+06	371044	253736	7.43139e+06	5.83766e+06	9.63934e+06	9.15489e+06	6.98338e+07	6.65387e+07	348388	22563.3	11615.1	0	51172.3	85569.1	16332.1	25117.4	45378.7	47566.9	1.80764e+07	65370.3	0.65	0.394305
MT1E_HUMAN	Metallothionein-1E OS=Homo sapiens GN=MT1E PE=1 SV=1	1	1.75106e+06	2.25262e+06	287014	343898	553809	516391	994132	938417	1.64252e+06	1.26903e+06	966247	369554	815303	889331	1.75954e+06	1.42794e+06	1.77967e+06	1.62154e+06	236220	137166	1.05489e+06	1.00025e+06	0.35	0.000716068
MTPN_HUMAN	Myotrophin OS=Homo sapiens GN=MTPN PE=1 SV=2	2	152224	106485	160885	154677	112290	161102	80718.1	173909	217292	195681	97627.4	419516	305771	421062	596136	493773	358570	432244	380515	265907	151526	377112	2.21	0.0283578
MTUS2_HUMAN	Microtubule-associated tumor suppressor candidate 2 OS=Homo sapiens GN=MTUS2 PE=1 SV=3	1	0	0	98401.7	88180.9	46613.5	42774.6	20422.3	37590.5	91878.5	105456	103397	34361.4	9924.56	0	92979.5	25166.1	8513.16	0	7720.07	33357.2	53131.8	31541.9	1.35	0.365455
MUC1_HUMAN	Mucin-1 OS=Homo sapiens GN=MUC1 PE=1 SV=3	9	1.41358e+07	1.47455e+07	3.2545e+07	3.39889e+07	2.81395e+07	2.81676e+07	1.91474e+07	1.89172e+07	1.38327e+07	1.37753e+07	5.62631e+07	2.70107e+06	1.88123e+07	1.77467e+07	3.20777e+06	3.16897e+06	1.37148e+06	1.94678e+06	1.35643e+07	1.66591e+07	2.17395e+07	1.35442e+07	1.58	0.127172
MUC18_HUMAN	Cell surface glycoprotein MUC18 OS=Homo sapiens GN=MCAM PE=1 SV=2	11	7.3235e+06	8.85493e+06	3.43326e+06	3.26924e+06	7.19363e+06	7.24217e+06	5.17962e+06	5.39396e+06	5.39398e+06	5.05238e+06	5.63887e+06	2.2278e+06	2.39685e+06	1.91224e+06	2.12987e+06	2.39625e+06	2.05011e+06	2.00273e+06	1.16225e+06	1.25962e+06	5.83367e+06	2.31766e+06	0.85	0.0351284
MUC20_HUMAN	Mucin-20 OS=Homo sapiens GN=MUC20 PE=1 SV=3	6	965206	902933	1.33157e+06	1.53071e+06	1.3256e+06	1.49148e+06	1.11902e+06	1.13207e+06	2.64511e+06	3.11247e+06	2.64082e+06	120695	30788.7	32884.8	43938.1	43043.5	38795.8	51290.6	18121.8	45837.6	1.55562e+06	306621	1.37	0.33358
MUC4_HUMAN	Mucin-4 OS=Homo sapiens GN=MUC4 PE=1 SV=4	1	10196.1	15552	49333.9	50211.8	12505.2	17203	19031.7	18763.6	18363.6	26182.6	40468.4	487111	287623	216684	220470	248826	108772	104357	134166	172468	23734.3	202094	1.03	0.938144
MUC5A_HUMAN	Mucin-5AC OS=Homo sapiens GN=MUC5AC PE=1 SV=4	10	212507	402047	858834	787579	75775.1	76488.1	92846	80122	177608	149702	2.055e+06	233626	128176	62029.8	444918	470677	564311	630647	384040	272892	291351	524632	2.08	0.239198
MUC5B_HUMAN;MUC2_HUMAN	Mucin-5B OS=Homo sapiens GN=MUC5B PE=1 SV=3	31	506169	679155	5.84126e+06	6.45231e+06	431502	501880	940952	1.08265e+06	6.28419e+06	6.56433e+06	2.52435e+07	206533	74494.7	29872.2	206702	212634	195678	263674	90829.2	132859	2.92844e+06	2.66568e+06	2.38	0.284106
MUC6_HUMAN	Mucin-6 OS=Homo sapiens GN=MUC6 PE=1 SV=3	52	1.54054e+07	1.50646e+07	9.84511e+06	1.03082e+07	1.09871e+07	1.22757e+07	1.1319e+07	1.52888e+07	1.37398e+07	1.39907e+07	8.63288e+06	142957	594969	597768	128166	172133	538166	537816	161471	129836	1.28224e+07	1.16362e+06	14.14	0.170139
MUCEN_HUMAN	Endomucin OS=Homo sapiens GN=EMCN PE=1 SV=2	1	677966	626015	273717	285129	274291	165195	511297	401349	473204	404562	291493	89572.5	83329.8	69470.7	78318.6	68904	76341.6	115571	90648.9	103400	409273	106705	0.53	0.00530181
MUCL1_HUMAN	Mucin-like protein 1 OS=Homo sapiens GN=MUCL1 PE=1 SV=1	1	1.071e+07	1.24436e+07	418798	338334	1.34155e+06	1.14915e+06	445494	524205	1.74757e+06	1.38067e+06	472905	209562	72862.5	55925.2	142698	171690	54752.3	37756.5	34885.5	86179.6	3.04994e+06	133922	0.29	0.189011
MVP_HUMAN	Major vault protein OS=Homo sapiens GN=MVP PE=1 SV=4	2	8049.46	12250.3	130011	128779	59180.1	68223.2	126839	162746	50805	40042.8	456093	683686	149035	125074	803883	811854	350965	387716	769099	631833	78692.6	516924	2.25	0.161483
MXRA5_HUMAN	Matrix-remodeling-associated protein 5 OS=Homo sapiens GN=MXRA5 PE=2 SV=3	14	91087	105738	720628	583548	268476	332776	270571	214127	207477	197828	473835	456.306	13609.1	5560.51	28265.2	10399.8	576.138	2158.63	15822.1	0	299226	55068.3	3.58	0.0734391
MXRA8_HUMAN	Matrix-remodeling-associated protein 8 OS=Homo sapiens GN=MXRA8 PE=1 SV=1	16	3.50094e+07	3.72745e+07	4.87113e+07	5.14944e+07	4.66215e+07	4.86458e+07	4.07394e+07	4.35033e+07	5.23838e+07	5.34008e+07	8.2087e+07	505133	206531	110870	234240	196660	54697.8	30703.6	115721	160514	4.57784e+07	8.3702e+06	1.38	0.023079
MYDGF_HUMAN	Myeloid-derived growth factor OS=Homo sapiens GN=MYDGF PE=1 SV=1	4	208874	273686	223434	260810	799041	866269	497806	427557	3.56522e+06	3.50662e+06	350086	12385.7	29875.6	16524.4	42077.9	37320.7	1523.47	14656.5	93095.7	103482	1.06293e+06	70102.8	0.55	0.364953
MYH9_HUMAN;MYH10_HUMAN;MYH11_HUMAN	Myosin-9 OS=Homo sapiens GN=MYH9 PE=1 SV=4	17	339548	308984	2.51972e+06	2.42427e+06	400411	294839	410669	453480	330280	261387	5.07757e+06	64438.9	37710.6	16158.1	101479	123288	66860	79342.1	23837.2	40045.3	774359	563073	1.99	0.267276
MYL6_HUMAN;MYL6B_HUMAN	Myosin light polypeptide 6 OS=Homo sapiens GN=MYL6 PE=1 SV=2	7	38290.8	19710.7	1.25194e+06	1.11182e+06	433637	412576	279232	246349	172346	230073	1.18034e+06	1457.81	6405.92	11426.6	2037.28	4135.86	19391.9	24292.6	3582.66	3648.77	419598	125672	0.91	0.880285
MYLK_HUMAN	Myosin light chain kinase, smooth muscle OS=Homo sapiens GN=MYLK PE=1 SV=4	1	4.6087e+06	5.04781e+06	161743	218193	1.28198e+06	1.28828e+06	1.33726e+06	1.21614e+06	849948	976106	1.14949e+06	1.89431e+08	1.01815e+08	1.07754e+08	2.31497e+08	2.51799e+08	3.3146e+07	3.57307e+07	2.57345e+08	2.05581e+08	1.69862e+06	1.41525e+08	0.65	0.284555
MYOC_HUMAN	Myocilin OS=Homo sapiens GN=MYOC PE=1 SV=2	1	17976.1	18831.3	7.7249	1969.52	2432.08	27963.9	32249.7	78356.1	144559	172757	12390.2	1.39619e+06	1.10424e+06	1.0998e+06	726468	815098	533015	601075	690030	709932	49710.2	768824	0.75	0.655053
MYOME_HUMAN	Myomegalin OS=Homo sapiens GN=PDE4DIP PE=1 SV=1	1	18468.5	0	11370.9	6805.49	621282	719101	571967	450219	543384	575586	18888.8	763515	463874	543930	1.02254e+06	1.2081e+06	444721	1.05418e+06	390608	487447	351818	639780	2.55	0.250655
MYZAP_HUMAN	Myocardial zonula adherens protein OS=Homo sapiens GN=MYZAP PE=1 SV=1	1	2590.75	13234.2	5959.9	6420.22	70739.4	50360.4	77198	85819.2	29394.9	33517.1	32730.2	865356	663060	739444	917514	1.12532e+06	665521	758534	506981	442704	37523.4	671717	1.14	0.674152
MZB1_HUMAN	Marginal zone B- and B1-cell-specific protein OS=Homo sapiens GN=MZB1 PE=1 SV=1	4	2.54605e+06	2.68555e+06	1.00783e+06	1.66828e+06	414996	404752	388586	355687	444865	632327	719997	76384.3	11587.1	14012.9	51004.8	121983	14632.3	25565.9	1.59768e+06	1.31191e+06	1.05489e+06	394475	0.78	0.552529
NAAA_HUMAN	N-acylethanolamine-hydrolyzing acid amidase OS=Homo sapiens GN=NAAA PE=1 SV=3	2	40686.7	80332.2	45673.6	78836.8	21435.3	50429.1	21919.4	21266.3	47430.2	19131.1	112957	1.78403e+06	5.31589e+06	5.32147e+06	1.0352e+06	1.15649e+06	3.8003e+06	3.56189e+06	1.72962e+06	1.95066e+06	42714.1	2.57685e+06	1.3	0.404593
NACAM_HUMAN;NACP1_HUMAN	Nascent polypeptide-associated complex subunit alpha, muscle-specific form OS=Homo sapiens GN=NACA PE=1 SV=1	3	599.242	13346.7	363093	310247	35623.4	30969.4	6728.07	2954.77	15935.1	15052.1	314603	272889	83242	74783.8	43795.8	39920.2	67784.7	68832	86941.7	119112	79454.8	117190	1.15	0.884994
NADC_HUMAN	Nicotinate-nucleotide pyrophosphorylase [carboxylating] OS=Homo sapiens GN=QPRT PE=1 SV=3	5	74306.9	94635.3	576077	498559	1.88824e+06	1.77399e+06	1.00464e+06	807618	1.49732e+06	1.07338e+06	1.86574e+06	209904	57074.3	61874.2	137649	138245	50962.9	102605	67628.9	144776	928876	283645	1.28	0.43881
NAGAB_HUMAN	Alpha-N-acetylgalactosaminidase OS=Homo sapiens GN=NAGA PE=1 SV=2	10	703811	632587	1.3509e+06	1.54177e+06	6.81432e+06	7.1502e+06	4.95387e+06	4.71286e+06	5.15124e+06	5.58362e+06	1.24028e+06	505287	10340.3	22617	2337.62	1237.13	8837.92	12502.3	15177.5	17771	3.85952e+06	183638	0.96	0.867847
NAPSA_HUMAN	Napsin-A OS=Homo sapiens GN=NAPSA PE=1 SV=1	7	1.69357e+07	1.97717e+07	1.71672e+07	1.64501e+07	1.4922e+07	1.6768e+07	1.52486e+07	1.71901e+07	7.66753e+06	7.33918e+06	7.18965e+06	1.77453e+06	258154	259973	490153	700097	382231	244908	1.26005e+06	1.40771e+06	1.4946e+07	1.39675e+06	1.11	0.647892
NAR3_HUMAN	Ecto-ADP-ribosyltransferase 3 OS=Homo sapiens GN=ART3 PE=1 SV=2	5	3.38299e+07	3.82963e+07	2.53166e+06	2.31553e+06	8.99712e+06	8.43619e+06	5.37005e+06	8.40901e+06	1.78394e+07	2.14556e+07	5.1193e+06	978260	437544	329479	1.04967e+06	1.08845e+06	544940	664795	301070	530719	1.47481e+07	1.10442e+06	0.54	0.169188
NBL1_HUMAN	Neuroblastoma suppressor of tumorigenicity 1 OS=Homo sapiens GN=NBL1 PE=1 SV=2	2	776295	853529	424527	250949	354800	248669	339595	396949	796347	626777	386097	178008	49037	60799.3	223312	207151	138309	140025	190351	186803	506844	175989	0.54	0.0117095
NCAM1_HUMAN	Neural cell adhesion molecule 1 OS=Homo sapiens GN=NCAM1 PE=1 SV=3	5	1.30059e+07	1.33553e+07	3.89661e+06	4.30478e+06	5.35062e+06	4.83793e+06	4.80162e+06	5.01852e+06	6.42427e+06	7.15373e+06	4.27734e+06	134295	23344.2	30426	287837	274722	83981.2	109671	92331	111943	6.81492e+06	542589	0.69	0.106122
NCAN_HUMAN	Neurocan core protein OS=Homo sapiens GN=NCAN PE=1 SV=3	2	151886	200982	289190	281975	91562	74830.7	112669	100487	172707	177787	286898	1.08715e+06	5.91152e+06	5.15398e+06	1.69604e+06	1.79013e+06	6.13988e+06	6.91903e+06	1.25487e+06	1.44667e+06	165408	3.16862e+06	1.1	0.779878
NCHL1_HUMAN	Neural cell adhesion molecule L1-like protein OS=Homo sapiens GN=CHL1 PE=1 SV=4	14	669163	868180	1.04438e+06	1.18263e+06	2.08063e+06	2.21984e+06	2.82771e+06	2.97981e+06	5.03371e+06	5.17723e+06	1.42019e+06	97798	355799	335020	47747.8	84414.6	95134.5	43834.8	64141.2	63695.6	2.40833e+06	260777	0.66	0.269749
NDKB_HUMAN;NDK8_HUMAN;NDKA_HUMAN	Nucleoside diphosphate kinase B OS=Homo sapiens GN=NME2 PE=1 SV=1	7	30198.6	47212.7	686510	570272	279918	377453	277999	333753	305844	298624	3.93766e+06	85679.7	48597.8	0	104764	86742.1	14560.9	16234	36402	66524.5	320778	439717	3.13	0.245517
NDRG1_HUMAN	Protein NDRG1 OS=Homo sapiens GN=NDRG1 PE=1 SV=1	2	26629.1	51374.1	383311	413696	213406	237969	131441	127300	47572.4	37744	559750	346334	152967	116610	222234	176689	108927	87221.7	162072	153847	167044	208665	1.11	0.838114
NDUBA_HUMAN	NADH dehydrogenase [ubiquinone] 1 beta subcomplex subunit 10 OS=Homo sapiens GN=NDUFB10 PE=1 SV=3	1	360.153	0	335.349	6936.5	2990.08	7.18075	2228.37	2023.54	0	0	129372	224712	132573	142558	303650	325793	176110	200635	113559	111601	1488.12	186056	18.58	0.120368
NDUV2_HUMAN	NADH dehydrogenase [ubiquinone] flavoprotein 2, mitochondrial OS=Homo sapiens GN=NDUFV2 PE=1 SV=2	1	0	0	1486.22	4032.75	22691.7	12802.4	0	1534.44	32321.6	37507.2	221435	399401	883893	801227	564080	682511	820385	755561	435789	377718	11237.6	594200	4.37	0.301707
NECT1_HUMAN	Nectin-1 OS=Homo sapiens GN=NECTIN1 PE=1 SV=3	3	3.09729e+06	3.30451e+06	2.16682e+06	2.13572e+06	1.39617e+06	1.57822e+06	1.6002e+06	1.70263e+06	1.07928e+06	1.16248e+06	2.79515e+06	129472	26672.6	39689.8	87677.5	98747.3	48692	14340.6	46918.9	115291	1.92233e+06	340265	0.94	0.54232
NECT2_HUMAN	Nectin-2 OS=Homo sapiens GN=NECTIN2 PE=1 SV=1	10	1.06949e+07	1.13604e+07	7.91495e+06	8.28227e+06	2.88219e+07	2.83858e+07	1.32964e+07	1.36871e+07	2.83123e+07	2.6945e+07	1.97856e+07	231460	104566	148089	110628	113417	37759.8	63416.2	51230.6	62512.9	1.77701e+07	2.07087e+06	0.99	0.959725
NECT4_HUMAN	Nectin-4 OS=Homo sapiens GN=NECTIN4 PE=1 SV=1	10	1.85913e+06	2.0434e+06	1.86991e+07	1.73448e+07	1.06118e+07	1.10363e+07	9.48597e+06	1.01987e+07	1.07945e+07	1.17307e+07	1.70506e+07	505995	6006.15	6731.37	2866.97	6424.18	5533.89	7832.48	49712.5	33012.8	1.03804e+07	1.76748e+06	1	0.998541
NEGR1_HUMAN	Neuronal growth regulator 1 OS=Homo sapiens GN=NEGR1 PE=1 SV=3	10	3.64163e+07	4.27824e+07	9.57086e+06	1.12211e+07	1.53164e+07	1.60672e+07	1.36992e+07	1.34703e+07	1.52314e+07	1.74488e+07	1.56777e+07	319499	126481	95613.3	127107	198541	85295.8	92023.8	153606	120107	1.91224e+07	1.6996e+06	0.69	0.0800032
NEO1_HUMAN	Neogenin OS=Homo sapiens GN=NEO1 PE=1 SV=2	8	416787	452962	1.0765e+06	992983	2.68036e+06	2.93696e+06	2.70422e+06	3.01712e+06	4.68298e+06	5.318e+06	2.98121e+06	468045	163000	168667	127644	165481	81548.1	154356	164013	119760	2.42789e+06	459372	1.13	0.63496
NEP_HUMAN	Neprilysin OS=Homo sapiens GN=MME PE=1 SV=2	17	1.3633e+07	1.75547e+07	1.45939e+07	1.5589e+07	9.10021e+06	9.56628e+06	1.47906e+07	1.61031e+07	6.64934e+06	6.63386e+06	1.7784e+07	168387	198088	173870	98391.7	104038	32396.8	42172.8	28067	37552.1	1.24214e+07	1.8667e+06	1.04	0.825941
NET4_HUMAN	Netrin-4 OS=Homo sapiens GN=NTN4 PE=1 SV=2	1	1.19914e+06	666890	133113	182868	794066	540801	310445	155289	335124	269627	48014	116320	320434	306457	349678	394360	114700	127717	760717	763306	458736	330170	0.95	0.919261
NEUR1_HUMAN	Sialidase-1 OS=Homo sapiens GN=NEU1 PE=1 SV=1	7	587329	621262	4.88071e+06	4.68343e+06	4.50037e+06	5.1535e+06	4.32525e+06	4.79334e+06	4.0822e+06	4.22263e+06	3.30207e+06	812907	4.62257e+06	3.96225e+06	954583	791396	6.25504e+06	6.39879e+06	2.09857e+06	2.10378e+06	3.785e+06	3.1302e+06	1.02	0.900078
NEUS_HUMAN	Neuroserpin OS=Homo sapiens GN=SERPINI1 PE=1 SV=1	9	1.27648e+06	1.46569e+06	7.12328e+06	6.98863e+06	4.43432e+06	4.76915e+06	1.67964e+06	1.76539e+06	2.59069e+06	2.72347e+06	7.43616e+06	309651	854027	816226	184876	196457	134609	241860	166262	184715	3.48167e+06	1.05248e+06	1.21	0.484454
NGAL_HUMAN	Neutrophil gelatinase-associated lipocalin OS=Homo sapiens GN=LCN2 PE=1 SV=2	9	1.16826e+07	1.17518e+07	5.54133e+07	5.27767e+07	1.2693e+07	1.32327e+07	2.84956e+07	3.02192e+07	2.65211e+07	2.90652e+07	6.90654e+07	18629.2	105952	147382	9305.96	12366.1	0	14343.7	5009.23	0	2.71851e+07	6.93783e+06	1.16	0.710943
NHLC3_HUMAN	NHL repeat-containing protein 3 OS=Homo sapiens GN=NHLRC3 PE=2 SV=1	6	3.06072e+06	3.19531e+06	2.06174e+06	2.30779e+06	2.40376e+06	2.4922e+06	2.52e+06	2.53028e+06	2.38793e+06	2.22576e+06	1.68798e+06	92380.6	16690.9	10278.5	51710.7	64211.7	78868.7	92608	12706.2	24743.1	2.51855e+06	213218	0.89	0.362665
NHRF1_HUMAN	Na(+)/H(+) exchange regulatory cofactor NHE-RF1 OS=Homo sapiens GN=SLC9A3R1 PE=1 SV=4	1	104914	89385.2	302002	318102	230910	257203	371935	360170	1.07542e+06	1.08538e+06	529719	9716.88	54951.5	44888.2	154823	130957	86188.6	59454.2	17677.8	61773.9	419542	115015	1.17	0.410477
NHRF3_HUMAN;PDZ1P_HUMAN	Na(+)/H(+) exchange regulatory cofactor NHE-RF3 OS=Homo sapiens GN=PDZK1 PE=1 SV=2	2	1502.26	0	22338.1	8842.34	3879.94	17955.2	111757	201653	204	289.554	45485.9	977871	1.32791e+07	1.23974e+07	1.40629e+06	1.44626e+06	2.87218e+06	2.62235e+06	679925	1.10919e+06	36842.2	3.68361e+06	0.5	0.374195
NIBL1_HUMAN	Niban-like protein 1 OS=Homo sapiens GN=FAM129B PE=1 SV=3	1	0	8861.59	66514	55907.2	4959.08	11282.4	6717.27	13112.6	5891.04	9321.22	10890.1	153664	16460.6	1711.46	9237.73	5725.41	152.23	0	25511.6	7139.44	18256.6	23049.2	0.61	0.397701
NID1_HUMAN	Nidogen-1 OS=Homo sapiens GN=NID1 PE=1 SV=3	16	6.4858e+06	6.58687e+06	4.5136e+07	4.47695e+07	1.09798e+08	1.01698e+08	6.7136e+07	6.49302e+07	8.21234e+07	7.65202e+07	4.90643e+07	189085	11808.4	92936.5	15279.2	19106.5	1655.35	10322.4	7774.01	6829.24	6.05183e+07	4.94191e+06	1.19	0.345803
NIPS2_HUMAN	Protein NipSnap homolog 2 OS=Homo sapiens GN=GBAS PE=1 SV=1	1	1073.83	1725.65	13778.2	9648.83	1970.8	2790.38	1001.28	810.092	1057.45	999.841	89088	254929	33879.8	30772.9	192259	182531	77138.8	58932	131604	101411	3485.64	115254	6.56	0.198291
NISCH_HUMAN	Nischarin OS=Homo sapiens GN=NISCH PE=1 SV=3	1	0	0	0	0	0	0	1807.26	0	17147.2	15473.2	0	1.29351e+06	1.7829e+06	1.78352e+06	3.04498e+06	2.87065e+06	1.66581e+06	2.08079e+06	1.77619e+06	2.00833e+06	3442.77	1.83067e+06	2.58	0.27391
NIT2_HUMAN	Omega-amidase NIT2 OS=Homo sapiens GN=NIT2 PE=1 SV=1	2	310985	365195	367001	319653	271247	152282	164417	131940	71305.9	85418.2	120337	87090	68516.3	83182.2	113999	132247	74965.3	108694	174728	229161	223944	119292	1.35	0.402677
NKG2D_HUMAN	NKG2-D type II integral membrane protein OS=Homo sapiens GN=KLRK1 PE=1 SV=1	1	27327.4	68322.8	30204.7	66722.8	74795.3	67099.3	49849.9	52167.3	48335.4	85647.2	32279	147593	116496	112794	30205.9	43362	321643	429726	26413.7	23073.8	57047.2	128359	0.57	0.00308084
NOV_HUMAN	Protein NOV homolog OS=Homo sapiens GN=NOV PE=1 SV=1	4	2.65716e+07	3.08559e+07	3.06725e+06	2.9257e+06	6.89983e+06	6.34034e+06	7.50755e+06	8.16625e+06	7.36478e+06	6.24361e+06	3.69868e+06	53226.2	0	0	27548	43962.7	25577.7	74186.1	0	29924.5	1.05943e+07	395311	0.46	0.121893
NPC2_HUMAN	Epididymal secretory protein E1 OS=Homo sapiens GN=NPC2 PE=1 SV=1	7	9.28863e+07	1.05798e+08	4.08872e+07	4.43266e+07	3.96368e+07	4.61907e+07	2.75856e+07	3.08866e+07	2.9545e+07	3.26324e+07	4.45824e+07	62808.9	13610	10775.4	5018.4	8105.98	3839.37	9457.98	511.2	3493.22	4.90375e+07	4.47e+06	2.29	0.285507
NPM_HUMAN	Nucleophosmin OS=Homo sapiens GN=NPM1 PE=1 SV=2	4	14529.1	11590	155346	155886	156706	216553	83727.7	79813.7	65814.4	53423.8	3.16564e+06	281270	403468	474076	347034	359138	363987	465141	242468	250782	99339	635301	7.07	0.20344
NPNT_HUMAN	Nephronectin OS=Homo sapiens GN=NPNT PE=2 SV=3	1	161054	238962	122266	84666.8	42273.7	45392.6	75409.3	49487.4	82646	72100.2	87446.2	952613	379041	384525	1.2342e+06	1.1988e+06	442028	436282	339111	479317	97425.8	593336	0.6	0.0929502
NPS3A_HUMAN	Protein NipSnap homolog 3A OS=Homo sapiens GN=NIPSNAP3A PE=1 SV=2	2	1298.12	341.298	1098.73	3265.37	11728	4786.31	9447.22	4070.56	808.102	1820.9	246499	116796	19854.9	44553.7	101521	131584	90125.4	226690	66533.5	84761.8	3866.46	112892	12.06	0.186191
NPY_HUMAN	Pro-neuropeptide Y OS=Homo sapiens GN=NPY PE=1 SV=1	1	11642.7	10051.8	981.765	1530.71	476.359	0	5242.64	3324.32	24495.4	30458.6	957.084	405332	99412.2	98212.9	184763	188596	83831.4	102354	100140	116476	8820.43	138007	0.31	0.0553041
NR3L1_HUMAN	Natural cytotoxicity triggering receptor 3 ligand 1 OS=Homo sapiens GN=NCR3LG1 PE=1 SV=1	3	2.05627e+06	2.17213e+06	1.04997e+06	1.16458e+06	1.39817e+06	1.32222e+06	1.14262e+06	1.16637e+06	1.0788e+06	1.10281e+06	1.6019e+06	3.3286e+06	2.75679e+06	2.64195e+06	4.07918e+06	4.21015e+06	1.98041e+06	2.24944e+06	2.45877e+06	2.77955e+06	1.36539e+06	2.80867e+06	0.81	0.0124509
NRP1_HUMAN	Neuropilin-1 OS=Homo sapiens GN=NRP1 PE=1 SV=3	3	36843.3	39461.5	314875	330240	149450	160910	197190	117252	263488	194836	326648	234780	3080.3	6486.14	85443.3	107014	31367.3	26618.2	4804.15	0	180455	82624.1	1.81	0.0190113
NRX1A_HUMAN	Neurexin-1 OS=Homo sapiens GN=NRXN1 PE=2 SV=1	1	4318.44	6181.92	20321.7	16654	33249.4	22928.2	24620.5	17886.1	15725.4	19508.2	20542	9952.12	114282	114526	37409	41166.8	66300.6	50842.2	80108.1	85740.2	18139.4	62087	1.02	0.89139
NRX3A_HUMAN	Neurexin-3 OS=Homo sapiens GN=NRXN3 PE=1 SV=4	2	6554.88	13826.3	85602.3	96984.6	131050	116530	75934.8	74436.6	117050	120596	94382.6	297827	3095.51	878.272	7042.94	10024.3	3124.29	2174.78	470.901	2309.84	83856.4	42133	0.92	0.717397
NSF1C_HUMAN	NSFL1 cofactor p47 OS=Homo sapiens GN=NSFL1C PE=1 SV=2	2	48993.4	112806	107487	141993	22323.3	0	26226.8	8363.46	20723.8	3063.87	114743	110419	44111.9	0	0	4509.63	0	2.36865	1133.6	1881.59	49198.1	27680.1	0.54	0.25995
NT5C_HUMAN	5'(3')-deoxyribonucleotidase, cytosolic type OS=Homo sapiens GN=NT5C PE=1 SV=2	4	4932.1	9421.7	85681.3	90778.7	193251	224195	187556	201669	315221	335880	345560	380437	247266	159192	321732	310488	207121	159204	204469	242907	164859	257838	0.98	0.958032
NTF2_HUMAN	Nuclear transport factor 2 OS=Homo sapiens GN=NUTF2 PE=1 SV=1	5	2.16376e+06	2.13981e+06	1.546e+07	1.72234e+07	9.22386e+06	8.39939e+06	7.51956e+06	7.64756e+06	7.33181e+06	7.81795e+06	6.37775e+06	144506	15529.7	6807.4	3183.97	22838.5	8596	21767.5	3080.54	4150.28	8.49272e+06	660821	1.67	0.00270292
NTRI_HUMAN	Neurotrimin OS=Homo sapiens GN=NTM PE=1 SV=1	6	5.30498e+06	6.11554e+06	4.57014e+06	4.76884e+06	2.58283e+06	3.13172e+06	2.46429e+06	3.35382e+06	2.00862e+06	2.30882e+06	6.57866e+06	359.566	265214	213274	22710.4	31699.3	3721.76	11253.8	215221	93976.3	3.66096e+06	743609	1	0.995328
NTRK2_HUMAN	BDNF/NT-3 growth factors receptor OS=Homo sapiens GN=NTRK2 PE=1 SV=1	1	366164	448725	100252	131257	218316	241528	213081	191926	162375	177599	220341	133184	142599	118739	257709	287484	124779	146675	103218	100129	225122	163486	0.87	0.358165
NUCB1_HUMAN	Nucleobindin-1 OS=Homo sapiens GN=NUCB1 PE=1 SV=4	14	3.09702e+06	3.38033e+06	1.36387e+07	1.31194e+07	3.45952e+06	3.69756e+06	6.71168e+06	6.40501e+06	6.11736e+06	5.83765e+06	8.72818e+06	608915	155096	127059	473773	438716	170422	204011	168081	159289	6.54642e+06	1.12335e+06	1.21	0.323045
NUCB2_HUMAN	Nucleobindin-2 OS=Homo sapiens GN=NUCB2 PE=1 SV=2	8	2.40168e+06	3.32527e+06	787349	942527	662138	693247	576735	842694	601193	716037	1.25095e+06	140988	35438.7	44567.9	137175	151943	63779.8	71134.2	85632.7	106406	1.15489e+06	208801	4.81	0.199607
NUMA1_HUMAN	Nuclear mitotic apparatus protein 1 OS=Homo sapiens GN=NUMA1 PE=1 SV=2	2	0	0	0	349.604	0	3741.37	0	0	975.1	0	34562.4	83294.6	115762	119284	14393.9	11139.4	579494	569662	1968.12	41813.8	506.607	157138	16.83	0.143655
O10K1_HUMAN	Olfactory receptor 10K1 OS=Homo sapiens GN=OR10K1 PE=2 SV=1	1	0	0	23550.2	18765.3	2917.57	5452.94	8926.53	13602.8	22275.2	10077.2	17719.7	18852.5	123767	222006	51240.8	32173.2	115241	112276	14556.1	21518.1	10556.8	72935.1	1.15	0.713361
O13H1_HUMAN	Olfactory receptor 13H1 OS=Homo sapiens GN=OR13H1 PE=2 SV=1	1	4361.34	1656.63	0	0	37727.3	44624.2	17914.1	16641.7	1507.14	4117.79	0	52339.1	18661.5	1384.15	113201	118818	8298.25	7035.98	41139.6	45393.3	12855	40627.1	1.17	0.809182
O52H1_HUMAN	Olfactory receptor 52H1 OS=Homo sapiens GN=OR52H1 PE=2 SV=3	1	100900	78155.7	12249.8	2355.89	47851.2	25343.1	3317.66	0	10081.6	0	41649.8	68269.9	193699	141269	69147	227673	153966	59407.1	1494.21	10244.9	28025.5	96682	3.8	0.261473
OAF_HUMAN	Out at first protein homolog OS=Homo sapiens GN=OAF PE=2 SV=1	4	641631	846085	1.5104e+06	1.626e+06	821233	824597	1.65293e+06	1.74871e+06	1.58339e+06	1.31924e+06	1.0133e+06	39194	106711	109369	144914	93998.3	289029	316093	73972.3	60828.4	1.25742e+06	224741	1.17	0.271097
ODB2_HUMAN	Lipoamide acyltransferase component of branched-chain alpha-keto acid dehydrogenase complex, mitochondrial OS=Homo sapiens GN=DBT PE=1 SV=3	1	1112.98	190.228	5358.7	6334.73	13509.8	18023.9	0	3553.93	2086.08	4639.18	91901.3	296894	28097.6	30512.5	401664	290942	174602	224591	284199	343308	5480.96	216671	3.95	0.226932
ODO2_HUMAN	Dihydrolipoyllysine-residue succinyltransferase component of 2-oxoglutarate dehydrogenase complex, mitochondrial OS=Homo sapiens GN=DLST PE=1 SV=4	6	1.39261e+06	1.49491e+06	1.6406e+06	1.58018e+06	2.37735e+06	2.58609e+06	2.03801e+06	2.05952e+06	2.98599e+06	3.45101e+06	5.84138e+06	138292	371947	570800	136478	212138	282245	413241	199015	244716	2.16063e+06	841025	1.21	0.546253
ODP2_HUMAN	Dihydrolipoyllysine-residue acetyltransferase component of pyruvate dehydrogenase complex, mitochondrial OS=Homo sapiens GN=DLAT PE=1 SV=3	1	2799.91	0	9068.88	12346.8	55021	41625.8	10053.2	12628.8	78870.5	98624.4	91977.3	295536	124789	73166.5	361779	373602	48967.9	33004.7	88269.7	127489	32103.9	161858	1.13	0.841363
OGFD3_HUMAN	2-oxoglutarate and iron-dependent oxygenase domain-containing protein 3 OS=Homo sapiens GN=OGFOD3 PE=1 SV=2	2	170233	168589	347628	218854	807103	857448	712654	671669	868061	960115	468461	12924	330813	565044	30848.9	35718.4	8906.1	12942.9	31096	26272.6	578236	152303	1.07	0.750696
OIT3_HUMAN	Oncoprotein-induced transcript 3 protein OS=Homo sapiens GN=OIT3 PE=1 SV=2	1	88391.9	53069.6	1554.73	1555.87	59002.3	60722.2	33488.3	45275	15296.9	24043.4	16958.3	89243.2	0	119.822	914.44	783.403	905.782	1183.62	5642.97	1241.43	38240	11699.3	0.55	0.0600124
OLA1_HUMAN	Obg-like ATPase 1 OS=Homo sapiens GN=OLA1 PE=1 SV=2	2	1304.21	547.862	13690.6	21024.4	34958	45121.6	33288.8	34427	31489.4	33952.7	36678.6	21678.9	37257.9	38162.1	41209.1	45960.9	0	0	171146	252418	24980.5	64451.2	1.29	0.290584
OLFM4_HUMAN	Olfactomedin-4 OS=Homo sapiens GN=OLFM4 PE=1 SV=1	12	1.6805e+06	1.2699e+06	9.5584e+06	9.79689e+06	1.03324e+07	1.12151e+07	2.4972e+07	2.89405e+07	2.34111e+07	2.46451e+07	1.66798e+07	27605.9	226566	275720	7640.87	10812.8	5446.54	7452.33	3045.47	9824.74	1.45822e+07	1.72539e+06	1.54	0.250747
OLR1_HUMAN	Oxidized low-density lipoprotein receptor 1 OS=Homo sapiens GN=OLR1 PE=1 SV=1	6	7.18497e+06	8.18979e+06	5.69699e+06	6.78632e+06	3.66721e+06	4.30573e+06	8.78707e+06	9.36317e+06	4.60114e+06	5.00382e+06	7.84821e+06	147704	19934.1	63987	31531.7	73455.7	15598.4	24952.9	44850.8	41361.8	6.35862e+06	831159	0.99	0.969586
OMD_HUMAN	Osteomodulin OS=Homo sapiens GN=OMD PE=1 SV=1	4	155304	177225	400556	378704	1.20883e+06	1.23258e+06	606247	613675	603522	629538	348815	331549	64957.3	78286	237723	272416	124973	166892	50237.6	70053.1	600618	174590	2.52	0.119253
OPCM_HUMAN	Opioid-binding protein/cell adhesion molecule OS=Homo sapiens GN=OPCML PE=1 SV=1	6	9.59432e+06	1.00713e+07	1.17633e+07	1.31945e+07	5.2845e+06	5.64955e+06	6.18991e+06	6.59784e+06	5.24023e+06	5.91745e+06	1.2651e+07	767352	21119.7	35196.9	8760.43	15326.7	2017.43	0	4102.94	3407.35	7.95029e+06	1.35083e+06	0.93	0.747691
OS9_HUMAN	Protein OS-9 OS=Homo sapiens GN=OS9 PE=1 SV=1	2	34222.2	40184.7	63566.4	59977	41877.7	28931.9	30351.4	38681.7	24036.7	36693.4	62460.6	60198.1	1.29462e+06	1.24393e+06	37104.2	40025.1	14709.3	28352.1	96818.4	121066	39852.3	299929	3.4	0.133119
OSCAR_HUMAN	Osteoclast-associated immunoglobulin-like receptor OS=Homo sapiens GN=OSCAR PE=1 SV=3	7	3.78197e+06	3.88516e+06	9.72241e+06	9.58139e+06	3.45958e+07	3.76597e+07	3.34001e+07	3.48003e+07	8.69092e+06	9.14487e+06	1.2822e+07	171956	6580.15	38710.9	118118	104504	52721.1	76024.5	54452.6	87458	1.85263e+07	1.35325e+06	1.03	0.869887
OSTP_HUMAN	Osteopontin OS=Homo sapiens GN=SPP1 PE=1 SV=1	14	3.4794e+09	3.86603e+09	3.03824e+08	2.98592e+08	5.18555e+08	5.37134e+08	1.14523e+09	1.16188e+09	3.32512e+08	3.30612e+08	9.39693e+08	1.40036e+06	8052.5	2537.75	40568.8	55249.2	13442.8	2673.13	158817	161733	1.19738e+09	9.41537e+07	0.53	0.166948
OX2G_HUMAN	OX-2 membrane glycoprotein OS=Homo sapiens GN=CD200 PE=1 SV=4	2	1.45955e+06	1.86896e+06	1.93425e+06	2.05621e+06	1.37402e+06	1.28664e+06	1.27279e+06	1.36568e+06	1.19359e+06	1.24312e+06	2.10943e+06	215989	636383	602300	106222	139707	114442	116508	138955	113179	1.50548e+06	429311	0.97	0.792785
P3IP1_HUMAN	Phosphoinositide-3-kinase-interacting protein 1 OS=Homo sapiens GN=PIK3IP1 PE=1 SV=2	6	1.31464e+09	1.39085e+09	8.35382e+08	8.95435e+08	4.12453e+08	4.25584e+08	6.62953e+08	6.72715e+08	6.31952e+08	6.53684e+08	7.70263e+08	154657	236054	239935	134389	95959.2	49762	71616.9	101273	132241	7.89565e+08	7.71479e+07	0.68	0.0547753
PADC1_HUMAN	Protease-associated domain-containing protein 1 OS=Homo sapiens GN=PRADC1 PE=1 SV=1	1	765186	1.05668e+06	66283.8	80313.5	183588	250523	317710	288917	846093	619132	119242	407516	3452.56	268.348	23817.2	26472.5	2428.96	1847.4	12412.6	0	447443	59745.8	0.36	0.0486051
PADI4_HUMAN	Protein-arginine deiminase type-4 OS=Homo sapiens GN=PADI4 PE=1 SV=2	1	1057.03	1640.85	17848.8	30647.2	7624.38	417.881	0	0	0	0	13958.1	29796.5	45129.1	68114.6	716903	918428	809037	760589	245476	284793	5923.61	389222	0.86	0.80321
PAEP_HUMAN	Glycodelin OS=Homo sapiens GN=PAEP PE=1 SV=2	6	28802.3	25099.3	129390	144323	46531.5	55369.5	32599.8	25935.8	45946.9	38189.8	61163.5	321433	38108.6	76717.5	403775	408628	156484	243918	216725	297580	57218.8	222453	169.41	0.166635
PAG15_HUMAN	Group XV phospholipase A2 OS=Homo sapiens GN=PLA2G15 PE=1 SV=2	7	2.09336e+06	2.06789e+06	1.54586e+06	1.65709e+06	3.27384e+06	3.21884e+06	2.47009e+06	2.51634e+06	1.6438e+06	1.82119e+06	969589	55637.9	0	0	6542.62	3907.7	0	0	0	0	2.23083e+06	103568	0.78	0.0324926
PAPP2_HUMAN	Pappalysin-2 OS=Homo sapiens GN=PAPPA2 PE=1 SV=4	35	1.77439e+06	1.99594e+06	5.30063e+06	4.90579e+06	3.53877e+06	3.47325e+06	2.21236e+07	2.23321e+07	6.11062e+06	5.96216e+06	7.27277e+06	207226	895307	1.0546e+06	208960	166904	683120	567882	428145	750418	7.75172e+06	1.22353e+06	1.33	0.525969
PARK7_HUMAN	Protein deglycase DJ-1 OS=Homo sapiens GN=PARK7 PE=1 SV=2	7	489283	491288	1.53458e+06	1.98123e+06	2.66979e+06	3.46183e+06	2.24681e+06	2.37605e+06	3.54684e+06	3.79905e+06	3.64245e+06	485304	241537	213599	261490	246237	305296	342361	116021	141262	2.25968e+06	599556	1.15	0.584633
PBLD_HUMAN	Phenazine biosynthesis-like domain-containing protein OS=Homo sapiens GN=PBLD PE=1 SV=2	9	51330.3	21051.1	1.45709e+06	1.27909e+06	1.71745e+06	1.83027e+06	2.06819e+06	2.14589e+06	529389	519689	1.68403e+06	186133	0	4240.53	7545.03	14024.6	0	0	3703.92	0	1.16194e+06	189967	0.7	0.367933
PCBP1_HUMAN;PCBP2_HUMAN	Poly(rC)-binding protein 1 OS=Homo sapiens GN=PCBP1 PE=1 SV=2	2	9918.59	3834.05	436504	398342	161780	150662	202572	109360	99624.8	122593	332317	71893.5	12219.8	10657.5	44690.2	45387.4	10024	6711.96	31575.1	28336.5	169519	59381.3	0.83	0.689544
PCCA_HUMAN	Propionyl-CoA carboxylase alpha chain, mitochondrial OS=Homo sapiens GN=PCCA PE=1 SV=4	3	88476.3	90080.4	60165.6	50305.1	117655	107557	108563	95818.2	134213	103997	205954	114750	259837	276067	98369.5	102597	43102.8	29565.5	98329.7	86010.3	95683	131458	3.24	0.0277068
PCCB_HUMAN	Propionyl-CoA carboxylase beta chain, mitochondrial OS=Homo sapiens GN=PCCB PE=1 SV=3	1	0	982.597	0	0	3506.96	889.047	0	0	3834.42	878.195	47484	2.91778e+06	6.09351e+06	6.59758e+06	5.43278e+06	5.32103e+06	1.41947e+06	1.98974e+06	6.46975e+06	5.51849e+06	1009.12	4.18076e+06	10.21	0.190669
PCD12_HUMAN;PCD17_HUMAN	Protocadherin-12 OS=Homo sapiens GN=PCDH12 PE=1 SV=1	9	475116	589658	1.29968e+06	1.17803e+06	2.34058e+06	2.39688e+06	3.37291e+06	3.7874e+06	3.86938e+06	3.92825e+06	1.82212e+06	42835.2	74963	69068.8	56036.1	34118.8	49070.5	66602.1	65909.4	67793.4	2.32379e+06	234852	0.94	0.818839
PCD16_HUMAN	Protocadherin-16 OS=Homo sapiens GN=DCHS1 PE=1 SV=1	4	132308	112978	2.15939e+06	2.29847e+06	1.09286e+06	1.03035e+06	1.2384e+06	1.44208e+06	1.41178e+06	1.38796e+06	1.89736e+06	239945	123715	90126.2	52028.1	84041.7	33430.3	60847.7	31620.4	42197.6	1.23066e+06	265531	1.08	0.821462
PCDA6_HUMAN;PCDA8_HUMAN	Protocadherin alpha-6 OS=Homo sapiens GN=PCDHA6 PE=2 SV=1	2	8458.54	3526.63	787861	480204	27102.7	17732.2	18669.2	25642.5	26845.9	12780.4	1.19285e+06	208891	155558	175826	213727	191106	116229	120536	84746.7	59820.2	140882	251929	1.57	0.663539
PCDBA_HUMAN	Protocadherin beta-10 OS=Homo sapiens GN=PCDHB10 PE=1 SV=1	1	0	57.3817	2994.88	6057.03	54733	9884.18	11283.7	43283.2	157.595	3331.29	7863.63	867971	91845.8	141045	409193	471707	222425	222249	406740	457012	13178.2	329805	1.22	0.704782
PCDGK_HUMAN	Protocadherin gamma-C3 OS=Homo sapiens GN=PCDHGC3 PE=1 SV=1	13	380141	470127	4.07186e+06	4.41413e+06	4.4661e+06	4.27423e+06	4.15113e+06	4.32308e+06	3.77532e+06	3.55448e+06	4.35999e+06	243480	142166	133374	468010	457216	609099	670921	60639.1	107140	3.38806e+06	725204	1	0.985126
PCDGM_HUMAN	Protocadherin gamma-C5 OS=Homo sapiens GN=PCDHGC5 PE=2 SV=1	2	0	0	75568.8	143263	34937.4	21230.7	20200.3	19770.6	91311	137210	227349	60590.6	12233.9	15160.4	23104.9	19644.9	9545.44	4911.67	6518.61	7199.77	54349.1	38625.9	1.34	0.677295
PCDH1_HUMAN	Protocadherin-1 OS=Homo sapiens GN=PCDH1 PE=1 SV=2	9	295861	550054	6.12241e+06	6.17269e+06	7.68046e+06	7.19754e+06	6.95512e+06	8.09872e+06	1.0208e+07	1.0662e+07	5.74515e+06	1.06766e+06	36527.3	38814.8	15996.6	19566.1	21084.4	23189.7	24543.9	15963.3	6.39429e+06	700849	1.03	0.864425
PCDH9_HUMAN	Protocadherin-9 OS=Homo sapiens GN=PCDH9 PE=1 SV=2	1	21180.1	24869.5	42566.3	43384.7	28137.7	33580.6	17643.2	18604.2	102610	68153.1	60071.6	36593.6	0	26824.5	75500.8	91519.3	42004.7	12639.9	10535.6	9122.53	40072.9	36481.3	0.74	0.3426
PCKGC_HUMAN;PCKGM_HUMAN	Phosphoenolpyruvate carboxykinase, cytosolic [GTP] OS=Homo sapiens GN=PCK1 PE=1 SV=3	4	46225.7	60535.5	333537	297051	234850	310821	604859	684661	129689	132221	232420	529044	55144.5	38514.9	4576.5	10729.6	82709.9	67256.3	592.982	0	283445	102099	0.59	0.16546
PCOC1_HUMAN	Procollagen C-endopeptidase enhancer 1 OS=Homo sapiens GN=PCOLCE PE=1 SV=2	8	4.63798e+06	4.55481e+06	8.86729e+06	9.08364e+06	1.25421e+07	1.34271e+07	1.31401e+07	1.31983e+07	1.21636e+07	1.20706e+07	1.0976e+07	366838	741830	673013	147915	206314	247340	170815	173653	189851	1.03686e+07	1.38936e+06	1.21	0.304846
PCOC2_HUMAN	Procollagen C-endopeptidase enhancer 2 OS=Homo sapiens GN=PCOLCE2 PE=1 SV=1	2	80447.5	98799.6	173637	220062	190926	175388	213405	249065	261679	252327	303088	6428.19	24431.5	5984	78060.4	47732.5	9097.95	5332.63	12119.8	9866.01	191574	50214.1	0.89	0.683102
PCP_HUMAN	Lysosomal Pro-X carboxypeptidase OS=Homo sapiens GN=PRCP PE=1 SV=1	10	2.46559e+06	2.65677e+06	2.05869e+07	2.03443e+07	9.73862e+06	8.70851e+06	8.61807e+06	9.01581e+06	7.05883e+06	7.09355e+06	2.27072e+07	358368	107817	104903	168457	167958	49379.7	66743.5	95712.8	131146	9.62869e+06	2.39576e+06	1.32	0.398637
PCSK1_HUMAN	ProSAAS OS=Homo sapiens GN=PCSK1N PE=1 SV=1	3	97698.6	44451.5	422327	377841	86500.9	59578.6	149303	155547	362700	437233	228214	81717.1	98131.1	59073.9	109708	155367	24157.8	43742.5	50084.3	56742.7	219318	90693.8	1.02	0.955762
PD1L2_HUMAN	Programmed cell death 1 ligand 2 OS=Homo sapiens GN=PDCD1LG2 PE=1 SV=2	3	1.44662e+06	1.5013e+06	2.40355e+06	2.09424e+06	2.1228e+06	2.01405e+06	1.4243e+06	1.55412e+06	1.59107e+06	1.6673e+06	2.59271e+06	59351	168404	171656	23950.1	28089.1	502.285	1663.15	2850.82	10932.6	1.78194e+06	306011	0.95	0.719496
PDC6I_HUMAN	Programmed cell death 6-interacting protein OS=Homo sapiens GN=PDCD6IP PE=1 SV=1	16	486782	614576	6.89575e+06	6.40157e+06	3.66653e+06	3.78451e+06	4.09768e+06	4.48384e+06	2.37504e+06	2.39822e+06	5.93484e+06	271289	58022.6	38139.4	166275	287671	199871	229110	91329.9	136942	3.52045e+06	741350	1.26	0.392245
PDCD6_HUMAN	Programmed cell death protein 6 OS=Homo sapiens GN=PDCD6 PE=1 SV=1	6	57143.2	98557.2	1.60462e+06	1.84082e+06	669286	634555	654518	670796	1.56433e+06	1.77796e+06	1.71767e+06	99626.8	7482.95	3357.77	53759.9	93415.2	11361.2	17127.5	57683	56321.2	957259	211781	1.39	0.247138
PDGFB_HUMAN	Platelet-derived growth factor subunit B OS=Homo sapiens GN=PDGFB PE=1 SV=1	2	1.10631e+06	1.2794e+06	444363	297073	264352	160784	636082	538785	2.20404e+06	1.73498e+06	354647	427152	60312.9	31506.1	304834	341382	417597	436097	285530	397728	866617	305679	0.58	0.182066
PDGFD_HUMAN	Platelet-derived growth factor D OS=Homo sapiens GN=PDGFD PE=1 SV=1	1	1374.04	643.177	27205.7	22575.5	682.321	265.006	1670.32	0	19.8779	3507.21	2875.61	1.03618e+06	998773	1.7111e+06	1.05258e+06	790494	1.76694e+06	2.36702e+06	633300	767675	5794.32	1.11269e+06	0.29	0.245065
PDIA1_HUMAN	Protein disulfide-isomerase OS=Homo sapiens GN=P4HB PE=1 SV=3	12	220802	173253	2.4829e+06	2.76971e+06	541706	545486	689550	649471	233761	231480	2.96587e+06	2.34943e+06	2.91017e+06	2.61322e+06	3.42276e+06	3.11835e+06	1.60421e+06	1.43283e+06	1.03601e+06	1.06757e+06	853812	2.25204e+06	1.32	0.563076
PDIA3_HUMAN	Protein disulfide-isomerase A3 OS=Homo sapiens GN=PDIA3 PE=1 SV=4	3	19371.4	33348.6	77458.8	33107	111774	125927	58602.4	65017.9	187963	173306	123882	335080	382410	341943	284199	325604	137636	130636	149134	169003	88587.6	237953	1.14	0.734873
PDIA4_HUMAN	Protein disulfide-isomerase A4 OS=Homo sapiens GN=PDIA4 PE=1 SV=2	1	119024	156128	59303	124595	117400	137161	70120.8	93662.9	20145.3	27671.3	57279.4	33374.9	40496.6	50364.6	51470.1	66202.2	29842.6	21911.1	7448.4	22259.9	92521.1	38065	0.78	0.21769
PDIA6_HUMAN	Protein disulfide-isomerase A6 OS=Homo sapiens GN=PDIA6 PE=1 SV=1	2	0	1149.79	207813	184051	139976	141381	62511.2	80696.8	283072	272994	512048	258275	25234.3	6918.69	77238.5	55526.6	85204.2	61128	5918.22	14653	137365	110215	1.87	0.106664
PDXK_HUMAN	Pyridoxal kinase OS=Homo sapiens GN=PDXK PE=1 SV=1	1	1176.71	4051.09	172210	196340	306602	269857	95343	149460	127641	121281	333783	251459	195711	238361	652119	712746	516516	469127	372320	312863	144396	405501	1.27	0.4624
PDXL2_HUMAN	Podocalyxin-like protein 2 OS=Homo sapiens GN=PODXL2 PE=1 SV=1	2	847511	904084	863619	974557	387077	357887	314780	313076	395959	378887	786534	100300	349282	376735	50125.4	58745.3	5698.12	14989.4	47341.8	62510.3	573744	185226	0.92	0.556594
PE2R3_HUMAN	Prostaglandin E2 receptor EP3 subtype OS=Homo sapiens GN=PTGER3 PE=2 SV=1	1	636932	681041	313028	339185	142798	126641	180807	201322	354660	338733	355367	406542	194889	270041	213847	215393	284910	441083	150936	125587	331515	265860	0.64	0.0531586
PEAR1_HUMAN	Platelet endothelial aggregation receptor 1 OS=Homo sapiens GN=PEAR1 PE=1 SV=1	1	143843	131378	78367.9	93215.6	8232.93	10504.9	25303.2	38545.4	40328.8	36669.1	82892.1	27679.3	100687	36029.8	18513.8	31399.6	884367	647021	25072	6203.79	60638.9	185987	0.56	0.118249
PEBP1_HUMAN	Phosphatidylethanolamine-binding protein 1 OS=Homo sapiens GN=PEBP1 PE=1 SV=3	12	2.07917e+07	2.26582e+07	3.59036e+07	3.7239e+07	4.32221e+07	4.52987e+07	4.2972e+07	4.46425e+07	3.75523e+07	3.70357e+07	6.03279e+07	45522.1	177585	168912	11947.2	49993.7	16262.1	31379.8	32279.2	49897.3	3.67316e+07	6.09117e+06	1.18	0.3082
PEBP4_HUMAN	Phosphatidylethanolamine-binding protein 4 OS=Homo sapiens GN=PEBP4 PE=1 SV=3	7	2.19293e+07	2.75095e+07	1.15945e+06	1.19992e+06	981093	1.00867e+06	1.3407e+06	1.7142e+06	2.18393e+06	2.329e+06	2.29563e+06	56602.2	5929.65	4380	12412.5	19401.8	13743.7	18858.2	105431	112195	6.13557e+06	264458	0.5	0.392275
PECA1_HUMAN	Platelet endothelial cell adhesion molecule OS=Homo sapiens GN=PECAM1 PE=1 SV=1	1	4.90559e+06	4.85393e+06	2.3279e+06	2.02845e+06	1.53145e+06	1.35328e+06	1.23343e+06	1.16654e+06	1.53276e+06	1.43031e+06	1.38276e+06	135992	117284	110840	101312	105191	67663	74194	211250	211100	2.23636e+06	251759	0.52	0.0331214
PEDF_HUMAN	Pigment epithelium-derived factor OS=Homo sapiens GN=SERPINF1 PE=1 SV=4	9	67333.7	78888.9	1.48854e+06	1.60101e+06	1.63731e+06	1.75277e+06	3.0096e+06	3.13352e+06	2.6005e+06	2.78244e+06	3.00006e+06	0	0	0	5693.43	0	0	0	0	0	1.81519e+06	300575	1.42	0.0835005
PEF1_HUMAN	Peflin OS=Homo sapiens GN=PEF1 PE=1 SV=1	2	191314	282526	279201	330060	180413	126702	152715	152499	453226	371400	382770	105894	33636	35559.9	83420.8	65237.3	26587.2	16678.6	90263.9	106962	252005	94701	0.98	0.919768
PENK_HUMAN	Proenkephalin-A OS=Homo sapiens GN=PENK PE=1 SV=1	1	1.55346e+06	1.40756e+06	586869	585411	447217	394020	470787	457525	1.63787e+06	1.56223e+06	990635	116255	34142.5	70009.5	52160.9	93258.9	104513	107557	33687	58733.8	910294	166095	0.75	0.322633
PEPA3_HUMAN;PEPA4_HUMAN	Pepsin A-3 OS=Homo sapiens GN=PGA3 PE=1 SV=1	6	2.22126e+06	2.20499e+06	4.00762e+07	3.60911e+07	1.04069e+08	9.3601e+07	8.96316e+07	7.96496e+07	1.13146e+08	1.00375e+08	4.45164e+07	926265	1.10386e+06	1.0656e+06	1.36753e+06	1.34206e+06	740074	892846	606220	614686	6.61065e+07	5.31756e+06	1.2	0.44136
PEPC_HUMAN	Gastricsin OS=Homo sapiens GN=PGC PE=1 SV=1	4	113677	133530	202953	218579	906148	902421	1.24822e+06	1.10367e+06	582199	674459	245837	76833.3	0	8916.05	78532.1	31038.4	14832.6	0	29800	79842.9	608585	56563.3	18.3	0.10715
PEPD_HUMAN	Xaa-Pro dipeptidase OS=Homo sapiens GN=PEPD PE=1 SV=3	4	15866.8	5887.88	579587	563623	244834	295317	654610	635973	219007	185361	652569	99403.3	0	0	8096.48	7094.77	9154.24	0	13748.7	6599.43	340007	79666.6	0.76	0.583281
PEPL_HUMAN	Periplakin OS=Homo sapiens GN=PPL PE=1 SV=4	19	571998	720071	3.31313e+06	3.22714e+06	610248	596897	518211	504600	399336	392263	8.93728e+06	1.52494e+06	763230	776531	1.76829e+06	1.77093e+06	513206	566686	1.34544e+06	1.76302e+06	1.08539e+06	1.97296e+06	1.96	0.427276
PERE_HUMAN	Eosinophil peroxidase OS=Homo sapiens GN=EPX PE=1 SV=2	4	15973.9	3.18199	22852.3	22942.9	10221.2	9102.68	0	4260.49	6910.65	8985.81	20096.4	781118	29241.1	24542.7	346617	268118	285925	188558	456070	355730	10125.3	275601	0.49	0.219349
PERM_HUMAN	Myeloperoxidase OS=Homo sapiens GN=MPO PE=1 SV=1	21	2.23046e+06	2.43726e+06	2.62441e+07	2.57884e+07	1.28925e+06	1.26359e+06	5.05472e+06	5.08029e+06	954997	1.17384e+06	2.8477e+07	16238.6	0	0	25839.1	7122.33	7535.3	11890.9	26871.9	13422.2	7.15169e+06	2.85859e+06	1.04	0.95544
PFKAL_HUMAN	ATP-dependent 6-phosphofructokinase, liver type OS=Homo sapiens GN=PFKL PE=1 SV=6	1	782.544	954.749	157969	168566	47196.5	43508	45321.5	53977.9	19742.6	23026.8	82602.8	108779	4913.43	0	206828	232542	0	19833.7	2770.18	0	56104.5	65826.9	0.9	0.818354
PGAM1_HUMAN;PGAM2_HUMAN;PGAM4_HUMAN	Phosphoglycerate mutase 1 OS=Homo sapiens GN=PGAM1 PE=1 SV=2	6	950609	910726	4.03817e+06	4.10149e+06	3.49329e+06	3.24519e+06	3.16375e+06	2.87835e+06	2.02099e+06	1.9313e+06	2.79824e+06	17748.3	16333.6	17701.3	27661.3	17182.9	28776.6	22475.1	7262.68	9585.5	2.67339e+06	296296	1.03	0.879525
PGBM_HUMAN	Basement membrane-specific heparan sulfate proteoglycan core protein OS=Homo sapiens GN=HSPG2 PE=1 SV=4	61	2.08634e+08	2.16641e+08	2.39413e+08	2.22964e+08	6.79766e+08	7.89387e+08	4.08341e+08	4.42108e+08	8.62528e+08	8.86076e+08	7.66078e+08	10462.8	0	15879.2	11994	58280.6	61124.9	157467	9680.29	881.926	4.95586e+08	7.66404e+07	1.09	0.758188
PGCA_HUMAN	Aggrecan core protein OS=Homo sapiens GN=ACAN PE=1 SV=2	7	1.25679e+06	1.50307e+06	1.55299e+06	1.5328e+06	2.33962e+06	2.30941e+06	1.13276e+06	1.12901e+06	1.45072e+06	1.50327e+06	1.81064e+06	82575.8	94108.4	88127.6	55348.5	55721.9	17179.8	18334.9	41468.8	44482.4	1.57104e+06	230799	1.57	0.161434
PGCB_HUMAN	Brevican core protein OS=Homo sapiens GN=BCAN PE=1 SV=2	5	49742.4	67558.4	56542.7	70820.2	15698.1	5547.45	17448	18696.6	400887	388512	84348.7	120487	0	0.0044206	0	0	1280.78	0.848218	100.713	0	109145	20621.8	2.02	0.446411
PGFRA_HUMAN	Platelet-derived growth factor receptor alpha OS=Homo sapiens GN=PDGFRA PE=1 SV=1	1	1.31349e+06	1.32136e+06	334007	403134	584899	588788	696560	822303	1.09264e+06	1.17323e+06	908719	107794	45132.5	9851	191537	158198	48710.4	51541.4	64696.6	54471	833041	164065	0.9	0.591169
PGFRB_HUMAN	Platelet-derived growth factor receptor beta OS=Homo sapiens GN=PDGFRB PE=1 SV=1	5	4.31989e+06	5.0168e+06	2.73845e+06	2.77172e+06	3.2176e+06	3.16986e+06	2.9253e+06	3.11071e+06	3.10221e+06	2.81545e+06	2.96758e+06	23795.9	0	0	0	0	0	0	1527.71	3143.7	3.3188e+06	299604	0.75	0.00511958
PGK1_HUMAN;PGK2_HUMAN	Phosphoglycerate kinase 1 OS=Homo sapiens GN=PGK1 PE=1 SV=3	15	989580	812200	1.25616e+07	1.33795e+07	1.67722e+07	1.67786e+07	1.93551e+07	1.76521e+07	1.15574e+07	1.13792e+07	1.24665e+07	1.57955e+06	818010	783244	1.1614e+06	1.17167e+06	1.43727e+06	1.39996e+06	1.02373e+06	905349	1.21238e+07	2.27467e+06	1.04	0.861055
PGM1_HUMAN	Phosphoglucomutase-1 OS=Homo sapiens GN=PGM1 PE=1 SV=3	2	632.112	137.083	3292.2	1264.87	86138.3	89361.5	69649.9	68500.5	71434.5	78865.1	24087.4	237890	6406.37	20751.8	0	23644.7	6067.72	10722.1	7461.2	251.903	46927.6	33728.3	1.17	0.557372
PGM2_HUMAN	Phosphoglucomutase-2 OS=Homo sapiens GN=PGM2 PE=1 SV=4	1	29472.3	26185.7	63089.9	49389	41899.2	32313.7	35920.9	40150.4	29538.2	24500.9	39310	871010	39116.3	43243.4	12414.4	12186.3	12691.1	7160.84	14178	3408.23	37246	105472	0.72	0.16166
PGRC1_HUMAN	Membrane-associated progesterone receptor component 1 OS=Homo sapiens GN=PGRMC1 PE=1 SV=3	1	57664.4	39629.4	11043.6	2512.51	3033.79	7744.46	11729.1	14807.2	14637.9	11288	10992	1.30313e+06	726960	769424	1.90335e+06	1.99894e+06	1.29984e+06	1.87162e+06	630442	792079	17409	1.13068e+06	0.49	0.190956
PGRP1_HUMAN	Peptidoglycan recognition protein 1 OS=Homo sapiens GN=PGLYRP1 PE=1 SV=1	6	2.00774e+08	1.88901e+08	6.34355e+07	6.02455e+07	1.22881e+08	1.29931e+08	1.33748e+08	1.29162e+08	2.11266e+08	2.10186e+08	1.34487e+08	4255.16	12682.3	2948.96	36.5711	0	0	92.8883	0	1825.81	1.45053e+08	1.34509e+07	0.79	0.193791
PGRP2_HUMAN	N-acetylmuramoyl-L-alanine amidase OS=Homo sapiens GN=PGLYRP2 PE=1 SV=1	16	5.90743e+06	6.5906e+06	2.56614e+07	3.80478e+07	1.05449e+08	1.09861e+08	3.05598e+07	3.72625e+07	5.63364e+07	5.97786e+07	3.6016e+07	346725	332715	360675	715323	721471	315666	393760	291232	307161	4.75455e+07	3.98007e+06	1	0.9978
PGS1_HUMAN	Biglycan OS=Homo sapiens GN=BGN PE=1 SV=2	10	1.24721e+07	1.49849e+07	7.08898e+06	7.6881e+06	8.35181e+06	9.01124e+06	7.39575e+06	7.29628e+06	1.46671e+07	1.47651e+07	8.78369e+06	37726	16639.3	7459.83	0	2521.14	123671	61122.1	3975.01	5618.28	1.03721e+07	904242	0.81	0.130258
PHP14_HUMAN	14 kDa phosphohistidine phosphatase OS=Homo sapiens GN=PHPT1 PE=1 SV=1	3	3.71155e+06	3.86983e+06	1.19786e+06	1.46934e+06	3.54699e+06	3.93907e+06	3.45639e+06	3.68087e+06	3.13127e+06	3.53239e+06	3.89432e+06	150525	86280.1	110826	200265	198608	44415.4	58457.7	332242	378202	3.15356e+06	545414	0.91	0.574977
PHS_HUMAN	Pterin-4-alpha-carbinolamine dehydratase OS=Homo sapiens GN=PCBD1 PE=1 SV=2	2	101803	112376	199861	150447	375024	393417	230458	187433	166326	172697	451229	19271.4	3601.3	9986.13	10888.6	383.454	9735.83	7969.12	14493.1	15538.7	208984	54309.7	1.16	0.58642
PI15_HUMAN	Peptidase inhibitor 15 OS=Homo sapiens GN=PI15 PE=1 SV=1	1	1.49398e+06	1.83289e+06	960756	661267	200216	174376	544393	562356	877113	885615	1.2482e+06	26010.2	29720	8690.92	35763.9	61263.5	42361	26086.2	0	69712.6	819296	154781	1.26	0.657314
PI16_HUMAN	Peptidase inhibitor 16 OS=Homo sapiens GN=PI16 PE=1 SV=1	11	8.46214e+07	9.33703e+07	2.2961e+06	2.75481e+06	3.51275e+07	3.70883e+07	1.99994e+07	2.08045e+07	1.16166e+07	1.18701e+07	4.38272e+06	760271	466593	483440	960076	1.1727e+06	596117	454919	507635	479639	3.19549e+07	1.02641e+06	0.79	0.692474
PIGR_HUMAN	Polymeric immunoglobulin receptor OS=Homo sapiens GN=PIGR PE=1 SV=4	28	2.51114e+08	2.49669e+08	2.69775e+08	2.69169e+08	2.9887e+08	3.031e+08	3.34559e+08	3.40525e+08	3.40898e+08	3.41093e+08	2.53204e+08	251483	12494.5	16178.5	257839	241999	244699	343596	23040.4	36188.8	2.99877e+08	2.54631e+07	1.09	0.274371
PIP_HUMAN	Prolactin-inducible protein OS=Homo sapiens GN=PIP PE=1 SV=1	11	1.01321e+07	1.1268e+07	8.36737e+06	8.15677e+06	1.99006e+07	2.05073e+07	1.93452e+07	2.00947e+07	1.32664e+07	1.31753e+07	2.20122e+07	1.10176e+06	71311.3	179513	232001	299174	139549	122536	122965	56243.6	1.44214e+07	2.43373e+06	20.6	0.160455
PLA1A_HUMAN	Phospholipase A1 member A OS=Homo sapiens GN=PLA1A PE=2 SV=2	7	182610	211016	599415	592775	392940	276462	424645	423388	302257	382338	433060	53533	411527	413247	312853	296066	72072.6	97807.6	65340	94202.4	378785	224971	8.64	0.147116
PLBL2_HUMAN	Putative phospholipase B-like 2 OS=Homo sapiens GN=PLBD2 PE=1 SV=2	8	9.61202e+06	1.14022e+07	2.82284e+06	2.78093e+06	3.39083e+06	3.22162e+06	2.27485e+06	2.40589e+06	2.018e+06	2.10171e+06	2.47225e+06	258911	1.07057e+06	974121	693584	1.10018e+06	89206.1	152666	334457	479666	4.20309e+06	762561	2.24	0.352171
PLD3_HUMAN	Phospholipase D3 OS=Homo sapiens GN=PLD3 PE=1 SV=1	7	183651	230738	4.30717e+06	4.83716e+06	3.23722e+06	3.61834e+06	2.94426e+06	3.15696e+06	2.34148e+06	2.2446e+06	735662	185402	158867	164244	1285.95	938.468	433.787	2651.34	295.102	3560.12	2.71016e+06	125334	1.11	0.488647
PLDX1_HUMAN	Plexin domain-containing protein 1 OS=Homo sapiens GN=PLXDC1 PE=1 SV=2	2	36309.2	75866.4	222416	281269	100660	118612	224735	169593	172941	201692	222930	219591	19141.3	4549.3	50515	73875.9	34794.5	52326.6	167749	166611	160409	101208	0.99	0.978245
PLGF_HUMAN	Placenta growth factor OS=Homo sapiens GN=PGF PE=1 SV=2	1	2.11255e+06	2.2746e+06	44550.3	66062.3	638011	549665	419234	432603	502740	532970	284769	463101	144508	288397	139160	118118	12510.7	22427.3	46090.4	82464	757298	160155	0.53	0.223883
PLIN3_HUMAN	Perilipin-3 OS=Homo sapiens GN=PLIN3 PE=1 SV=3	1	0	134.442	113239	98401.7	0	7933.65	4586.64	19968.1	6606.13	10034.2	18489.3	69130.7	25476.2	22209	198800	200745	39983.1	60641.2	226622	271946	26090.4	113404	0.38	0.251856
PLMN_HUMAN;PLGA_HUMAN;PLGB_HUMAN	Plasminogen OS=Homo sapiens GN=PLG PE=1 SV=2	35	4.84091e+07	5.16256e+07	1.96538e+07	2.19131e+07	5.99917e+07	6.27228e+07	5.32745e+07	5.60109e+07	8.98404e+07	8.82754e+07	2.96777e+07	368633	66149.8	148042	318539	278434	357031	370470	249221	180503	5.51717e+07	3.20147e+06	1.23	0.449955
PLOD1_HUMAN	Procollagen-lysine,2-oxoglutarate 5-dioxygenase 1 OS=Homo sapiens GN=PLOD1 PE=1 SV=2	1	928.361	0	25854.3	13243.6	3736.79	3014.23	4147.23	2889.56	9980.94	0	6107.52	156053	41920	40732.4	230095	292948	79109.7	90384.8	253233	225845	6379.5	141643	9.1	0.124308
PLOD3_HUMAN	Procollagen-lysine,2-oxoglutarate 5-dioxygenase 3 OS=Homo sapiens GN=PLOD3 PE=1 SV=1	1	37294.2	44283.1	413354	498591	39019.5	73207.8	45569.4	48039.4	150164	11122.8	63416.2	94728.6	28198.5	27909	74736.4	76537.2	16974.3	25373.4	48520.6	76408	136064	53280.2	0.92	0.636558
PLS1_HUMAN	Phospholipid scramblase 1 OS=Homo sapiens GN=PLSCR1 PE=1 SV=1	3	22482.2	7899.67	208869	225323	249950	226213	230086	261826	169281	185876	365444	150403	65593.4	98302.8	146364	168900	75550.8	103430	77274.3	70859.1	178781	132212	1.72	0.0977584
PLSI_HUMAN	Plastin-1 OS=Homo sapiens GN=PLS1 PE=1 SV=2	3	1363.22	1576.51	38832	56176.9	50146.2	57345.1	87776.3	76549.1	57114.4	51142.5	53497.6	2.25012e+06	1.08378e+06	1.22558e+06	1.82073e+06	1.80598e+06	1.00282e+06	993697	1.01735e+06	1.27901e+06	47802.2	1.25326e+06	0.97	0.906786
PLSL_HUMAN	Plastin-2 OS=Homo sapiens GN=LCP1 PE=1 SV=6	18	2.33333e+06	2.06545e+06	4.64596e+06	4.91121e+06	865294	680183	1.18463e+06	1.08316e+06	900959	945606	5.95104e+06	187938	23448.3	81417	190914	336491	74100.6	62402.1	107781	56938.2	1.96158e+06	707247	1.45	0.0863879
PLST_HUMAN	Plastin-3 OS=Homo sapiens GN=PLS3 PE=1 SV=4	7	17457.1	43927.5	913136	742967	320867	303324	166152	205568	121774	149165	557072	327801	19399.2	33797.9	2668.25	1049.28	24422.4	18165.6	37853.3	6001.5	298434	102823	0.92	0.834686
PLXB2_HUMAN	Plexin-B2 OS=Homo sapiens GN=PLXNB2 PE=1 SV=3	2	1.00801e+06	1.64541e+06	549404	590602	418578	617852	649683	545724	1.07502e+06	1.13841e+06	481862	0	35636.5	25666.4	0	0	0	0	0	0	823870	54316.5	0.83	0.453176
PLXD1_HUMAN	Plexin-D1 OS=Homo sapiens GN=PLXND1 PE=1 SV=3	2	309928	315193	427931	410776	381244	338251	199345	238688	198768	210294	216794	397925	34985.2	43317.7	202158	220322	17780.9	26481.8	74166.9	81783.3	303042	131572	0.69	8.56604e-05
PMGE_HUMAN	Bisphosphoglycerate mutase OS=Homo sapiens GN=BPGM PE=1 SV=2	1	0	1118.98	0	0	0	0	2336.58	450.572	94.8307	0	610.318	294543	90539	86869.3	157648	168634	44356.8	53487.2	119171	62579.8	400.096	107844	1.71	0.493887
PMGT1_HUMAN	Protein O-linked-mannose beta-1,2-N-acetylglucosaminyltransferase 1 OS=Homo sapiens GN=POMGNT1 PE=1 SV=2	1	0	0	22731.7	16547.3	8639.82	0	30336.8	5492	12267.4	14634.1	11047.6	12.2477	1.40014e+06	1.55674e+06	0	4664.71	480.685	0	10332.4	22211.7	11064.9	300563	0.78	0.607566
PNCB_HUMAN	Nicotinate phosphoribosyltransferase OS=Homo sapiens GN=NAPRT PE=1 SV=2	3	205848	295625	831933	887054	404921	454457	235278	230519	774941	697467	118446	534810	239157	163317	204308	85810.5	246169	86919.7	81232	140547	501804	190072	0.37	0.00698975
PNPH_HUMAN	Purine nucleoside phosphorylase OS=Homo sapiens GN=PNP PE=1 SV=2	10	795305	786499	2.95363e+06	3.06139e+06	2.58988e+06	2.90159e+06	1.94326e+06	2.09761e+06	2.11309e+06	2.32239e+06	2.42187e+06	42840.9	48009.8	39407.3	2558.93	20045.8	336378	350132	88290	115633	2.15646e+06	346516	0.98	0.908612
PODXL_HUMAN	Podocalyxin OS=Homo sapiens GN=PODXL PE=1 SV=2	5	4.70221e+06	5.12232e+06	4.28182e+06	3.6477e+06	2.04433e+06	2.18949e+06	2.96429e+06	2.83024e+06	3.72558e+06	3.19903e+06	4.45337e+06	310338	146582	146386	403033	352104	219205	328121	1.0848e+06	1.37003e+06	3.4707e+06	881397	0.96	0.749329
PON1_HUMAN;PON3_HUMAN	Serum paraoxonase/arylesterase 1 OS=Homo sapiens GN=PON1 PE=1 SV=3	4	36802.1	22144.9	191641	113871	74549.4	41127.8	60714.6	131448	85040	119407	39356.9	2.74711e+06	963674	828184	1.21956e+06	1.43353e+06	1.13886e+06	1.05878e+06	819561	653373	87674.5	1.0902e+06	1.54	0.109394
POZP3_HUMAN	POM121 and ZP3 fusion protein OS=Homo sapiens GN=POMZP3 PE=2 SV=4	1	71486.2	91082	58314.6	95691.2	67904.6	85109.2	35224.6	22378	0	0	54643.5	154880	24963.1	30531.6	111714	78125.8	34688.2	30592.2	45137.5	55066.7	52719	62034.3	0.6	0.0586942
PP1A_HUMAN	Serine/threonine-protein phosphatase PP1-alpha catalytic subunit OS=Homo sapiens GN=PPP1CA PE=1 SV=1	1	1695.69	1.59067	40443.9	41784.5	82111.4	83391.2	50918.5	55911.4	43659	32370	136619	85098	10535.4	12885.6	22185.9	23192.7	11011.2	14168.7	30732.8	26088.7	43228.7	37251.7	1.87	0.102098
PPAL_HUMAN	Lysosomal acid phosphatase OS=Homo sapiens GN=ACP2 PE=1 SV=3	16	3.51693e+06	3.80292e+06	3.63429e+07	3.65298e+07	1.41224e+07	1.47033e+07	1.9394e+07	2.07799e+07	1.46588e+07	1.53669e+07	9.38074e+06	16894.9	46226.4	109876	90220.9	54613	131974	56411.5	36693.7	13098.5	1.79218e+07	993675	1.04	0.903149
PPAP_HUMAN	Prostatic acid phosphatase OS=Homo sapiens GN=ACPP PE=1 SV=3	22	5.82279e+06	6.08358e+06	4.47558e+07	4.2719e+07	7.4112e+07	7.9877e+07	1.59362e+08	1.61306e+08	7.08889e+08	7.70261e+08	3.31904e+07	31946.1	57554.1	59844.6	25510.5	19371.4	7153.96	10547	43557.2	50500.3	2.05319e+08	3.34964e+06	0.82	0.465133
PPBI_HUMAN;PPB1_HUMAN	Intestinal-type alkaline phosphatase OS=Homo sapiens GN=ALPI PE=1 SV=2	3	16277.2	15389	28801.2	31556.3	244153	303222	33565.7	34967.9	4658.04	13251.8	60978.2	70032.3	32005.6	64036.9	21758.5	21986.1	5201.86	3410.98	16155.9	10379.5	72584.1	30594.6	0.85	0.780451
PPGB_HUMAN	Lysosomal protective protein OS=Homo sapiens GN=CTSA PE=1 SV=2	10	2.62056e+06	2.77735e+06	1.05698e+07	1.02252e+07	1.43154e+07	1.4584e+07	1.7497e+07	1.802e+07	1.77725e+07	1.79237e+07	8.52576e+06	974863	125720	197332	498328	658048	224450	369444	5.3274e+06	1.01865e+07	1.26305e+07	2.70878e+06	1.13	0.288254
PPIA_HUMAN;PAL4A_HUMAN;PAL4C_HUMAN	Peptidyl-prolyl cis-trans isomerase A OS=Homo sapiens GN=PPIA PE=1 SV=2	9	4.44908e+06	4.19255e+06	7.59614e+06	8.32181e+06	1.07128e+07	1.11769e+07	6.75927e+06	6.71445e+06	8.09924e+06	9.15144e+06	1.00316e+07	28721.3	3301.1	10822.7	0	0	150.279	0	0	0	7.71737e+06	1.00746e+06	0.93	0.660703
PPIB_HUMAN	Peptidyl-prolyl cis-trans isomerase B OS=Homo sapiens GN=PPIB PE=1 SV=2	12	1.55073e+06	1.60868e+06	6.47514e+06	6.53905e+06	3.71842e+06	3.93222e+06	4.13833e+06	3.89492e+06	1.34347e+07	1.33115e+07	6.85609e+06	0	182655	177829	0	5833.47	118780	102611	5052.54	10650.3	5.86037e+06	745950	3.16	0.117944
PPIC_HUMAN	Peptidyl-prolyl cis-trans isomerase C OS=Homo sapiens GN=PPIC PE=1 SV=1	2	55593.6	75002.8	281268	270352	141033	140722	191185	196904	332943	337911	346020	102135	139505	135057	37737.2	67046.6	73867.6	52972	19198.5	33418.9	202291	100696	1.29	0.307923
PPM1L_HUMAN	Protein phosphatase 1L OS=Homo sapiens GN=PPM1L PE=1 SV=1	1	14677	10605.3	16882.9	0	4513.52	7370.12	22620.8	15797	27929.1	13042.4	6579.91	12997.2	243328	174459	245898	234169	2765.26	7265.28	84463.2	95948.8	13343.8	110787	0.46	0.0612129
PPT1_HUMAN	Palmitoyl-protein thioesterase 1 OS=Homo sapiens GN=PPT1 PE=1 SV=1	6	460176	485856	1.80533e+06	2.02417e+06	2.34322e+06	2.1657e+06	4.0302e+06	3.44226e+06	1.6519e+06	1.98722e+06	2.36928e+06	44772.6	33741.3	29178.2	80310.5	65305.2	55663.4	60780	23275.2	8616.33	2.0396e+06	277093	1.35	0.0420833
PPT2_HUMAN	Lysosomal thioesterase PPT2 OS=Homo sapiens GN=PPT2 PE=1 SV=4	4	387329	425291	2.0184e+06	1.8827e+06	1.69876e+06	1.9889e+06	1.92368e+06	2.03826e+06	1.05611e+06	1.12123e+06	1.18952e+06	72974.2	6695.45	11635	97681.5	95648.1	58383.4	78467	14293.1	12028	1.45407e+06	163733	1.07	0.755697
PRAP1_HUMAN	Proline-rich acidic protein 1 OS=Homo sapiens GN=PRAP1 PE=1 SV=2	3	598912	643905	19916.7	17616.5	142361	221406	92483.8	116745	2.23658e+06	2.33179e+06	47558.8	109766	283721	273976	131342	183522	306357	198348	174710	67156.1	642171	177646	0.1	0.075547
PRDM1_HUMAN	PR domain zinc finger protein 1 OS=Homo sapiens GN=PRDM1 PE=1 SV=2	1	124788	155368	3.48559e+06	4.64064e+06	82072.6	81423	434570	451846	90641.8	139308	1.77955e+06	49815.2	78149	68485.2	144857	162508	10174.7	58171.5	52646.1	70096.3	968625	247446	0.49	0.464292
PRDX1_HUMAN	Peroxiredoxin-1 OS=Homo sapiens GN=PRDX1 PE=1 SV=1	8	731819	797529	7.56032e+06	6.42792e+06	3.90246e+06	4.1765e+06	4.75043e+06	5.01473e+06	2.58067e+06	2.8568e+06	8.18913e+06	19880.2	0	37276.8	86563.2	0	2109.03	29199.3	42091.4	27726.5	3.87992e+06	843397	1.13	0.703416
PRDX2_HUMAN	Peroxiredoxin-2 OS=Homo sapiens GN=PRDX2 PE=1 SV=5	8	309320	418244	4.05995e+06	3.96048e+06	3.13639e+06	3.41494e+06	2.35472e+06	2.61322e+06	2.32776e+06	2.49959e+06	3.75439e+06	279100	322301	171987	382849	223625	135155	129650	159927	248832	2.50946e+06	580782	1.03	0.910242
PRDX3_HUMAN	Thioredoxin-dependent peroxide reductase, mitochondrial OS=Homo sapiens GN=PRDX3 PE=1 SV=3	8	113850	127428	806192	800940	999609	1.11817e+06	209526	151813	808358	761819	2.26852e+07	632137	784209	657614	1.06399e+06	1.14923e+06	452583	702940	465622	661429	589770	2.92549e+06	7.77	0.205149
PRDX4_HUMAN	Peroxiredoxin-4 OS=Homo sapiens GN=PRDX4 PE=1 SV=1	2	0	0	424.736	175.994	0	1990.13	0	0	0	4430.69	31021.9	81746.3	301067	398633	78407.1	66897.3	33405.6	52277	85918.4	105512	702.156	123489	7.53	0.189527
PRDX5_HUMAN	Peroxiredoxin-5, mitochondrial OS=Homo sapiens GN=PRDX5 PE=1 SV=4	2	49561.3	35828.8	109642	101827	202835	192423	120313	136302	143610	147917	156430	7725.48	2.73878e+06	2.45193e+06	47550.7	37779.6	40347.3	22952.8	142002	143528	124026	578903	1.19	0.253831
PRDX6_HUMAN	Peroxiredoxin-6 OS=Homo sapiens GN=PRDX6 PE=1 SV=3	7	139772	108957	4.44179e+06	4.19245e+06	2.58781e+06	2.93545e+06	2.44358e+06	2.61401e+06	2.10099e+06	2.28892e+06	3.6031e+06	280644	524221	544346	465996	472918	503856	579950	152849	172351	2.38537e+06	730023	1.09	0.747357
PREX2_HUMAN	Phosphatidylinositol 3,4,5-trisphosphate-dependent Rac exchanger 2 protein OS=Homo sapiens GN=PREX2 PE=2 SV=1	1	0	1964.73	401380	325378	1243.38	0	1013.3	1327.69	0	0	134176	11037.8	70113.7	74200.9	168716	150473	440603	580811	103155	147408	73230.8	188069	0.37	0.426512
PRG2_HUMAN	Bone marrow proteoglycan OS=Homo sapiens GN=PRG2 PE=1 SV=2	6	2.61126e+07	2.81157e+07	7.61273e+06	7.75947e+06	1.05102e+07	1.08995e+07	8.14154e+06	8.26641e+06	8.24192e+06	8.87796e+06	9.29663e+06	288923	224629	176569	298173	492007	347041	386831	353140	538651	1.24538e+07	1.24026e+06	0.72	0.214912
PRG4_HUMAN	Proteoglycan 4 OS=Homo sapiens GN=PRG4 PE=1 SV=2	5	4.49849e+07	5.09101e+07	756465	744416	3.09625e+06	3.44475e+06	1.53534e+06	1.60569e+06	1.93752e+06	1.69369e+06	911151	395576	295281	261873	61508.4	69160.4	298419	253526	60295.6	60801.9	1.10709e+07	266759	0.18	0.184345
PRIO_HUMAN	Major prion protein OS=Homo sapiens GN=PRNP PE=1 SV=1	3	4.38845e+07	4.45013e+07	1.92344e+07	1.6693e+07	1.34811e+07	1.54827e+07	1.19102e+07	1.19105e+07	1.47676e+07	1.77844e+07	2.423e+07	221767	317154	359027	309058	384010	453985	440439	18700.7	63451	2.0965e+07	2.67976e+06	0.72	0.0495302
PRND_HUMAN	Prion-like protein doppel OS=Homo sapiens GN=PRND PE=1 SV=2	2	509847	577977	455896	403403	528898	494096	278562	444759	248709	336026	307707	1.21585e+06	73547.1	41961.8	134088	117453	21622.2	12748.7	36416.6	32261.3	427817	199365	0.88	0.278947
PROF1_HUMAN	Profilin-1 OS=Homo sapiens GN=PFN1 PE=1 SV=2	7	1.61203e+06	1.77258e+06	3.60429e+06	3.48436e+06	2.4225e+06	2.4614e+06	3.03714e+06	3.02806e+06	1.71459e+06	1.87202e+06	3.30486e+06	30194.1	22356.4	38189.5	52464.8	40919.8	9430.3	7417.88	51116.3	60753.1	2.5009e+06	361770	0.99	0.95692
PROF3_HUMAN	Profilin-3 OS=Homo sapiens GN=PFN3 PE=2 SV=1	1	18540	17175.5	164714	143955	464898	623910	222669	259508	245063	238637	143589	136139	4965.55	23357.4	20761.4	43397.3	12717.7	8654.81	9161.15	13224.9	239907	41596.9	0.73	0.308044
PROL4_HUMAN	Proline-rich protein 4 OS=Homo sapiens GN=PRR4 PE=1 SV=3	1	1.00399e+07	1.07697e+07	6872.69	18203.6	35800.8	18756.9	4.52751e+06	4.58819e+06	3.98957e+06	3.82555e+06	32866.4	249533	173298	181676	486307	520102	455774	334547	415906	424006	3.78201e+06	327402	0.8	0.723384
PROM1_HUMAN	Prominin-1 OS=Homo sapiens GN=PROM1 PE=1 SV=1	14	1.03744e+06	1.30366e+06	1.07138e+07	1.15501e+07	4.38391e+06	4.96e+06	5.62766e+06	5.67886e+06	2.85014e+06	2.73651e+06	6.11722e+06	162582	32151.5	27228.1	178357	171007	130065	124495	97040.7	103105	5.08421e+06	714325	3.27	0.133472
PROM2_HUMAN	Prominin-2 OS=Homo sapiens GN=PROM2 PE=1 SV=1	5	110923	109046	1.33569e+06	1.04915e+06	510323	446874	403590	405688	317202	429419	863297	78150.6	229400	257586	369400	376476	279159	136403	63951.7	121858	511790	277568	1.2	0.606024
PROS_HUMAN	Vitamin K-dependent protein S OS=Homo sapiens GN=PROS1 PE=1 SV=1	1	228300	208575	3860.05	10952.2	27411.7	40030.5	20071.1	30669.2	14527.1	12772.1	5163.16	78985.9	45460.1	37711.6	44550.6	53892.5	24761.1	21256.9	28414.8	32432.2	59716.9	37262.9	0.36	0.239254
PROZ_HUMAN	Vitamin K-dependent protein Z OS=Homo sapiens GN=PROZ PE=1 SV=2	16	2.08907e+07	2.2369e+07	8.353e+07	8.37228e+07	2.11282e+07	2.21215e+07	4.59778e+07	4.71531e+07	3.3453e+06	3.04632e+06	6.64773e+07	142937	10433.1	9842.27	14689.5	36068.1	7708.23	5909.86	0	7770.27	3.53285e+07	6.67126e+06	1.02	0.961313
PRRT3_HUMAN	Proline-rich transmembrane protein 3 OS=Homo sapiens GN=PRRT3 PE=1 SV=3	1	539562	559359	8366.36	7371.22	1974.47	0	6868.16	13966.4	47812	60555.6	21720.7	115434	98768.4	116782	191651	156092	68361.2	49249.3	111117	75481.7	124584	100466	0.19	0.196667
PRSS8_HUMAN	Prostasin OS=Homo sapiens GN=PRSS8 PE=1 SV=1	5	2.76148e+06	2.88909e+06	5.7849e+06	4.19652e+06	5.75033e+06	6.4671e+06	6.69494e+06	6.8956e+06	5.93496e+06	5.94034e+06	7.90457e+06	10873.9	10175.6	2995.19	24065.4	42573.8	24595.8	51745.9	9462.49	16979.5	5.33153e+06	809804	1.04	0.858404
PRTN3_HUMAN	Myeloblastin OS=Homo sapiens GN=PRTN3 PE=1 SV=3	4	2.04821e+06	1.84967e+06	1.22099e+07	1.40852e+07	1.39139e+06	1.60357e+06	2.62272e+06	3.09924e+06	1.86578e+06	1.96836e+06	8.92559e+06	55696.9	31585.3	44644	52719.9	53511.6	25879.2	13554.9	17669.5	29950.2	4.27441e+06	925080	0.95	0.928547
PSA_HUMAN	Puromycin-sensitive aminopeptidase OS=Homo sapiens GN=NPEPPS PE=1 SV=2	1	0	0	144790	173205	51839	39041.9	23437.6	38629.5	42011	52590.3	180138	345420	310208	244464	483523	480489	256648	253345	337906	461927	56554.4	335407	0.88	0.856274
PSA2_HUMAN	Proteasome subunit alpha type-2 OS=Homo sapiens GN=PSMA2 PE=1 SV=2	2	4617.83	3827.66	51239.7	49954.2	29894.9	50554.8	50041.6	39458.3	3711.4	3554.02	106619	512363	155779	156396	579946	692337	252304	218689	224513	198413	28685.4	309736	2.11	0.0370903
PSA4_HUMAN	Proteasome subunit alpha type-4 OS=Homo sapiens GN=PSMA4 PE=1 SV=1	3	6316.33	4985.08	154712	146533	49342.9	59541.5	67292.9	58688	11875.8	2292.37	199306	64008.8	88642.1	79661.3	138876	133135	96436.2	126132	23416.5	16290.4	56158	96590.5	1.22	0.713425
PSA6_HUMAN	Proteasome subunit alpha type-6 OS=Homo sapiens GN=PSMA6 PE=1 SV=1	2	0	0	176866	154183	75608.1	83769.9	102626	98866.8	83858.1	96015.6	243056	0	0	0	0	4448.53	4659.66	0	0	0	87179.3	25216.4	1.29	0.535446
PSCA_HUMAN	Prostate stem cell antigen OS=Homo sapiens GN=PSCA PE=1 SV=1	3	2.42386e+07	2.49633e+07	16901.3	6039.91	62696.3	87950.8	12274.4	32818.9	2.17504e+07	2.26308e+07	46949.8	19178.6	14107.2	5593.5	76415.8	80559.5	0	2591.96	3706.67	9758.26	9.38017e+06	25886.1	0.32	0.23205
PSME1_HUMAN	Proteasome activator complex subunit 1 OS=Homo sapiens GN=PSME1 PE=1 SV=1	4	4742.06	7764	224299	219289	253305	296891	171816	165635	46927	52565	256766	272287	243605	179420	270137	319013	384790	341069	264317	363636	144323	289504	0.9	0.764929
PSME2_HUMAN	Proteasome activator complex subunit 2 OS=Homo sapiens GN=PSME2 PE=1 SV=4	2	7605.06	10844	198840	198195	260368	254037	152533	130240	33052.1	30803	191701	44967.6	19147	29964.6	17540.9	18063.7	19126.5	24465.6	15273.4	20416.4	127652	40066.6	0.78	0.510005
PTGDS_HUMAN	Prostaglandin-H2 D-isomerase OS=Homo sapiens GN=PTGDS PE=1 SV=1	11	5.2292e+09	5.9292e+09	2.24623e+08	2.5475e+08	3.83091e+09	4.06103e+09	2.27062e+09	2.20728e+09	2.06761e+09	2.28392e+09	5.50338e+08	122758	142770	142322	126497	131735	111798	122903	109223	103638	2.83591e+09	5.51452e+07	0.53	0.154968
PTGR1_HUMAN	Prostaglandin reductase 1 OS=Homo sapiens GN=PTGR1 PE=1 SV=2	5	853922	755696	1.73443e+06	1.97148e+06	2.58843e+06	2.80252e+06	2.95956e+06	1.86864e+06	1.83622e+06	2.38164e+06	2.32957e+06	201312	153529	150792	72968	79848.8	34351.4	39844.3	34570.4	33815.4	1.97525e+06	313060	0.96	0.843389
PTK7_HUMAN	Inactive tyrosine-protein kinase 7 OS=Homo sapiens GN=PTK7 PE=1 SV=2	3	162382	113584	456978	246097	321310	312132	351764	342102	304964	254133	518115	967821	842618	937062	751324	791980	2.29322e+06	2.23869e+06	487065	417879	286545	1.02458e+06	1.04	0.855352
PTPRE_HUMAN	Receptor-type tyrosine-protein phosphatase epsilon OS=Homo sapiens GN=PTPRE PE=1 SV=1	1	0	3543.36	1.28602e+06	1.16529e+06	4.56863	0.347575	6878.47	0	1.62949	0	107526	159040	46236.4	51339.4	114160	120529	41785.8	53225.4	124048	142118	246173	96000.8	0.08	0.210928
PTPRF_HUMAN	Receptor-type tyrosine-protein phosphatase F OS=Homo sapiens GN=PTPRF PE=1 SV=2	2	91713.1	134585	233504	263094	220942	221666	188169	208858	306707	349759	367994	56573.3	47100.8	34989.5	136043	91793.4	73896.7	24060.5	44277.6	5414.83	221900	88214.4	1.29	0.183717
PTPRG_HUMAN	Receptor-type tyrosine-protein phosphatase gamma OS=Homo sapiens GN=PTPRG PE=1 SV=4	7	6.79126e+06	7.2463e+06	1.29909e+06	1.36901e+06	3.89704e+06	3.83782e+06	3.75514e+06	4.18541e+06	4.25649e+06	4.61247e+06	2.43754e+06	306868	216581	421977	278481	747747	75909	108513	99310.5	116671	4.125e+06	480959	0.84	0.444135
PTPRJ_HUMAN	Receptor-type tyrosine-protein phosphatase eta OS=Homo sapiens GN=PTPRJ PE=1 SV=3	9	4.47406e+06	4.75039e+06	3.77975e+06	3.58131e+06	3.01737e+06	3.40493e+06	2.28296e+06	2.18443e+06	1.97698e+06	2.34041e+06	4.60248e+06	117594	5308.66	4372.75	3772.76	1009.68	1079.56	3798.37	702.398	1962.51	3.17926e+06	474208	0.94	0.687737
PTPRK_HUMAN	Receptor-type tyrosine-protein phosphatase kappa OS=Homo sapiens GN=PTPRK PE=1 SV=2	1	13060.3	11047.2	53548.5	67795.4	103470	141841	97948.2	139707	147903	178269	171507	86998.9	37738.3	17827.4	36257.8	33257.8	12428.4	14117.3	42842	33129.4	95459	48610.4	1.17	0.601203
PTPRM_HUMAN	Receptor-type tyrosine-protein phosphatase mu OS=Homo sapiens GN=PTPRM PE=1 SV=2	1	8026.95	10223.4	10575	8414.79	8150.19	32857.9	61183.5	50380.9	44422.9	90700.1	7015.55	33179.7	2100.17	16907	150833	95962	26053	16301.7	109780	22093.9	32493.6	48022.6	0.55	0.213701
PTPRN_HUMAN	Receptor-type tyrosine-protein phosphatase-like N OS=Homo sapiens GN=PTPRN PE=1 SV=1	3	2.86686e+06	3.20338e+06	3.43534e+06	3.8117e+06	801646	775455	1.23349e+06	1.25095e+06	2.06743e+06	2.00287e+06	2.81512e+06	137384	217118	12709.8	247626	90803.1	114487	44626	219302	77827.5	2.14491e+06	397700	0.84	0.498052
PTPRO_HUMAN	Receptor-type tyrosine-protein phosphatase O OS=Homo sapiens GN=PTPRO PE=1 SV=2	1	0	143.976	5321.19	2112.79	8367.06	6086.88	11333.6	5434.5	0	2077.94	15293.3	545834	209383	196157	477524	501116	374253	458483	821614	805102	4087.79	440476	1.37	0.62614
PTPRS_HUMAN	Receptor-type tyrosine-protein phosphatase S OS=Homo sapiens GN=PTPRS PE=1 SV=3	11	3.51674e+06	4.16094e+06	3.35086e+06	3.93119e+06	3.50602e+06	3.41047e+06	4.59487e+06	4.76606e+06	4.29593e+06	4.20414e+06	4.46134e+06	107055	21332.7	22147	48506.1	79146.1	27359.6	27728.8	45023.3	60582.2	3.97372e+06	490022	1.01	0.942957
PTTG_HUMAN	Pituitary tumor-transforming gene 1 protein-interacting protein OS=Homo sapiens GN=PTTG1IP PE=1 SV=1	1	4.11523e+06	4.99513e+06	691918	879953	1.29866e+06	1.59401e+06	1.62133e+06	1.74859e+06	3.17652e+06	3.37583e+06	1.80754e+06	67939.7	28049.5	94048.3	7032.4	2849.43	13220.9	19094.4	8420.76	19655.6	2.34972e+06	206785	0.72	0.247114
PVR_HUMAN	Poliovirus receptor OS=Homo sapiens GN=PVR PE=1 SV=2	7	2.07146e+07	2.28801e+07	1.72259e+07	1.51033e+07	9.41418e+06	1.06346e+07	8.85146e+06	8.51423e+06	1.33376e+07	1.23875e+07	1.63282e+07	166590	9249.7	157387	69705.5	80607.8	38439.1	21270.4	132078	162318	1.39063e+07	1.71659e+06	0.82	0.19921
PXDC2_HUMAN	Plexin domain-containing protein 2 OS=Homo sapiens GN=PLXDC2 PE=1 SV=1	4	757947	724725	627032	701741	1.15151e+06	1.08229e+06	1.31747e+06	1.33638e+06	723063	754111	626240	60113.9	10273.7	7007.09	31354.6	42505.5	4843.47	5082.75	22031.5	13146.8	917626	82260	0.81	0.0428894
QCR6_HUMAN	Cytochrome b-c1 complex subunit 6, mitochondrial OS=Homo sapiens GN=UQCRH PE=1 SV=2	1	25783	49623.8	36040.3	54062	6387.34	2986.35	3820.58	4749.11	3312.48	9952.53	598193	10243	9166.25	15203.6	38076.7	63958.3	54464.2	64425.5	84035.6	96202	19671.8	103397	6.21	0.174978
QOR_HUMAN	Quinone oxidoreductase OS=Homo sapiens GN=CRYZ PE=1 SV=1	4	123815	125712	2.96884e+06	3.19073e+06	2.48065e+06	2.76768e+06	1.74041e+06	2.0654e+06	1.39051e+06	1.33992e+06	3.73012e+06	835815	173693	154702	93578.5	52322.1	173994	106964	682416	472480	1.81937e+06	647608	0.9	0.79706
QORX_HUMAN	Quinone oxidoreductase PIG3 OS=Homo sapiens GN=TP53I3 PE=1 SV=2	3	359.963	4901.6	152159	144081	11403.6	26906	7694.29	4371.23	39445.3	49613.6	176305	19320	25336.2	0	15042.2	15788.6	1208.51	2265.58	32317	25125.2	44093.5	31270.9	0.9	0.892314
QPCT_HUMAN	Glutaminyl-peptide cyclotransferase OS=Homo sapiens GN=QPCT PE=1 SV=1	15	1.26977e+08	1.32491e+08	9.77675e+07	8.98644e+07	8.09821e+07	8.95825e+07	5.30798e+07	5.46834e+07	1.03725e+08	1.04902e+08	1.24862e+08	141908	104742	88040.7	156617	198325	76749.9	104443	30144.9	45425.5	9.34054e+07	1.25808e+07	0.6	0.000260436
QSOX1_HUMAN	Sulfhydryl oxidase 1 OS=Homo sapiens GN=QSOX1 PE=1 SV=3	27	2.58623e+07	2.70602e+07	2.85277e+07	2.80748e+07	2.38007e+07	2.47827e+07	2.86717e+07	2.83442e+07	3.93281e+07	4.01576e+07	4.03858e+07	110143	3170.48	2474.58	11307.8	6876.11	1673.73	1801.97	2329.1	2150.65	2.9461e+07	4.05277e+06	1.4	0.281507
R4RL1_HUMAN	Reticulon-4 receptor-like 1 OS=Homo sapiens GN=RTN4RL1 PE=1 SV=1	1	0	0	14325.6	3306.73	15900.5	10092	14353	9345.3	12539.1	3828.85	13346.9	30363.2	5314.22	6015.48	23832.9	20756.9	1531.51	1471.16	12496.9	9864.09	8369.11	12499.3	1.63	0.199218
R4RL2_HUMAN	Reticulon-4 receptor-like 2 OS=Homo sapiens GN=RTN4RL2 PE=1 SV=1	3	152330	277161	1.55752e+06	1.62605e+06	1.5168e+06	1.70514e+06	2.06966e+06	2.10372e+06	1.83418e+06	1.62754e+06	2.48966e+06	55876.2	48257.7	46075.3	70409.4	62290	47245.6	70277.6	16367.7	25294	1.44701e+06	293175	1.19	0.46155
RAB10_HUMAN	Ras-related protein Rab-10 OS=Homo sapiens GN=RAB10 PE=1 SV=1	2	0	8656.07	108875	134313	22851.1	58988.8	53201.8	166086	46190.7	39927.9	166683	822768	233179	222556	1.08607e+06	1.09516e+06	338108	335472	527672	537798	63909.1	536546	1.5	0.376484
RAB14_HUMAN;RAB12_HUMAN	Ras-related protein Rab-14 OS=Homo sapiens GN=RAB14 PE=1 SV=4	6	153924	179272	897392	844299	660041	567009	661449	624911	553414	545730	608164	48108.9	0	0	20808.8	3872.56	2488.25	3923.7	8723.95	741.199	568744	69683.1	1.07	0.730367
RAB1B_HUMAN	Ras-related protein Rab-1B OS=Homo sapiens GN=RAB1B PE=1 SV=1	2	1547.17	2087.49	28566.7	32293.3	37973.9	44627	39713.3	37345.6	27184.1	27765	34752.3	19.9788	5284.29	483.831	2079.39	523.116	64.5053	5768.21	864.505	140.389	27910.4	4998.05	1.22	0.401561
RAB2A_HUMAN	Ras-related protein Rab-2A OS=Homo sapiens GN=RAB2A PE=1 SV=1	2	0	928.428	76229.6	88467.1	14406.2	19268.3	17879.1	13329	6387.55	8382.21	41238.7	52756.6	31651.7	30098.9	39648.4	35993.3	12953.2	15038.4	20354.6	17699.2	24527.7	29743.3	0.67	0.613698
RAB5A_HUMAN	Ras-related protein Rab-5A OS=Homo sapiens GN=RAB5A PE=1 SV=2	1	48135.3	53212.8	335273	350719	26084.6	40641.8	41425.1	93216.6	75451.4	48488	119183	893691	935096	1.04775e+06	4.53764e+06	5.5063e+06	1.58524e+06	1.30003e+06	4.30801e+06	3.98595e+06	111265	2.42189e+06	1.15	0.810343
RAB7A_HUMAN	Ras-related protein Rab-7a OS=Homo sapiens GN=RAB7A PE=1 SV=1	2	7686.41	43818.4	339996	362491	167831	246181	274447	275679	163988	154726	819105	24232.7	277038	279263	28063	40757.6	320393	311122	22588.4	6184.94	203684	212875	1.54	0.356842
RAC1_HUMAN;RAC3_HUMAN	Ras-related C3 botulinum toxin substrate 1 OS=Homo sapiens GN=RAC1 PE=1 SV=1	4	1153.98	8280.93	202102	171213	346429	369381	75786	80031.1	293164	322861	949739	485.188	0	0	3723.15	76.0953	1791.92	149.978	0	0	187040	95596.5	3	0.00265839
RAC2_HUMAN	Ras-related C3 botulinum toxin substrate 2 OS=Homo sapiens GN=RAC2 PE=1 SV=1	2	7158.08	4669.22	0	0	0	0	0	0	0	0	0	94105.9	38464.7	31646.9	56073.2	51604.6	34229.1	37278.3	45178.5	37450.9	1182.73	42603.2	0.48	0.578054
RADI_HUMAN	Radixin OS=Homo sapiens GN=RDX PE=1 SV=1	12	35243.3	69819.9	350932	392759	224995	274327	171946	171632	223103	212255	582150	153415	45683.5	12894	57881.4	82283.6	33614.6	49838.6	50360.3	54098.6	212701	112222	2.12	0.0756642
RAGE_HUMAN	Advanced glycosylation end product-specific receptor OS=Homo sapiens GN=AGER PE=1 SV=1	1	3.82142e+06	4.4276e+06	196421	263311	331367	289284	103265	115107	2.50419e+06	2.43462e+06	565861	170579	1263.22	9340.89	26212.7	54042.2	4651.3	664.952	20383.1	32483.5	1.44866e+06	88548.2	0.83	0.754496
RAI14_HUMAN	Ankycorbin OS=Homo sapiens GN=RAI14 PE=1 SV=2	1	120.156	7.44595	17064.8	13478.9	722.606	68.2489	0	0	212.879	3.63072	1943.96	5.85669	0	0	0	0	8875.55	35194.9	32.6479	21.0417	3167.87	4607.4	0.21	0.234177
RAI3_HUMAN	Retinoic acid-induced protein 3 OS=Homo sapiens GN=GPRC5A PE=1 SV=2	2	34850.2	45830.3	894252	907213	560980	385396	528581	562774	269878	405030	1.47088e+06	74790.5	16996.9	19470	98173.7	126111	10936.8	11508.7	124589	171987	459479	212544	1.8	0.214948
RALA_HUMAN;RALB_HUMAN	Ras-related protein Ral-A OS=Homo sapiens GN=RALA PE=1 SV=1	3	502.53	941.189	128280	120278	94520.1	113534	150333	172138	80180.4	66066.6	212796	54019.3	15781.6	162.837	177729	189489	59149	57209	159398	117244	92677.4	104298	1.66	0.0683002
RAMP3_HUMAN	Receptor activity-modifying protein 3 OS=Homo sapiens GN=RAMP3 PE=1 SV=1	2	542872	578233	304704	287422	562838	493472	399033	583264	614150	457945	241745	73499.8	42257.2	16436.4	38875.5	42925.3	38812.1	13636.3	110486	127133	482393	74580.7	0.82	0.170111
RAP1B_HUMAN;RAP1A_HUMAN;RP1BL_HUMAN	Ras-related protein Rap-1b OS=Homo sapiens GN=RAP1B PE=1 SV=1	3	63023.7	53863.1	285377	282041	516161	507203	418154	450443	247639	251530	469481	14228.2	1451.04	0	31695.3	27558.5	0	0	14559.4	14663.3	307544	57363.7	1.6	0.0223894
RAP2B_HUMAN	Ras-related protein Rap-2b OS=Homo sapiens GN=RAP2B PE=1 SV=1	1	0	0	2678.58	11527.6	6301.18	0	11279.3	8701.78	4734.44	0	31592.6	88602.8	18509.7	26415.5	90015.9	111387	26227.6	28852.5	54515.6	57001.4	4522.29	53312.1	1.61	0.536576
RARR2_HUMAN	Retinoic acid receptor responder protein 2 OS=Homo sapiens GN=RARRES2 PE=1 SV=1	2	691843	853985	997527	715923	904062	857993	723959	934441	1.28662e+06	1.23185e+06	1.34117e+06	15310.7	2425.97	2679.95	21747.6	14735.5	3551.11	11408.6	7377.45	5290.36	919820	142569	1.42	0.0230121
RB27B_HUMAN	Ras-related protein Rab-27B OS=Homo sapiens GN=RAB27B PE=1 SV=4	1	0	166.741	3853.72	3579.44	48369.7	52584	59160.8	59388.5	45283.3	49934.4	2335.35	579816	1.67841e+06	1.46821e+06	2.59363e+06	2.50871e+06	1.04475e+06	1.14318e+06	258102	234480	32232.1	1.15116e+06	2.17	0.103305
RBL2_HUMAN	Retinoblastoma-like protein 2 OS=Homo sapiens GN=RBL2 PE=1 SV=3	1	0	0	1850.11	7556.46	554.327	2075.57	1088.71	1558.37	0	0	884.961	3977.25	6091.32	17611.3	4825.97	7883.78	68794.3	80338	10837.3	7991.54	1468.35	20923.6	0.68	0.632054
RD23A_HUMAN	UV excision repair protein RAD23 homolog A OS=Homo sapiens GN=RAD23A PE=1 SV=1	1	4123.14	2035.02	16072.9	7614.88	32989.7	29471.8	25908.3	28761.1	15461.8	15102.3	51480.7	400.652	0	731.036	0	218.713	176880	287037	0	0	17754.1	51674.8	1.19	0.714416
RD23B_HUMAN	UV excision repair protein RAD23 homolog B OS=Homo sapiens GN=RAD23B PE=1 SV=1	1	1769.78	8122.22	68699.3	116172	7935.05	16143	13559.3	22229.9	67533.6	55122	78562.6	3207.43	0	1738.97	873.615	1103.82	28643.8	33020.8	0	990.758	37728.6	14814.2	0.86	0.718519
RECK_HUMAN	Reversion-inducing cysteine-rich protein with Kazal motifs OS=Homo sapiens GN=RECK PE=1 SV=1	1	191784	228898	113926	151747	81121.3	89061.7	75888.4	83485.8	102659	126476	159683	2299.23	38975	46220.2	872.846	4765.38	10352.4	11533.4	1256.08	1311.79	124505	27727	0.81	0.152796
REG1A_HUMAN	Lithostathine-1-alpha OS=Homo sapiens GN=REG1A PE=1 SV=3	10	3.01934e+08	3.25269e+08	2.53146e+07	2.41273e+07	1.88283e+08	2.1461e+08	6.17971e+07	6.48155e+07	7.45165e+07	7.65442e+07	3.66973e+07	17242.4	21455.5	5903.44	16867.9	33591.8	36455.7	41928.4	7503.58	20013.8	1.35721e+08	3.68983e+06	0.63	0.328509
REG1B_HUMAN	Lithostathine-1-beta OS=Homo sapiens GN=REG1B PE=1 SV=1	4	920032	859138	57150.5	99197.1	28012.6	44150.6	12847.6	2533.11	73596.2	56328.2	58460.6	331.592	30380.7	35428	5381.68	3136.68	38372.7	40721.9	860.906	3998.48	215299	21707.3	0.19	0.143608
REG3G_HUMAN	Regenerating islet-derived protein 3-gamma OS=Homo sapiens GN=REG3G PE=1 SV=1	1	0	0	6724	18367.3	11021.1	36781.5	10877.8	22601.3	10015.4	18031.6	9127.65	0	0	0	0	0	0	0	0	10572.7	13442	1970.03	1.66	0.44784
RENR_HUMAN	Renin receptor OS=Homo sapiens GN=ATP6AP2 PE=1 SV=2	6	183526	152966	1.18422e+06	1.41316e+06	1.45525e+06	1.81761e+06	2.10441e+06	2.37639e+06	1.66251e+06	1.79527e+06	1.71693e+06	0	84192.9	20431.2	53.5759	0	4292.76	9048.55	17776	83615.1	1.41453e+06	193634	1.36	0.0542005
RET4_HUMAN	Retinol-binding protein 4 OS=Homo sapiens GN=RBP4 PE=1 SV=3	10	1.20779e+08	1.27202e+08	4.16152e+07	4.3598e+07	4.28347e+07	4.27295e+07	2.28713e+07	2.08474e+07	6.77571e+07	6.55612e+07	4.63537e+07	127724	164243	166541	207370	230841	220400	252035	46864.3	69526	5.95795e+07	4.78392e+06	0.77	0.376786
RET5_HUMAN	Retinol-binding protein 5 OS=Homo sapiens GN=RBP5 PE=1 SV=3	1	0	0	172218	264757	48530.4	73067	122418	7023.04	11378.3	58923.4	179495	55843.4	285075	171189	50723.1	24882.9	21475.8	46399	37070.5	41035.2	75831.6	91318.9	0.54	0.395835
RETN_HUMAN	Resistin OS=Homo sapiens GN=RETN PE=1 SV=1	6	7.96805e+06	8.37134e+06	4.72561e+06	4.32139e+06	6.36437e+06	7.07864e+06	2.83992e+07	3.40658e+07	1.19691e+07	1.22404e+07	8.06347e+06	292507	10054.7	4328.79	75368.3	61140.3	14276.5	7595.47	5534.15	2584.9	1.25504e+07	853686	0.98	0.955036
RFNG_HUMAN	Beta-1,3-N-acetylglucosaminyltransferase radical fringe OS=Homo sapiens GN=RFNG PE=2 SV=3	1	1134.34	891.266	76617.5	70601.2	50509.8	40057.8	53741.9	46403.7	35481.7	36464	39112.5	18418.1	4222.85	6286.83	4995.81	11096.2	2852.52	2620.95	5702.06	8460.08	41190.3	10376.8	0.87	0.549976
RGMA_HUMAN	Repulsive guidance molecule A OS=Homo sapiens GN=RGMA PE=1 SV=3	1	3.86576e+06	4.32832e+06	130100	228901	276545	261218	242060	527336	545554	470534	171426	284940	0	2335.38	5568.82	5708.59	1569.25	8867.69	6115.52	14461.7	1.08763e+06	50099.3	0.25	0.152937
RHCG_HUMAN	Ammonium transporter Rh type C OS=Homo sapiens GN=RHCG PE=1 SV=1	4	66561.5	64844.5	2.19203e+06	2.14339e+06	716936	833845	454440	494057	320929	323604	3.06045e+06	135847	411.477	0.585734	1643.45	0	3524.84	1026.83	16961.5	39491.8	761064	325935	1.85	0.276612
RHG05_HUMAN	Rho GTPase-activating protein 5 OS=Homo sapiens GN=ARHGAP5 PE=1 SV=2	1	67449.2	46074.1	261292	227047	35013.4	38715	99664.1	111103	75178.4	91465.7	117801	999908	2.82135e+06	2.81226e+06	1.17166e+06	1.61794e+06	2.50282e+06	2.74476e+06	1.0108e+06	1.2026e+06	105300	1.70019e+06	24.24	0.170678
[truncated: 325 more rows]

## Sheet: S2
Table S2: The identification and quantitation details of TMT-labeled analysis									Blue reprent quiescent group										Orange represent active group
[truncated: 2,467 more rows]

[truncated: 2 more sheets: S3, S4]
